# Supplementary material for: Sterically Tuned Ortho-Phenylene-Linked Donor–Acceptor Benzothiazole-Based Boron Difluoride Complexes as Thermally-Activated Delayed Fluorescence Emitters for Organic Light-Emitting Diodes
Source: ACS Appl Mater Interfaces. 2024 Oct 22;16(44):60633–47. doi: 10.1021/acsami.4c12662 (PMC11551907; doi:10.1021/acsami.4c12662)
Supplement: Supplementary file 2 — am4c12662_si_002.cif [file am4c12662_si_002.cif]

 
data_shelx
 
_audit_creation_method            'SHELXL-2019/2'
_shelx_SHELXL_version_number      '2019/2'
_chemical_name_systematic         ?
_chemical_name_common             ?
_chemical_melting_point           ?
_chemical_formula_moiety          ?
_chemical_formula_sum
 'C26 H16 B F2 N3 O S' 
_chemical_formula_weight          467.29

loop_
 _atom_type_symbol
 _atom_type_description
 _atom_type_scat_dispersion_real
 _atom_type_scat_dispersion_imag
 _atom_type_scat_source
 'C'  'C'   0.0181   0.0091
 'International Tables Vol C Tables 4.2.6.8 and 6.1.1.4'
 'H'  'H'   0.0000   0.0000
 'International Tables Vol C Tables 4.2.6.8 and 6.1.1.4'
 'B'  'B'   0.0090   0.0039
 'International Tables Vol C Tables 4.2.6.8 and 6.1.1.4'
 'N'  'N'   0.0311   0.0180
 'International Tables Vol C Tables 4.2.6.8 and 6.1.1.4'
 'O'  'O'   0.0492   0.0322
 'International Tables Vol C Tables 4.2.6.8 and 6.1.1.4'
 'F'  'F'   0.0727   0.0534
 'International Tables Vol C Tables 4.2.6.8 and 6.1.1.4'
 'S'  'S'   0.3331   0.5567
 'International Tables Vol C Tables 4.2.6.8 and 6.1.1.4'
 
_space_group_crystal_system       tetragonal
_space_group_IT_number            114
_space_group_name_H-M_alt         'P -4 21 c'
_space_group_name_Hall            'P -4 2n'
 
_shelx_space_group_comment
;
The symmetry employed for this shelxl refinement is uniquely defined
by the following loop, which should always be used as a source of
symmetry information in preference to the above space-group names.
They are only intended as comments.
;
 
loop_
 _space_group_symop_operation_xyz
 'x, y, z'
 '-x, -y, z'
 'y, -x, -z'
 '-y, x, -z'
 '-x+1/2, y+1/2, -z+1/2'
 'x+1/2, -y+1/2, -z+1/2'
 '-y+1/2, -x+1/2, z+1/2'
 'y+1/2, x+1/2, z+1/2'
 
_cell_length_a                    23.5470(2)
_cell_length_b                    23.5470(2)
_cell_length_c                    8.10260(10)
_cell_angle_alpha                 90
_cell_angle_beta                  90
_cell_angle_gamma                 90
_cell_volume                      4492.58(9)
_cell_formula_units_Z             7
_cell_measurement_temperature     293(2)
_cell_measurement_reflns_used     ?
_cell_measurement_theta_min       ?
_cell_measurement_theta_max       ?
 
_exptl_crystal_description        ?
_exptl_crystal_colour             ?
_exptl_crystal_density_meas       ?
_exptl_crystal_density_method     ?
_exptl_crystal_density_diffrn     1.209          
_exptl_crystal_F_000              1680
_exptl_transmission_factor_min    ?
_exptl_transmission_factor_max    ?
_exptl_crystal_size_max           ?
_exptl_crystal_size_mid           ?
_exptl_crystal_size_min           ?
_exptl_absorpt_coefficient_mu     1.430
_shelx_estimated_absorpt_T_min    ?
_shelx_estimated_absorpt_T_max    ?
_exptl_absorpt_correction_type    ?
_exptl_absorpt_correction_T_min   ?
_exptl_absorpt_correction_T_max   ?
_exptl_absorpt_process_details    ?
_exptl_absorpt_special_details    ?
_diffrn_ambient_temperature       293(2)
_diffrn_radiation_wavelength      1.54184
_diffrn_radiation_type            CuK\a
_diffrn_source                    ?
_diffrn_measurement_device_type   ?
_diffrn_measurement_method        ?
_diffrn_detector_area_resol_mean  ?
_diffrn_reflns_number             30539
_diffrn_reflns_av_unetI/netI      0.0279
_diffrn_reflns_av_R_equivalents   0.0551
_diffrn_reflns_limit_h_min        -28
_diffrn_reflns_limit_h_max        25
_diffrn_reflns_limit_k_min        -28
_diffrn_reflns_limit_k_max        28
_diffrn_reflns_limit_l_min        -7
_diffrn_reflns_limit_l_max        9
_diffrn_reflns_theta_min          2.654
_diffrn_reflns_theta_max          70.031
_diffrn_reflns_theta_full         67.684
_diffrn_measured_fraction_theta_max   0.999
_diffrn_measured_fraction_theta_full  1.000
_diffrn_reflns_Laue_measured_fraction_max    0.999
_diffrn_reflns_Laue_measured_fraction_full   1.000
_diffrn_reflns_point_group_measured_fraction_max   0.996
_diffrn_reflns_point_group_measured_fraction_full  1.000
_reflns_number_total              4247
_reflns_number_gt                 4107
_reflns_threshold_expression      'I > 2\s(I)'
_reflns_Friedel_coverage          0.770
_reflns_Friedel_fraction_max      0.993
_reflns_Friedel_fraction_full     1.000
 
_reflns_special_details
;
 Reflections were merged by SHELXL according to the crystal
 class for the calculation of statistics and refinement.
 
 _reflns_Friedel_fraction is defined as the number of unique
 Friedel pairs measured divided by the number that would be
 possible theoretically, ignoring centric projections and
 systematic absences.
;
 
_computing_data_collection        ?
_computing_cell_refinement        ?
_computing_data_reduction         ?
_computing_structure_solution     ?
_computing_structure_refinement 'SHELXL-2019/2 (Sheldrick, 2019)'
_computing_molecular_graphics     ?
_computing_publication_material   ?
_refine_special_details           ?
_refine_ls_structure_factor_coef  Fsqd
_refine_ls_matrix_type            full
_refine_ls_weighting_scheme       calc
_refine_ls_weighting_details
'w=1/[\s^2^(Fo^2^)+(0.0801P)^2^+4.4294P] where P=(Fo^2^+2Fc^2^)/3'
_atom_sites_solution_primary      ?
_atom_sites_solution_secondary    ?
_atom_sites_solution_hydrogens    geom
_refine_ls_hydrogen_treatment     constr
_refine_ls_extinction_method      none
_refine_ls_extinction_coef        .
_refine_ls_abs_structure_details
;
 Flack x determined using 1743 quotients [(I+)-(I-)]/[(I+)+(I-)]
 (Parsons, Flack and Wagner, Acta Cryst. B69 (2013) 249-259).
;
_refine_ls_abs_structure_Flack    0.014(11)
_chemical_absolute_configuration  ?
_refine_ls_number_reflns          4247
_refine_ls_number_parameters      307
_refine_ls_number_restraints      0
_refine_ls_R_factor_all           0.0960
_refine_ls_R_factor_gt            0.0937
_refine_ls_wR_factor_ref          0.2813
_refine_ls_wR_factor_gt           0.2779
_refine_ls_goodness_of_fit_ref    2.339
_refine_ls_restrained_S_all       2.339
_refine_ls_shift/su_max           0.000
_refine_ls_shift/su_mean          0.000
 
loop_
 _atom_site_label
 _atom_site_type_symbol
 _atom_site_fract_x
 _atom_site_fract_y
 _atom_site_fract_z
 _atom_site_U_iso_or_equiv
 _atom_site_adp_type
 _atom_site_occupancy
 _atom_site_site_symmetry_order  
 _atom_site_calc_flag
 _atom_site_refinement_flags_posn
 _atom_site_refinement_flags_adp
 _atom_site_refinement_flags_occupancy
 _atom_site_disorder_assembly
 _atom_site_disorder_group
C1 C 0.5138(3) 0.8553(3) 1.2961(10) 0.0142(16) Uani 1 1 d . . . . .
C2 C 0.4685(4) 0.8917(4) 1.2593(11) 0.0161(17) Uani 1 1 d . . . . .
H2 H 0.435944 0.892727 1.324386 0.019 Uiso 1 1 calc R U . . .
C3 C 0.4742(4) 0.9260(4) 1.1227(10) 0.0166(17) Uani 1 1 d . . . . .
H3 H 0.445064 0.951305 1.098415 0.020 Uiso 1 1 calc R U . . .
C4 C 0.5207(4) 0.9247(3) 1.0205(11) 0.0166(16) Uani 1 1 d . . . . .
H4 H 0.522556 0.949045 0.930359 0.020 Uiso 1 1 calc R U . . .
C5 C 0.5655(4) 0.8866(3) 1.0515(11) 0.0163(17) Uani 1 1 d . . . . .
H5 H 0.596500 0.884374 0.980756 0.020 Uiso 1 1 calc R U . . .
C6 C 0.5619(3) 0.8520(3) 1.1935(10) 0.0145(16) Uani 1 1 d . . . . .
C7 C 0.6000(3) 0.8113(3) 1.2657(10) 0.0144(16) Uani 1 1 d . . . . .
C8 C 0.6538(4) 0.7906(4) 1.2241(12) 0.0198(18) Uani 1 1 d . . . . .
H8 H 0.671256 0.801794 1.126361 0.024 Uiso 1 1 calc R U . . .
C9 C 0.6806(4) 0.7536(4) 1.3286(13) 0.025(2) Uani 1 1 d . . . . .
H9 H 0.716579 0.740157 1.302123 0.030 Uiso 1 1 calc R U . . .
C10 C 0.6544(4) 0.7355(4) 1.4756(12) 0.0206(18) Uani 1 1 d . . . . .
H10 H 0.673582 0.710566 1.544794 0.025 Uiso 1 1 calc R U . . .
C11 C 0.6007(4) 0.7540(3) 1.5196(11) 0.0171(17) Uani 1 1 d . . . . .
H11 H 0.583073 0.741213 1.615298 0.020 Uiso 1 1 calc R U . . .
C12 C 0.5739(3) 0.7930(3) 1.4135(11) 0.0139(17) Uani 1 1 d . . . . .
C13 C 0.4783(3) 0.8057(3) 1.5438(10) 0.0140(16) Uani 1 1 d . . . . .
C14 C 0.4815(4) 0.8270(4) 1.7052(11) 0.0190(18) Uani 1 1 d . . . . .
H14 H 0.513656 0.846881 1.738350 0.023 Uiso 1 1 calc R U . . .
C15 C 0.4378(4) 0.8188(4) 1.8151(11) 0.0219(19) Uani 1 1 d . . . . .
H15 H 0.440923 0.832519 1.922337 0.026 Uiso 1 1 calc R U . . .
C16 C 0.3890(4) 0.7902(4) 1.7670(11) 0.0200(18) Uani 1 1 d . . . . .
H16 H 0.358778 0.786400 1.839910 0.024 Uiso 1 1 calc R U . . .
C17 C 0.3856(4) 0.7671(4) 1.6078(11) 0.0203(19) Uani 1 1 d . . . . .
H17 H 0.353156 0.747494 1.575711 0.024 Uiso 1 1 calc R U . . .
C18 C 0.4304(4) 0.7733(3) 1.4977(10) 0.0155(16) Uani 1 1 d . . . . .
C19 C 0.4279(4) 0.7435(4) 1.3352(10) 0.0169(17) Uani 1 1 d . . . . .
C20 C 0.4682(4) 0.7071(4) 1.1061(11) 0.0175(17) Uani 1 1 d . . . . .
C21 C 0.4840(4) 0.6621(4) 0.8351(11) 0.0190(18) Uani 1 1 d . . . . .
C22 C 0.4276(4) 0.6605(4) 0.8913(11) 0.0190(18) Uani 1 1 d . . . . .
C23 C 0.3860(4) 0.6360(4) 0.7950(12) 0.0233(19) Uani 1 1 d . . . . .
H23 H 0.348566 0.634569 0.831002 0.028 Uiso 1 1 calc R U . . .
C24 C 0.4013(5) 0.6138(5) 0.6442(14) 0.034(2) Uani 1 1 d . . . . .
H24 H 0.373571 0.597133 0.578452 0.041 Uiso 1 1 calc R U . . .
C25 C 0.4576(5) 0.6154(5) 0.5867(13) 0.034(2) Uani 1 1 d . . . . .
H25 H 0.466837 0.600519 0.483819 0.040 Uiso 1 1 calc R U . . .
C26 C 0.4994(4) 0.6397(4) 0.6866(13) 0.028(2) Uani 1 1 d . . . . .
H26 H 0.537108 0.640609 0.652289 0.034 Uiso 1 1 calc R U . . .
B1 B 0.3641(4) 0.6891(5) 1.1492(12) 0.020(2) Uani 1 1 d . . . . .
N1 N 0.5216(3) 0.8201(3) 1.4314(9) 0.0136(14) Uani 1 1 d . . . . .
N2 N 0.4738(3) 0.7345(3) 1.2525(9) 0.0191(15) Uani 1 1 d . . . . .
N3 N 0.4202(3) 0.6857(3) 1.0445(9) 0.0153(14) Uani 1 1 d . . . . .
O1 O 0.3762(3) 0.7268(3) 1.2914(8) 0.0208(13) Uani 1 1 d . . . . .
F1 F 0.3212(2) 0.7112(3) 1.0585(7) 0.0290(13) Uani 1 1 d . . . . .
F2 F 0.3514(2) 0.6352(2) 1.2057(6) 0.0279(13) Uani 1 1 d . . . . .
S1 S 0.52644(8) 0.69797(9) 0.9804(3) 0.0202(5) Uani 1 1 d . . . . .
 
loop_
 _atom_site_aniso_label
 _atom_site_aniso_U_11
 _atom_site_aniso_U_22
 _atom_site_aniso_U_33
 _atom_site_aniso_U_23
 _atom_site_aniso_U_13
 _atom_site_aniso_U_12
C1 0.015(4) 0.016(4) 0.012(4) -0.005(3) 0.000(3) -0.004(3)
C2 0.019(4) 0.019(4) 0.010(4) -0.001(3) 0.000(3) 0.000(3)
C3 0.024(4) 0.017(4) 0.009(4) -0.002(3) -0.002(3) -0.002(3)
C4 0.024(4) 0.013(3) 0.013(4) -0.001(3) -0.004(3) -0.004(3)
C5 0.017(4) 0.018(4) 0.014(4) 0.001(3) 0.005(3) -0.002(3)
C6 0.018(4) 0.013(4) 0.013(4) -0.001(3) 0.002(3) -0.004(3)
C7 0.016(4) 0.014(4) 0.013(4) -0.001(3) 0.000(3) 0.000(3)
C8 0.019(4) 0.015(4) 0.025(5) -0.005(3) 0.003(3) 0.002(3)
C9 0.022(4) 0.021(4) 0.032(5) 0.000(4) 0.003(4) 0.000(4)
C10 0.022(4) 0.016(4) 0.024(5) 0.002(4) -0.001(4) 0.002(3)
C11 0.019(4) 0.015(4) 0.017(4) 0.002(3) -0.003(3) -0.003(3)
C12 0.012(4) 0.012(3) 0.018(4) -0.004(3) 0.001(3) -0.002(3)
C13 0.019(4) 0.012(3) 0.010(4) 0.004(3) 0.000(3) 0.002(3)
C14 0.023(4) 0.018(4) 0.016(4) -0.002(3) -0.003(3) -0.004(3)
C15 0.040(5) 0.016(4) 0.010(4) -0.004(3) 0.005(4) 0.001(4)
C16 0.027(4) 0.022(4) 0.011(4) -0.003(3) 0.009(3) -0.002(4)
C17 0.022(4) 0.024(4) 0.015(4) -0.006(4) 0.003(4) -0.005(3)
C18 0.022(4) 0.016(4) 0.009(4) -0.001(3) 0.002(3) -0.004(3)
C19 0.020(4) 0.017(4) 0.013(4) -0.002(3) -0.003(3) -0.005(3)
C20 0.016(4) 0.020(4) 0.017(4) 0.000(3) 0.001(3) -0.004(3)
C21 0.023(4) 0.021(4) 0.013(4) -0.001(3) -0.002(3) -0.004(3)
C22 0.024(4) 0.019(4) 0.014(4) 0.001(3) 0.000(3) 0.002(4)
C23 0.019(4) 0.028(5) 0.023(5) 0.000(4) -0.001(4) 0.001(4)
C24 0.035(5) 0.038(6) 0.030(6) -0.017(5) -0.001(5) -0.001(4)
C25 0.038(6) 0.036(6) 0.026(5) -0.016(5) 0.012(5) 0.000(5)
C26 0.029(5) 0.028(5) 0.027(5) -0.010(4) 0.006(4) -0.002(4)
B1 0.015(4) 0.031(5) 0.013(4) -0.009(4) 0.008(4) -0.004(4)
N1 0.013(3) 0.013(3) 0.015(3) 0.000(3) 0.002(3) 0.002(3)
N2 0.020(3) 0.024(4) 0.014(3) -0.002(3) 0.000(3) -0.004(3)
N3 0.015(3) 0.018(3) 0.013(3) -0.003(3) 0.002(3) -0.004(3)
O1 0.017(3) 0.027(3) 0.018(3) -0.008(3) 0.002(2) -0.007(2)
F1 0.020(3) 0.045(3) 0.022(3) -0.006(2) 0.003(2) 0.002(2)
F2 0.036(3) 0.026(3) 0.021(3) -0.006(2) 0.012(2) -0.014(2)
S1 0.0153(10) 0.0283(11) 0.0169(10) -0.0075(9) 0.0033(8) -0.0026(8)
 
_geom_special_details
;
 All esds (except the esd in the dihedral angle between two l.s. planes)
 are estimated using the full covariance matrix.  The cell esds are taken
 into account individually in the estimation of esds in distances, angles
 and torsion angles; correlations between esds in cell parameters are only
 used when they are defined by crystal symmetry.  An approximate (isotropic)
 treatment of cell esds is used for estimating esds involving l.s. planes.
;
 
loop_
 _geom_bond_atom_site_label_1
 _geom_bond_atom_site_label_2
 _geom_bond_distance
 _geom_bond_site_symmetry_2
 _geom_bond_publ_flag
C1 N1 1.387(11) . ?
C1 C2 1.402(12) . ?
C1 C6 1.407(11) . ?
C2 C3 1.376(12) . ?
C3 C4 1.373(13) . ?
C4 C5 1.406(12) . ?
C5 C6 1.413(12) . ?
C6 C7 1.438(11) . ?
C7 C8 1.399(12) . ?
C7 C12 1.413(12) . ?
C8 C9 1.368(13) . ?
C9 C10 1.407(14) . ?
C10 C11 1.383(12) . ?
C11 C12 1.407(12) . ?
C12 N1 1.394(10) . ?
C13 C14 1.402(12) . ?
C13 C18 1.413(11) . ?
C13 N1 1.408(11) . ?
C14 C15 1.375(13) . ?
C15 C16 1.386(14) . ?
C16 C17 1.403(12) . ?
C17 C18 1.388(12) . ?
C18 C19 1.493(11) . ?
C19 N2 1.289(12) . ?
C19 O1 1.326(10) . ?
C20 N3 1.335(11) . ?
C20 N2 1.357(12) . ?
C20 S1 1.722(9) . ?
C21 C26 1.363(13) . ?
C21 C22 1.405(13) . ?
C21 S1 1.760(9) . ?
C22 N3 1.386(11) . ?
C22 C23 1.378(13) . ?
C23 C24 1.378(15) . ?
C24 C25 1.404(15) . ?
C25 C26 1.398(15) . ?
B1 F1 1.352(12) . ?
B1 F2 1.382(12) . ?
B1 O1 1.483(11) . ?
B1 N3 1.573(11) . ?
 
loop_
 _geom_angle_atom_site_label_1
 _geom_angle_atom_site_label_2
 _geom_angle_atom_site_label_3
 _geom_angle
 _geom_angle_site_symmetry_1
 _geom_angle_site_symmetry_3
 _geom_angle_publ_flag
N1 C1 C2 129.5(8) . . ?
N1 C1 C6 109.1(7) . . ?
C2 C1 C6 121.4(8) . . ?
C3 C2 C1 117.1(8) . . ?
C2 C3 C4 123.4(8) . . ?
C5 C4 C3 120.3(8) . . ?
C4 C5 C6 117.9(8) . . ?
C5 C6 C1 119.8(8) . . ?
C5 C6 C7 132.8(8) . . ?
C1 C6 C7 107.4(7) . . ?
C8 C7 C12 119.4(8) . . ?
C8 C7 C6 134.4(8) . . ?
C12 C7 C6 106.1(7) . . ?
C9 C8 C7 119.3(9) . . ?
C8 C9 C10 121.0(9) . . ?
C11 C10 C9 121.6(9) . . ?
C10 C11 C12 117.2(8) . . ?
C11 C12 N1 129.1(8) . . ?
C11 C12 C7 121.5(8) . . ?
N1 C12 C7 109.4(7) . . ?
C14 C13 C18 118.8(8) . . ?
C14 C13 N1 118.6(7) . . ?
C18 C13 N1 122.5(7) . . ?
C15 C14 C13 120.9(8) . . ?
C14 C15 C16 120.4(8) . . ?
C15 C16 C17 119.6(8) . . ?
C18 C17 C16 120.4(8) . . ?
C17 C18 C13 119.6(8) . . ?
C17 C18 C19 119.1(7) . . ?
C13 C18 C19 121.2(7) . . ?
N2 C19 O1 125.5(8) . . ?
N2 C19 C18 120.2(7) . . ?
O1 C19 C18 114.3(7) . . ?
N3 C20 N2 126.1(8) . . ?
N3 C20 S1 113.9(6) . . ?
N2 C20 S1 120.0(6) . . ?
C26 C21 C22 121.9(9) . . ?
C26 C21 S1 128.7(7) . . ?
C22 C21 S1 109.4(7) . . ?
N3 C22 C21 113.4(8) . . ?
N3 C22 C23 126.6(8) . . ?
C21 C22 C23 119.9(9) . . ?
C24 C23 C22 118.4(9) . . ?
C23 C24 C25 122.0(10) . . ?
C26 C25 C24 118.9(9) . . ?
C25 C26 C21 118.8(9) . . ?
F1 B1 F2 111.9(8) . . ?
F1 B1 O1 109.6(8) . . ?
F2 B1 O1 109.6(7) . . ?
F1 B1 N3 110.7(7) . . ?
F2 B1 N3 108.2(7) . . ?
O1 B1 N3 106.7(7) . . ?
C1 N1 C12 108.0(7) . . ?
C1 N1 C13 123.9(7) . . ?
C12 N1 C13 126.7(7) . . ?
C19 N2 C20 116.8(7) . . ?
C20 N3 C22 113.0(7) . . ?
C20 N3 B1 119.4(7) . . ?
C22 N3 B1 127.6(7) . . ?
C19 O1 B1 124.3(7) . . ?
C20 S1 C21 90.2(4) . . ?
 
_refine_diff_density_max    4.823
_refine_diff_density_min   -0.518
_refine_diff_density_rms    0.172

_shelx_res_file
;
TITL MPC_878_new in P-42(1)c
    shelx.res
    created by SHELXL-2019/2 at 11:53:35 on 04-Dec-2023
CELL  1.54184  23.5470  23.5470   8.1026   90.000   90.000   90.000
ZERR     7.00   0.0002   0.0002   0.0001    0.000    0.000    0.000
LATT  -1
SYMM  - X, - Y,   Z
SYMM    Y, - X, - Z
SYMM  - Y,   X, - Z
SYMM  1/2 - X, 1/2 + Y, 1/2 - Z
SYMM  1/2 + X, 1/2 - Y, 1/2 - Z
SYMM  1/2 - Y, 1/2 - X, 1/2 + Z
SYMM  1/2 + Y, 1/2 + X, 1/2 + Z
SFAC  C    H    B    N    O    F    S
UNIT  182 112 7 21 7 14 7
MERG   2
OMIT    -3.00 180.00
FMAP   2
PLAN   20
ACTA
BOND
L.S.  12
WGHT    0.080100    4.429400
FVAR       2.98898
MOLE  1
C1    1    0.513790    0.855258    1.296107    11.00000    0.01491    0.01554 =
         0.01228   -0.00470    0.00033   -0.00436
C2    1    0.468463    0.891727    1.259313    11.00000    0.01871    0.01940 =
         0.01024   -0.00103    0.00023    0.00022
AFIX  43
H2    2    0.435944    0.892727    1.324386    11.00000   -1.20000
AFIX   0
C3    1    0.474184    0.925971    1.122749    11.00000    0.02414    0.01685 =
         0.00895   -0.00170   -0.00236   -0.00174
AFIX  43
H3    2    0.445064    0.951305    1.098415    11.00000   -1.20000
AFIX   0
C4    1    0.520687    0.924670    1.020507    11.00000    0.02378    0.01277 =
         0.01322   -0.00050   -0.00368   -0.00390
AFIX  43
H4    2    0.522556    0.949045    0.930359    11.00000   -1.20000
AFIX   0
C5    1    0.565484    0.886650    1.051510    11.00000    0.01688    0.01808 =
         0.01389    0.00132    0.00456   -0.00155
AFIX  43
H5    2    0.596500    0.884374    0.980756    11.00000   -1.20000
AFIX   0
C6    1    0.561900    0.852008    1.193539    11.00000    0.01755    0.01302 =
         0.01279   -0.00087    0.00151   -0.00402
C7    1    0.600031    0.811308    1.265727    11.00000    0.01626    0.01366 =
         0.01327   -0.00129    0.00041    0.00031
C8    1    0.653841    0.790560    1.224070    11.00000    0.01917    0.01526 =
         0.02487   -0.00473    0.00291    0.00208
AFIX  43
H8    2    0.671256    0.801794    1.126361    11.00000   -1.20000
AFIX   0
C9    1    0.680566    0.753570    1.328608    11.00000    0.02196    0.02140 =
         0.03195   -0.00033    0.00346    0.00038
AFIX  43
H9    2    0.716579    0.740157    1.302123    11.00000   -1.20000
AFIX   0
C10   1    0.654363    0.735529    1.475570    11.00000    0.02213    0.01598 =
         0.02369    0.00166   -0.00135    0.00165
AFIX  43
H10   2    0.673582    0.710566    1.544794    11.00000   -1.20000
AFIX   0
C11   1    0.600713    0.754021    1.519587    11.00000    0.01932    0.01535 =
         0.01655    0.00183   -0.00302   -0.00319
AFIX  43
H11   2    0.583073    0.741213    1.615298    11.00000   -1.20000
AFIX   0
C12   1    0.573941    0.793013    1.413531    11.00000    0.01226    0.01161 =
         0.01786   -0.00417    0.00075   -0.00206
C13   1    0.478326    0.805719    1.543761    11.00000    0.01931    0.01243 =
         0.01022    0.00353   -0.00029    0.00186
C14   1    0.481510    0.826974    1.705182    11.00000    0.02340    0.01799 =
         0.01551   -0.00182   -0.00311   -0.00420
AFIX  43
H14   2    0.513656    0.846881    1.738350    11.00000   -1.20000
AFIX   0
C15   1    0.437784    0.818800    1.815094    11.00000    0.03951    0.01611 =
         0.01009   -0.00371    0.00487    0.00121
AFIX  43
H15   2    0.440923    0.832519    1.922337    11.00000   -1.20000
AFIX   0
C16   1    0.389039    0.790225    1.766993    11.00000    0.02684    0.02168 =
         0.01144   -0.00274    0.00908   -0.00186
AFIX  43
H16   2    0.358778    0.786400    1.839910    11.00000   -1.20000
AFIX   0
C17   1    0.385611    0.767115    1.607753    11.00000    0.02234    0.02410 =
         0.01454   -0.00571    0.00329   -0.00508
AFIX  43
H17   2    0.353156    0.747494    1.575711    11.00000   -1.20000
AFIX   0
C18   1    0.430355    0.773343    1.497678    11.00000    0.02167    0.01611 =
         0.00869   -0.00141    0.00192   -0.00435
C19   1    0.427872    0.743475    1.335234    11.00000    0.02028    0.01726 =
         0.01311   -0.00166   -0.00319   -0.00477
C20   1    0.468182    0.707134    1.106123    11.00000    0.01613    0.01955 =
         0.01685   -0.00039    0.00053   -0.00385
C21   1    0.484007    0.662115    0.835085    11.00000    0.02284    0.02087 =
         0.01343   -0.00105   -0.00228   -0.00356
C22   1    0.427584    0.660549    0.891301    11.00000    0.02446    0.01900 =
         0.01356    0.00119    0.00040    0.00160
C23   1    0.386043    0.636041    0.795035    11.00000    0.01894    0.02789 =
         0.02315    0.00013   -0.00150    0.00091
AFIX  43
H23   2    0.348566    0.634569    0.831002    11.00000   -1.20000
AFIX   0
C24   1    0.401346    0.613762    0.644206    11.00000    0.03475    0.03758 =
         0.03002   -0.01695   -0.00067   -0.00107
AFIX  43
H24   2    0.373571    0.597133    0.578452    11.00000   -1.20000
AFIX   0
C25   1    0.457583    0.615389    0.586694    11.00000    0.03831    0.03593 =
         0.02635   -0.01619    0.01219    0.00014
AFIX  43
H25   2    0.466837    0.600519    0.483819    11.00000   -1.20000
AFIX   0
C26   1    0.499424    0.639718    0.686558    11.00000    0.02934    0.02818 =
         0.02662   -0.00993    0.00591   -0.00180
AFIX  43
H26   2    0.537108    0.640609    0.652289    11.00000   -1.20000
AFIX   0
B1    3    0.364060    0.689087    1.149167    11.00000    0.01484    0.03103 =
         0.01313   -0.00914    0.00835   -0.00409
N1    4    0.521649    0.820060    1.431381    11.00000    0.01311    0.01309 =
         0.01469    0.00036    0.00162    0.00172
N2    4    0.473761    0.734548    1.252516    11.00000    0.01953    0.02374 =
         0.01412   -0.00153    0.00026   -0.00374
N3    4    0.420195    0.685655    1.044509    11.00000    0.01475    0.01803 =
         0.01303   -0.00332    0.00172   -0.00382
O1    5    0.376249    0.726825    1.291381    11.00000    0.01661    0.02733 =
         0.01841   -0.00827    0.00249   -0.00747
F1    6    0.321229    0.711165    1.058518    11.00000    0.01960    0.04511 =
         0.02218   -0.00584    0.00338    0.00204
F2    6    0.351414    0.635183    1.205656    11.00000    0.03625    0.02645 =
         0.02107   -0.00556    0.01209   -0.01362
S1    7    0.526441    0.697969    0.980354    11.00000    0.01526    0.02833 =
         0.01688   -0.00748    0.00330   -0.00264
HKLF    4


REM  MPC_878_new in P-42(1)c
REM wR2 = 0.2813, GooF = S = 2.339, Restrained GooF = 2.339 for all data
REM R1 = 0.0937 for 4107 Fo > 4sig(Fo) and 0.0960 for all 4247 data
REM 307 parameters refined using 0 restraints

END

WGHT      0.1865     21.2706

REM Highest difference peak  4.823,  deepest hole -0.518,  1-sigma level  0.172
Q1    1   0.4975  0.5469  0.1436  11.00000  0.05    4.82
Q2    1   0.5000  0.5000  0.8469  10.50000  0.05    0.85
Q3    1   0.4563  0.8662  1.8684  11.00000  0.05    0.53
Q4    1   0.4755  0.5822  1.0528  11.00000  0.05    0.53
Q5    1   0.5010  0.6004  1.1360  11.00000  0.05    0.49
Q6    1   0.4453  0.5599  0.8572  11.00000  0.05    0.48
Q7    1   0.5620  0.8224  1.8578  11.00000  0.05    0.47
Q8    1   0.4996  0.8992  1.1510  11.00000  0.05    0.46
Q9    1   0.4605  0.6230  0.9195  11.00000  0.05    0.44
Q10   1   0.5019  0.9364  1.1266  11.00000  0.05    0.44
Q11   1   0.5041  0.5522  0.3147  11.00000  0.05    0.43
Q12   1   0.5521  0.8629  1.8532  11.00000  0.05    0.43
Q13   1   0.4942  0.8298  1.1453  11.00000  0.05    0.40
Q14   1   0.4595  0.9585  0.8644  11.00000  0.05    0.39
Q15   1   0.4986  0.8627  1.1426  11.00000  0.05    0.38
Q16   1   0.3916  0.5634  0.8595  11.00000  0.05    0.38
Q17   1   0.4099  0.6315  0.8545  11.00000  0.05    0.37
Q18   1   0.2824  0.7677  1.4125  11.00000  0.05    0.36
Q19   1   0.3920  0.6744  0.8234  11.00000  0.05    0.36
Q20   1   0.3305  0.7759  1.8388  11.00000  0.05    0.36
;
_shelx_res_checksum   22037

_shelx_hkl_file
;
   0   0  -1-25.2998 41.6323   5
   0   0   1 4.11215 49.3072   1
   0   0   2 16003.8 773.463   1
   0   0   2 16331.6 624.258   3
   0   0  -2 14872.8 597.318   5
   0   0   3-24.8851 51.1899  10
   0   0   3-56.2108 122.010   1
   0   0   3 28.6456 74.8655   3
   0   0   3-15.9567 84.5114   8
   0   0   4 182972. 4261.20   8
   0   0   5-18.3450 148.405   8
   0   0   6 10122.2 879.155   8
   0   0   7 136.483 139.907   8
   0   0   7 144.542 194.205  24
   0   0   8 435.353 169.612  24
   0   0   9 4.54082 120.770  28
   0   1   1 65586.0 1338.92   5
   1   0  -1 59241.2 1208.29   5
  -1   0  -1 57652.4 1361.47   5
   0   1  -1 59675.8 1335.41   3
   1   0  -1 63019.1 1435.88   1
   0  -1  -1 61677.3 1465.94   1
   0  -1   1 63475.3 1347.84   3
  -1   0   1 62154.9 1221.12   3
   1   0   1 60019.2 1382.50   5
  -1   0   1 61530.1 1418.44   1
   0   1   2 3944.38 289.999   5
   0   1  -2 3232.85 269.715   5
   1   0  -2 3443.04 242.312   5
   0  -1   2 3616.38 286.618   3
   0  -1   2 3714.60 361.728   1
  -1   0   2 3965.38 257.907   3
   1   0   2 3714.40 307.757   3
  -1   0  -2 3641.01 299.112   5
  -1   0   2 3362.63 340.202   1
   0   1   2 3816.09 311.730  12
   0  -1   3 82.6499 120.798   1
  -1   0   3-33.3243 91.1980   1
  -1   0   3 34.8299 77.9817   8
  -1   0   3 13.2502 74.6177   3
   0   1  -3-34.5495 79.0192   5
   0  -1   3-11.9967 76.7313   3
   0  -1   3-12.9781 84.7745   8
   1   0   3 77.7908 78.4528   8
   0   1   3 127.961 98.8899   8
  -1   0   3-28.4348 65.5021  10
   1   0   3 12.1222 79.1590  10
   0   1   3 0.43138 62.1980  10
   1   0   3 14.0866 81.9385   3
   0   1   3 91.1540 78.4531   3
  -1   0   3 121.916 91.6744  12
   0   1   4 23679.0 1091.41   8
   1   0   4 22432.3 1077.52   8
  -1   0   4 22101.6 1056.52   8
   0  -1   4 20414.6 1043.72   8
   1   0   5 6980.71 661.906   8
   0  -1   5 6147.23 638.473   8
  -1   0   5 6173.99 616.389   8
   0   1   5 6855.99 643.858   8
   0   1   6 3346.64 494.680   8
   0  -1   6 3293.29 511.173   8
  -1   0   6 3376.78 511.189   8
   1   0   6 3091.32 494.454   8
   1   0   7 5524.52 678.273   8
   0   1   7 5081.01 631.494   8
   0  -1   7 4833.67 635.049   8
  -1   0   7 5653.27 681.696   8
  -1   0   7 4450.10 506.856  17
   1   0   7 4540.97 577.071  24
  -1   0   7 3773.39 527.842  24
   0  -1   7 4373.83 572.683  24
   0   1   7 4003.37 528.448  24
  -1   0   8 1682.70 312.284  28
   0   1   8 1777.43 322.148  28
   0   1   8 2132.94 351.320  24
   0  -1   8 2617.31 424.543  24
   1   0   8 1865.98 349.862  24
  -1   0   8 1470.22 289.799  24
  -1   0   9 432.084 165.208  28
   0   1   9 310.016 138.485  28
   1   0   9 247.655 129.248  28
   0  -1   9 180.411 124.690  28
   1   0   9 537.938 178.156  24
   1  -1   9-113.782 141.878  28
  -1   1   9-82.3917 137.516  28
   1  -1   9-139.840 123.383  24
  -1   1   8 3767.60 455.898  28
   1  -1   8 3536.76 488.637  24
  -1   1   7-4.38125 180.927   8
   1  -1   7 142.665 122.400   8
   1  -1   7 14.2085 151.301  24
  -1   1   7-41.0961 113.420  24
  -1   1   6 17098.2 1126.31   8
   1  -1   6 16119.5 1143.07   8
  -1   1   5 25.3795 122.377   8
   1  -1   5-80.9601 170.538   8
   1  -1   4 119931. 3149.08   8
  -1   1   4 123121. 3124.03   8
   1  -1   3 132.524 121.076   3
   1  -1   3 68.6839 86.2848   8
  -1   1   3-3.85243 75.6539   3
  -1   1   3-1.05619 68.2653  10
  -1   1   3-16.5663 71.3037   8
   1   1  -3 33.7435 89.1693   5
  -1   1   3-59.5571 126.819  12
   1   1  -2 76453.8 1776.90   5
  -1   1   2 81804.1 2106.33   1
   1  -1   2 77703.2 1838.75   6
   1  -1   2 81076.9 1964.57   3
  -1   1   2 80833.2 1951.34  12
  -1   1   1-6.98477 60.2073   1
  -1   1   1-13.8701 29.2995   5
   1  -1   1 20.4263 48.7484   3
   1   1  -1 36.4987 44.9065   3
   1  -1   0 5023.87 174.140   3
  -1   1   0 4972.98 175.430   3
  -1  -1   1-15.5993 37.6151   3
  -1  -1   1-55.7605 60.7272   1
   1   1   1 20.7257 55.1506   5
   1  -1  -1-0.47419 64.0230   1
  -1  -1   2 81217.8 2113.56   1
  -1   1  -2 74807.1 1930.33   5
   1  -1  -2 86723.9 2211.02   1
   1   1   2 82044.4 1986.35   5
  -1  -1   2 87526.8 1857.25   3
  -1  -1   2 80464.6 1905.21   8
  -1  -1   2 77997.1 1946.21   9
   1   1   2 80987.1 1887.17   8
   1   1   3 52.0795 112.047   8
  -1   1  -3 10.5403 79.8369   5
  -1  -1   3 3.84419 55.2351   3
   1   1   3 109.250 98.4154   3
  -1  -1   3-69.3837 101.468   8
   1   1   3 49.5543 63.8027  10
  -1  -1   3 86.8524 130.332   1
  -1  -1   3 21.0452 84.4589  12
   1   1   4 120914. 3116.46   8
  -1  -1   4 120872. 3137.75   8
   1   1   5 68.4388 141.065   8
  -1  -1   5-212.963 213.181   8
  -1  -1   6 16148.1 1131.91   8
   1   1   6 15564.5 1084.93   8
  -1  -1   7 85.5080 176.908   8
   1   1   7-233.033 194.114   8
  -1  -1   7 72.5570 130.529  17
  -1  -1   7 156.699 138.500  24
   1   1   8 4284.86 484.096  28
  -1  -1   8 4528.23 520.241  24
   1   1   8 4352.63 516.740  24
  -1  -1   9 99.4365 111.277  28
   1   1   9-93.6405 117.693  28
   1   1   9-7.43411 103.108  24
   2   0   0 4424.26 188.960   5
   0  -2   0 4336.61 201.760   4
  -2   0   1 57954.5 1341.21   1
   0  -2  -1 56199.7 1429.24   1
   0  -2   1 59648.7 1349.79   3
   2   0   1 56314.0 1398.08   5
   2   0  -1 57285.0 1364.44   1
   0   2  -1 59092.7 1367.39   3
   2   0  -2 4984.81 410.587   1
   0  -2  -2 4807.89 428.656   1
   0  -2   2 5036.95 350.776   3
   2   0  -2 4461.45 244.703   5
   0   2   2 4545.03 324.500   5
  -2   0   2 4622.37 328.956   9
  -2   0   2 4707.75 388.416   1
  -2   0  -2 4639.52 366.064   5
   0   2   2 4660.79 311.969  10
  -2   0   2 4574.50 320.463   8
   2   0   2 5113.12 336.132   8
  -2   0   2 4875.10 252.169   3
   0   2   2 4458.46 335.861  12
   0   2   3 12134.4 640.332   8
   0  -2   3 12644.1 689.037   3
   0   2  -3 11359.2 652.219   5
  -2   0   3 12862.5 820.050   1
   2   0   3 12107.4 664.135   8
   2   0   3 12645.9 743.793   3
  -2   0   3 13255.1 568.038   3
  -2   0   3 11814.3 518.902  10
   0  -2   3 12001.8 824.364   1
   0  -2   3 12467.5 685.311   8
  -2   0   3 12657.2 661.312   8
   0   2   3 11915.1 598.097  10
   0   2  -3 12092.9 501.656  11
  -2   0   3 12173.7 732.166  12
   0  -2   4 22553.8 1112.72   8
   2   0   4 24179.3 1124.67   8
   0   2   4 23235.8 970.388  10
   0   2   4 23520.4 1077.57   8
  -2   0   4 22673.2 1083.21   8
  -2   0   4 24145.1 1242.11  12
   0  -2   5 7321.43 691.065   8
   0   2   5 7260.14 653.412   8
   2   0   5 7128.84 672.357   8
  -2   0   5 8213.91 704.780   8
   0  -2   6 1318.32 343.837   8
  -2   0   6 1844.84 392.670   8
   0   2   6 2290.45 402.292   8
   2   0   6 1259.05 327.726   8
  -2   0   7 26748.4 1502.22   8
   2   0   7 25055.8 1468.93   8
   0  -2   7 25289.3 1527.76   8
   0   2   7 25424.7 1440.07   8
  -2   0   7 24704.7 1263.86  17
   0  -2   7 23012.0 1396.56  24
   0   2   7 23148.9 1281.02  24
   2   0   7 22157.1 1353.52  24
   0   2   7 22436.1 1384.10  23
  -2   0   8 2971.13 388.896  17
  -2   0   8 2143.92 346.358  28
   0   2   8 1937.88 333.504  28
   0  -2   8 2581.29 425.213  24
   0   2   8 2180.71 349.122  24
   2   0   8 1877.52 352.509  24
   0  -2   9 3982.23 442.880  28
   0   2   9 5039.95 468.031  28
   2   0   9 4163.32 430.076  28
  -2   0   9 4459.63 446.824  28
   0  -2   9 4562.15 452.103  24
   2   0   9 4479.07 448.671  24
   2  -1   9 943.611 202.114  28
  -2   1   9 1279.76 241.359  28
  -1   2   9 1247.38 241.099  28
   1  -2   9 946.254 227.625  28
   2  -1   9 1165.11 237.475  24
   1  -2   9 1119.07 251.196  24
  -2   1   8 5370.95 555.439  28
  -1   2   8 5209.29 545.475  28
   2  -1   8 6068.89 647.535  24
   1  -2   8 5600.76 633.266  24
  -1   2   7 12906.6 997.854   8
   2  -1   7 12187.6 1031.31   8
   1  -2   7 12470.7 1058.70   8
  -2   1   7 12188.8 977.776   8
  -2   1   7 12567.4 865.476  17
  -1   2   7 10953.3 852.173  24
   1  -2   7 9757.31 897.567  24
  -1   2   7 10914.0 932.520  23
   2  -1   7 11133.6 946.440  24
   1  -2   6 3952.78 559.174   8
  -2   1   6 4462.96 570.754   8
  -1   2   6 4179.66 547.103   8
   2  -1   6 4157.45 578.984   8
   2  -1   5 11188.3 860.831   8
  -1   2   5 12137.4 846.821   8
   1  -2   5 11672.9 878.912   8
  -2   1   5 12126.9 853.697   8
  -1   2   4 9842.75 669.151   8
   1  -2   4 9375.53 686.559   8
   2  -1   4 9584.46 686.721   8
  -2   1   4 10114.7 680.851   8
  -2   1   4 9726.61 757.221  12
   1   2  -3 3828.42 348.832   5
  -2   1   3 4471.31 480.648   1
   2   1  -3 4146.35 317.634   5
   1  -2   3 4643.39 425.554   3
  -1   2   3 4355.00 339.554   3
  -2   1   3 4120.15 363.258   8
   1   2  -3 4173.68 282.607  11
  -2   1   3 4177.38 318.969  10
  -1   2   3 4178.41 341.752  10
   2  -1   3 4468.38 395.675   8
   2  -1   3 5011.80 460.952   3
  -1   2   3 4441.42 366.326   8
   1  -2   3 3580.27 360.511   8
  -2   1   3 4393.45 304.677   3
  -1   2   3 4055.59 401.360  12
  -2   1   3 3940.98 412.388  12
  -2   1   2 26755.1 770.315   9
  -2   1   2 29573.7 807.379   8
  -1   2   2 27965.7 779.911  10
   1   2  -2 27267.6 794.911   3
  -2   1   2 30147.2 1007.26   1
   1  -2   2 28709.3 803.795   6
   1  -2   2 29936.7 925.609   3
   2  -1   2 28433.3 844.441   6
  -2   1   2 30237.0 638.557   3
   2  -1   2 30575.8 966.993   3
  -1   2   2 29542.3 759.450   5
  -2   1   2 28770.6 903.391  12
  -1   2   2 29838.6 889.777  12
   2  -1   1 50020.8 1282.04   3
  -1  -2  -1 50924.9 1327.52   1
   2   1  -1 51968.2 1075.48   3
  -1   2   1 51021.4 1096.29   4
   1   2  -1 53638.6 1208.37   3
   1  -2   1 52841.6 1278.96   3
   2   1  -1 49964.4 1194.57   1
  -2   1   0 598.965 59.4628   2
  -2   1   0 654.583 78.8782   3
  -1  -2   0 741.859 90.5521   4
  -1  -2   0 739.040 46.6552   2
  -2  -1   0 636.402 61.9401   2
   2  -1   0 661.701 78.8999   3
  -2  -1   1 49038.9 1167.97   1
   2  -1  -1 51249.5 1283.12   1
   1   2   1 47667.3 1274.77   1
   2   1   1 51982.1 1298.17   5
   1  -2  -1 50948.7 1310.18   1
  -1   2  -1 50663.9 1270.06   3
   1   2   2 29253.9 823.522   8
  -2  -1   2 30303.3 1007.30   1
  -2  -1   2 28752.9 856.178   8
  -1  -2   2 31448.6 872.257   3
  -1  -2   2 28946.4 1013.80   1
   1  -2  -2 30684.0 1117.69   1
   1   2   2 29951.0 944.898   5
   2   1   2 28984.1 844.231   8
  -2  -1   2 28466.8 900.057   9
  -2   1  -2 28469.6 956.089   5
  -1  -2   2 28897.9 878.120   8
   2  -1  -2 29549.8 1066.21   1
   2   1   2 29749.4 992.580   5
  -1  -2   2 32734.3 1002.09  12
  -2  -1   3 5120.31 424.332   8
   2   1   3 4787.44 448.644   3
   2   1   3 4859.76 397.298   8
   1   2   3 5245.90 395.688  10
  -2  -1   3 4864.51 495.765   1
  -1  -2   3 4720.24 504.703   1
  -1  -2   3 5238.48 401.783   3
  -1   2  -3 4775.01 429.717   5
  -1  -2   3 5124.99 422.407   8
   1   2   3 5382.92 416.757   8
  -2   1  -3 5160.28 456.455   5
  -2  -1   3 5660.35 366.167   3
  -2  -1   3 5474.67 477.176  12
  -1   2  -3 5389.26 318.611  11
  -2  -1   4 8676.91 645.447   8
  -1  -2   4 8001.23 634.068   8
   1   2   4 8959.03 575.754  10
   2   1   4 8018.36 619.775   8
   1   2   4 8773.03 627.591   8
   2   1   5 10050.7 793.518   8
  -2  -1   5 10709.3 820.688   8
  -1  -2   5 10075.6 816.271   8
   1   2   5 9630.84 761.922   8
   2   1   6 4100.23 556.577   8
   1   2   6 5032.40 600.625   8
  -1  -2   6 4062.66 580.311   8
  -2  -1   6 4434.04 593.873   8
   1   2   7 13060.3 1011.73   8
  -1  -2   7 13853.4 1105.38   8
   2   1   7 12784.4 1025.28   8
  -2  -1   7 13468.1 1069.86   8
  -2  -1   7 12160.7 887.473  17
  -1  -2   7 11984.4 888.446  17
   1   2   7 12107.4 934.804  24
  -2  -1   7 16246.4 1199.03  21
  -1  -2   7 11249.9 939.924  24
   2   1   7 12501.8 970.431  24
  -2  -1   8 6825.29 602.890  17
   1   2   8 5893.03 567.046  28
   2   1   8 5151.94 538.388  28
   2   1   8 6299.96 633.482  24
   1   2   8 6529.63 622.120  24
  -1  -2   8 6071.72 635.718  24
   2   1   9 804.438 196.738  28
  -2  -1   9 996.458 223.668  28
  -1  -2   9 880.543 222.588  28
   1   2   9 1070.90 220.641  28
   1   2   9 1290.68 221.628  24
   2   1   9 1034.29 226.147  24
  -2   2   9 77.7444 98.1741  28
   2  -2   9-118.878 150.593  28
   2  -2   9-9.74908 116.669  24
  -2   2   8 8026.94 671.996  28
   2  -2   8 7354.15 732.857  24
  -2   2   7-45.4308 152.052   8
   2  -2   7 260.095 208.614   8
  -2   2   7 257.116 161.808  17
  -2   2   7-124.581 158.485  23
   2  -2   7-399.685 209.211  24
   2  -2   6 21062.6 1339.70   8
  -2   2   6 21848.5 1266.48   8
   2  -2   5-50.7760 124.493   8
  -2   2   5 296.761 164.773   8
  -2   2   4 68898.9 2075.00   8
   2  -2   4 69541.7 2183.56   8
  -2   2   4 71803.3 2340.58  12
   2  -2   3 56.1722 104.815   8
  -2   2   3 11.3289 63.2586  10
  -2   2   3 56.8823 69.1154   8
   2   2  -3-25.1142 73.8897   5
  -2   2   3-23.4888 45.3813   3
   2  -2   3 60.0881 98.8432   3
  -2   2   3 152.155 133.103  12
  -2   2   2 84382.3 2063.85   1
   2  -2   2 78477.5 1820.53   6
  -2   2   2 80276.7 1766.20  10
  -2   2   2 81535.2 1604.72   5
   2   2  -2 78894.7 1714.12   3
   2  -2   2 85248.1 2020.26   3
  -2   2   2 75057.8 1860.08  12
   2  -2   1 8.90824 71.7891   3
   2  -2   0 460960. 7123.33   3
  -2   2   0 437873. 7128.81   3
   2   2   1 108.828 87.1580   1
   2  -2  -1 65.2633 66.0409   1
  -2  -2   1-0.39911 39.1724   4
  -2  -2   1 16.8673 50.3838   1
  -2  -2   2 71221.5 1751.08   8
   2   2   2 72082.7 1907.74   5
  -2  -2   2 73029.2 1899.74   1
  -2  -2   2 70291.2 1830.39   9
   2   2   2 70567.3 2023.53   1
   2  -2  -2 75161.5 2069.43   1
  -2   2  -2 68814.1 1885.74   5
   2   2   2 70443.3 1689.68   8
  -2  -2   2 76831.3 1897.54  12
   2   2   3 3.41344 78.6967   8
  -2   2  -3 35.1276 53.9839  11
  -2  -2   3 49.7008 103.841   9
   2   2   3-94.6519 108.599   5
  -2  -2   3-1.36804 107.069   1
  -2   2  -3 8.03754 96.5792   5
   2  -2  -3-129.456 162.723   1
  -2  -2   3-85.9045 136.076   8
  -2  -2   3 3.89529 106.651  12
   2   2   4 69046.2 2021.71  10
   2   2   4 74051.2 2164.47   8
  -2  -2   4 70781.3 2184.88   8
   2   2   5 38.5994 144.507   8
  -2  -2   5-106.927 191.810   8
  -2  -2   6 19911.9 1276.18   8
   2   2   6 21075.1 1255.54   8
   2   2   7 2.14012 169.033   8
  -2  -2   7 64.1990 192.903   8
  -2  -2   7-3.64425 154.738  17
  -2  -2   7 23.0940 132.722  24
   2   2   7-138.731 172.561  24
  -2  -2   8 9116.81 721.427  17
   2   2   8 7337.33 636.455  28
   2   2   8 7428.61 674.279  24
  -2  -2   9 11.6560 108.924  28
   2   2   9-51.8283 107.162  28
   2   2   9 224.136 138.924  24
   3   0   0 17.1105 41.5768   5
   0  -3   0 42.0454 45.1765   4
  -3   0   0 20.3873 41.8673   2
   0   3   1 58136.7 1449.14   1
   0   3  -1 59249.5 1443.10   3
   3   0   1 57995.5 1480.50   5
   0   3   1 56613.4 1320.50   4
   0  -3  -1 54687.2 1464.13   1
   3   0  -1 58625.5 1387.41   1
  -3   0   2 16517.3 713.592   1
  -3   0   2 16498.8 603.015   8
   3   0   2 15181.1 643.971   6
   0   3   2 16253.9 629.683  10
   3   0  -2 17234.8 762.756   1
  -3   0  -2 16273.5 730.043   5
   0  -3   2 18174.2 705.534   3
   0   3  -2 16227.2 682.968   3
   0   3   2 16145.9 570.497   8
   0  -3  -2 16382.3 820.554   1
   3   0   2 15774.3 608.530   8
   0   3  -2 16928.7 568.633  11
  -3   0   2 15759.1 622.731   9
   0   3   2 16215.2 631.734  12
   0   3  -3 62.9030 69.0305  11
   0  -3   3 160.756 82.5300   3
   0   3   3 67.9601 78.2593   8
   0  -3   3 224.567 123.181   8
   0   3   3 122.981 101.835  10
   0   3  -3 127.417 120.122   5
  -3   0   3 46.0078 94.6772   9
  -3   0   3 60.9821 105.441   1
  -3   0   3 97.0194 70.0671  10
   0  -3   3 255.573 169.972   1
   3   0   3 119.490 121.394   3
  -3   0   3 160.161 112.608   8
   0   3   3 142.438 101.120   5
   3   0   3 174.545 113.285   8
   0   3   3 207.898 130.571  12
  -3   0   3 91.1121 81.5769  12
   0   3   4 1762.41 279.890   8
   3   0   4 1948.11 303.922   8
  -3   0   4 2099.89 315.625   8
   0  -3   4 2123.22 334.031   8
   0   3   4 1999.10 277.793  10
  -3   0   4 2152.96 363.866  12
   0   3   5 2398.31 375.752   8
   3   0   5 2387.12 381.245   8
   0  -3   5 2556.58 440.151   8
  -3   0   5 2912.18 419.984   8
   3   0   6 4663.11 596.346   8
   0   3   6 4711.48 571.990   8
  -3   0   6 5043.91 611.567   8
   0  -3   6 4523.43 604.192   8
  -3   0   7 53993.3 2020.39  17
   0  -3   7 53311.7 2048.49  17
   0   3   7 62040.9 2320.04   8
   3   0   7 53732.3 2272.42   8
   0  -3   7 54817.4 2396.16   8
  -3   0   7 59108.6 2318.15   8
   0   3   7 49038.9 1891.38  28
   0   3   7 49178.3 2194.51  23
  -3   0   7 66603.2 2585.95  21
   0  -3   7 50621.8 2215.02  24
   0   3   7 52854.8 2037.87  24
   3   0   7 51960.9 2176.79  24
  -3   0   8 6500.85 588.213  17
  -3   0   8 5934.16 587.906  28
   0   3   8 6522.49 591.344  28
   0   3   8 7415.27 634.960  24
   3   0   8 6152.12 641.843  24
   0   3   8 5893.17 655.917  23
   0  -3   8 6005.08 661.594  24
  -3   0   9 215.967 101.660  28
   3   0   9-49.9435 117.153  28
   0   3   9 16.4165 104.991  28
   0  -3   9-77.3175 157.819  28
   3   0   9 58.7663 95.3367  24
   0  -3   9 130.222 97.7845  24
   1  -3   9 1305.10 241.759  28
  -1   3   9 2223.46 310.393  28
  -3   1   9 1959.62 295.170  28
   3  -1   9 1933.17 300.035  28
   1  -3   9 1523.65 273.930  24
   3  -1   9 1456.27 269.337  24
  -3   1   8 797.162 198.276  17
  -1   3   8 1212.17 260.438  28
  -3   1   8 1020.66 239.994  28
   3  -1   8 772.684 228.417  24
   1  -3   8 912.486 273.279  24
  -1   3   8 547.925 208.381  23
  -3   1   7 3602.27 470.624  17
   1  -3   7 3884.62 597.793   8
  -1   3   7 3600.83 526.918   8
   3  -1   7 3559.69 566.957   8
  -3   1   7 2958.03 481.676   8
  -1   3   7 2424.61 380.921  28
  -1   3   7 2595.08 454.527  23
   3  -1   7 2785.69 449.894  24
   1  -3   7 3111.69 493.068  24
  -3   1   6 4838.44 592.303   8
   1  -3   6 5428.88 676.026   8
   3  -1   6 4659.56 609.050   8
  -1   3   6 5058.76 602.034   8
   3  -1   5 14018.2 968.529   8
  -1   3   5 14271.7 910.973   8
   1  -3   5 14203.2 995.130   8
  -3   1   5 14638.9 942.809   8
  -1   3   4 8663.83 604.958   8
   1  -3   4 7800.43 636.322   8
   3  -1   4 7648.92 619.932   8
  -1   3   4 8699.45 589.364  10
  -3   1   4 7693.08 589.526   8
  -3   1   4 7831.10 693.592  12
   1  -3   3 9673.18 641.734   3
   1  -3   3 8675.81 578.208   8
   3  -1   3 9441.24 670.905   3
  -3   1   3 9352.03 558.515   8
   3  -1   3 9488.16 586.777   8
   1   3  -3 9606.91 478.296  11
  -1   3   3 9587.13 553.365  10
   3   1  -3 9523.89 461.927   5
  -1   3   3 8667.12 520.911   8
  -1   3   3 8940.69 518.422   5
  -3   1   3 8870.49 486.526  10
  -3   1   3 9156.74 632.038  12
  -1   3   3 8423.71 588.030  12
  -3   1   2 16197.0 570.783   8
  -3   1   2 14711.9 550.951   9
   1  -3   2 16660.6 697.762   3
   3  -1   2 15106.1 622.815   6
   3  -1   2 16531.6 735.804   3
  -1   3   2 15450.3 589.380  10
  -1  -3  -2 16546.4 814.169   1
  -3   1   2 16201.2 709.620   1
   3   1  -2 16584.6 712.242   1
   1  -3   2 15267.0 565.217   6
  -3   1   2 16925.9 293.231   3
  -3   1   2 16564.4 553.451  10
   1   3  -2 15870.0 625.711   3
  -3   1   2 15343.7 645.951  12
  -1   3   2 16873.3 644.286  12
   3  -1   1 130230. 2828.59   3
  -1   3   1 133868. 2623.98   4
  -1  -3  -1 127908. 2827.53   1
   3   1  -1 130856. 2653.82   1
   3   1  -1 132628. 2684.10   2
   1   3  -1 139679. 2777.24   3
   1  -3   1 141252. 2838.57   3
  -3   1   0 29304.0 765.677   2
  -1  -3   0 36090.4 675.069   2
  -1   3   0 39029.4 685.147   2
  -3  -1   0 30210.9 770.151   2
  -1  -3   0 37056.4 928.545   4
   3  -1   0 34044.6 854.126   3
  -3   1   0 32752.7 854.323   5
   1  -3  -1 135635. 2900.98   1
   3  -1  -1 133650. 2714.02   2
  -1   3  -1 138922. 2887.83   3
   1   3   1 131796. 2835.25   1
   3   1   1 138409. 2914.79   5
   3  -1  -1 135830. 2814.83   1
  -3  -1   2 16364.5 650.044   9
  -3  -1   2 16551.0 607.095   8
   1  -3  -2 17062.5 831.366   1
   3  -1  -2 16709.2 780.126   1
  -1   3  -2 16604.2 716.232   3
   1   3   2 16442.6 561.118   8
   1   3   2 17756.7 712.021   5
   3   1   2 16888.8 599.952   8
  -1  -3   2 18011.1 774.662   1
  -3  -1   2 17863.6 718.138   1
   3   1   2 17611.1 775.180   5
  -3   1  -2 15710.1 711.535   5
   3   1   2 18103.9 847.007   1
   1   3   2 17032.2 794.363   1
  -1  -3   2 18077.3 728.422  12
  -1   3  -2 17457.2 562.507  11
  -3  -1   3 10825.9 732.817   1
   1   3   3 10714.5 609.334  10
  -1  -3   3 10527.1 630.102   8
   1   3   3 10776.8 580.699   8
  -1  -3   3 10426.7 682.437   9
  -1  -3   3 9942.05 741.078   1
   3  -1  -3 10277.9 772.806   1
  -3  -1   3 9698.56 623.745   9
   1  -3  -3 10043.3 804.627   1
  -3  -1   3 10284.2 600.412   8
  -1   3  -3 9970.54 652.755   5
   1   3   3 10168.9 643.246   5
   3   1   3 10641.8 608.866   8
  -3   1  -3 10449.6 697.276   5
  -1   3  -3 10786.9 508.683  11
  -3  -1   3 9877.99 666.395  12
   3   1   4 5949.49 532.104   8
   1   3   4 5580.76 483.898  10
  -3  -1   4 5884.58 532.109   8
   1   3   4 6083.79 511.921   8
  -1  -3   4 5916.78 546.870   8
  -3  -1   4 6414.62 620.527  12
  -1  -3   5 13627.8 964.252   8
  -3  -1   5 13389.6 928.867   8
   1   3   5 13168.4 881.331   8
   3   1   5 13201.5 910.570   8
  -1  -3   6 5600.56 677.544   8
   3   1   6 5105.91 615.576   8
  -3  -1   6 5646.91 654.389   8
   1   3   6 4866.07 588.649   8
   1   3   7 3301.57 505.742   8
  -1  -3   7 3338.77 554.870   8
   3   1   7 3234.26 518.172   8
  -3  -1   7 2567.86 497.854   8
  -3  -1   7 2877.04 437.215  17
  -1  -3   7 3316.95 468.520  17
  -3  -1   7 4231.25 626.708  21
  -1  -3   7 2695.06 481.976  24
   1   3   7 2817.96 426.219  24
   3   1   7 2848.55 462.575  24
  -3  -1   8 1216.70 256.906  17
  -1  -3   8 1192.35 260.415  17
  -3  -1   8 1078.30 265.040  28
   3   1   8 1305.47 274.145  28
   1   3   8 1172.10 260.812  28
   1   3   8 1248.25 287.352  24
   1   3   8 684.909 216.233  23
  -1  -3   8 615.501 198.692  24
   3   1   8 648.356 200.383  24
  -3  -1   9 1256.91 232.440  28
   1   3   9 1394.75 251.716  28
   3   1   9 1104.37 215.154  28
  -1  -3   9 1116.28 228.164  28
   3   1   9 1149.85 240.353  24
  -3   2   9 10049.7 650.725  28
  -2   3   9 9954.31 646.578  28
   2  -3   9 7548.43 609.254  28
   3  -2   9 7499.40 591.564  28
   2  -3   9 8503.29 664.754  24
   3  -2   9 8353.67 649.838  24
  -3   2   8 5436.11 508.964  17
  -2   3   8 5323.19 547.810  28
  -3   2   8 5262.58 544.045  28
  -2   3   8 5649.35 614.071  23
   3  -2   8 4882.75 596.651  24
   2  -3   8 4880.42 611.927  24
  -3   2   7 3042.11 414.268  17
  -2   3   7 2966.37 400.259  17
  -2   3   7 2661.04 461.635   8
  -3   2   7 3214.74 529.096   8
   2  -3   7 2760.50 512.815   8
   3  -2   7 3219.54 549.685   8
  -2   3   7 2465.54 377.108  28
  -3   2   7 1806.94 329.318  28
  -3   2   7 2447.72 429.675  23
  -2   3   7 2341.43 443.644  23
   3  -2   7 2120.85 439.276  24
   2  -3   7 2625.81 475.295  24
  -3   2   6 5990.33 647.359   8
  -2   3   6 5793.37 643.440   8
   3  -2   6 5456.48 669.524   8
   2  -3   6 4783.33 628.116   8
   2  -3   5 20985.2 1236.66   8
   3  -2   5 21475.1 1236.65   8
  -2   3   5 24827.2 1213.98   8
  -3   2   5 22950.9 1183.13   8
  -2   3   4 22215.0 988.401  10
   3  -2   4 22194.9 1101.93   8
  -2   3   4 21007.2 987.758   8
  -3   2   4 21202.5 1002.98   8
   2  -3   4 21873.2 1099.27   8
  -3   2   4 19888.7 1128.68  12
  -2   3   4 22099.1 1174.06  12
   3   2  -3 55071.4 1478.34   5
  -3   2   3 55025.0 1564.02  10
  -2   3   3 58449.9 1634.43  10
   3  -2   3 57160.8 1711.52   6
  -3   2   3 59384.3 1631.10   8
   3  -2   3 55651.4 1694.74   8
   2  -3   3 59657.0 1883.91   3
   2  -3   3 57104.0 1673.62   6
   3  -2   3 57595.8 1913.88   3
  -2   3   3 57181.9 1602.48   8
  -3   2   3 54685.0 1780.89  12
  -2   3   3 54335.0 1755.18  12
  -3   2   2 20978.0 736.407   8
   3  -2   2 21635.7 932.179   3
   2  -3   2 22528.7 926.234   3
  -2   3   2 22852.3 654.958   4
  -2   3   2 20374.7 776.905  10
  -3   2   2 22879.0 781.731  10
   2  -3   2 23418.8 820.847   6
   3   2  -2 20294.0 669.667   3
   3  -2   2 22088.5 826.762   6
  -3   2   2 23479.1 521.492   4
   2   3  -2 21660.9 774.837   3
  -2   3   2 22186.8 837.736  12
  -3   2   2 21993.4 846.069  12
   3   2  -1 69135.5 1624.28   2
  -2  -3  -1 73198.9 1802.49   1
   2  -3   1 76157.6 1815.35   3
   3  -2   1 72477.8 1808.56   3
  -3   2   1 77575.4 1445.91   3
  -2   3   0 144124. 2459.23   2
  -2  -3   0 131496. 2463.49   1
  -3   2   0 132951. 2662.93   3
  -2  -3   0 133620. 2440.77   2
   2   3   0 136092. 2701.15   4
  -3   2   0 121124. 2494.80   2
   3  -2   0 139936. 2659.83   3
  -2   3   0 141756. 2716.28   3
  -3  -2   0 126247. 2499.34   2
  -3  -2   1 71616.7 1495.82   4
   2   3   1 67572.1 1665.70   1
  -2  -3   1 75987.2 1611.07   4
   2  -3  -1 73545.3 1759.35   1
   3   2   1 68031.4 1699.49   1
   3  -2  -1 70745.5 1563.43   2
   3  -2  -1 68143.1 1339.06   4
  -3  -2   1 68851.2 1463.91   1
   3   2   2 21431.4 920.504   5
   2   3   2 20690.7 939.338   1
  -3  -2   2 20790.6 822.640   1
  -3  -2   2 19473.5 738.793   8
   3   2   2 19790.6 941.603   1
  -3  -2   2 20047.4 809.491   9
   2  -3  -2 21731.4 993.083   1
   3   2   2 18822.4 692.635   8
  -2  -3   2 20676.5 850.117   1
   3  -2  -2 20728.0 952.805   1
  -2  -3   2 19983.8 828.521   9
  -3   2  -2 19502.8 879.651   5
   2   3   2 20932.0 880.658   5
   2   3   2 19786.6 688.065   8
  -2   3  -2 21393.6 710.690  11
  -3  -2   2 19943.0 822.644  12
  -3   2  -2 20933.8 687.249  11
  -2  -3   2 21876.2 857.304  12
   3  -2  -3 66748.1 2259.79   1
  -3  -2   3 62986.6 1931.17   9
  -2  -3   3 63761.8 2073.94   1
   3   2   3 64313.6 1778.37   8
   3   2   3 66124.6 2072.17   5
  -2  -3   3 62647.2 1956.76   9
  -3  -2   3 64547.4 2042.28   1
   2   3   3 64469.2 1990.30   5
   2  -3  -3 66423.6 2285.98   1
  -2   3  -3 58292.1 1938.22   5
   2   3   3 62626.7 1731.60   8
  -3  -2   3 64152.8 1831.33   8
  -2  -3   3 63416.1 1841.17   8
  -2   3  -3 65932.3 1628.46  11
  -2  -3   3 69804.5 2037.38  12
  -3  -2   3 65154.9 1987.62  12
   3   2   4 20914.0 1011.88   8
   3   2   4 19181.8 942.194  10
   2   3   4 19059.9 950.632  10
   2   3   4 20381.5 975.568   8
  -3  -2   4 20285.9 1036.61   8
  -2  -3   4 19505.0 1032.25   8
  -3  -2   4 20491.6 1156.11  12
   2   3   5 19985.1 1094.21   8
  -3  -2   5 19743.3 1158.30   8
  -2  -3   5 19029.8 1156.10   8
   3   2   5 21674.9 1162.74   8
  -3  -2   6 5561.58 648.200   8
  -2  -3   6 6153.21 711.522   8
   2   3   6 5815.38 642.304   8
   3   2   6 5638.39 641.400   8
  -3  -2   7 2618.17 500.454   8
   2   3   7 3052.10 484.701   8
   3   2   7 2853.89 476.373   8
  -2  -3   7 3346.09 537.757   8
  -3  -2   7 3335.77 466.634  17
  -2  -3   7 2336.98 401.645  17
  -3  -2   7 3783.82 569.934  21
   3   2   7 2718.52 436.592  24
  -2  -3   7 2647.53 458.515  24
   2   3   7 2574.98 400.280  24
  -3  -2   8 5801.29 573.880  17
  -2  -3   8 5680.86 579.859  17
   2   3   8 5343.08 533.019  28
   3   2   8 5275.08 534.949  28
   2   3   8 4335.66 562.720  23
   3   2   8 5710.84 597.232  24
   2   3   8 5633.62 568.927  24
   2   3   9 9433.45 622.309  28
  -2  -3   9 8093.31 619.480  28
   3   2   9 9664.19 630.784  28
  -3  -2   9 8804.65 633.015  28
   3   2   9 9219.02 630.687  24
   2   3   9 9650.53 611.120  24
   3  -3   9-55.2620 144.716  28
  -3   3   9-17.1600 96.8929  28
   3  -3   9-193.633 166.079  24
  -3   3   8 41326.5 1504.93  17
  -3   3   8 40408.5 1620.04  28
   3  -3   8 39294.3 1845.72  24
  -3   3   8 40766.7 1776.88  23
  -3   3   7-54.1703 101.465  17
   3  -3   7-6.86221 211.688   8
  -3  -3  -7-38.8449 147.337   7
  -3   3   7-34.6719 187.452   8
  -3   3   7-1.60577 101.440  28
   3  -3   7 75.8768 144.119  24
  -3   3   7 20.0513 163.489  23
  -3   3   6 6003.04 646.614   8
   3  -3   6 5645.04 686.614   8
  -3   3   5 105.604 131.607   8
   3  -3   5-26.8052 184.124   8
  -3   3   4 71031.0 2012.90  10
  -3   3   4 66657.2 2017.15   8
   3  -3   4 67871.4 2184.41   8
  -3   3   4 66847.8 2277.51  12
  -3   3   3 73.6869 66.2218   8
  -3   3   3 8.81530 86.0256  10
   3  -3   3 277.400 135.304   6
   3  -3   3 139.784 107.098   3
  -3   3   3-47.5600 94.8125  12
  -3   3   2 43773.0 1170.79   8
   3  -3   2 42777.2 1269.10   6
  -3   3   2 42563.5 1237.78  10
   3  -3   2 43739.7 1437.78   3
  -3   3   2 43396.5 1004.07   5
   3   3  -2 39586.9 1149.84   3
  -3   3   2 43851.6 1310.67  12
  -3  -3  -1 4.11972 44.9985   7
   3   3  -1 28.5586 62.4614   2
   3  -3   1 121.656 73.2410   6
   3  -3   1-16.3778 78.6421   3
   3   3   0 174082. 3054.23   1
  -3  -3   0 165152. 3135.09   2
  -3   3   0 167391. 3146.43   2
   3   3   0 163122. 3369.77   4
  -3   3   0 162855. 3373.12   3
   3  -3  -1-18.8876 63.1183   2
  -3   3  -1 30.1528 50.4801  11
   3   3   1-7.01818 87.4134   1
  -3  -3   1 136.967 63.2993   4
  -3  -3   1-9.15626 38.8282   1
   3  -3  -1-20.0832 41.6978   4
   3   3   2 37741.0 1378.52   1
  -3  -3   2 38949.4 1265.97   9
   3   3   2 37320.2 1060.72   8
   3   3   2 41336.8 1385.60   5
  -3  -3   2 39601.6 1162.06   8
   3  -3  -2 40131.1 1441.77   1
  -3  -3   2 40754.1 1227.68   1
  -3   3  -2 40949.0 1127.20  11
  -3  -3   2 39111.9 1260.11  12
   3   3   3-39.9538 79.3602   5
  -3  -3   3-72.3367 110.111   8
  -3   3  -3-51.0671 71.0291  11
   3   3   3-52.6495 80.9374   8
  -3  -3   3-69.1985 90.7125   1
  -3  -3   3 21.7713 103.882   9
  -3  -3   3 6.90962 96.9040  12
   3   3   4 80987.4 2283.61   8
  -3  -3   4 76703.5 2360.72   8
   3   3   4 80716.5 2319.17  10
   3   3   5-85.0465 152.151   8
  -3  -3   5 29.3198 126.809   8
   3   3   6 6085.99 652.716   8
  -3  -3   6 6552.86 743.348   8
   3   3   7-117.302 152.396   8
  -3  -3   7-105.003 162.950   8
  -3  -3   7 383.885 180.278  17
   3   3   7 45.7894 158.573  24
  -3  -3   8 38650.5 1624.74  17
   3   3   8 35462.5 1470.38  28
   3   3   8 39090.4 1603.02  24
  -3  -3   9-163.577 100.491  17
  -3  -3   9-151.329 126.139  28
   3   3   9 76.7178 103.842  28
   3   3   9-12.4120 75.5279  24
   4   0   0 21933.7 680.850   5
  -4   0   0 20186.0 589.510   2
   0   4  -1 90168.1 2027.82   3
   4   0  -1 85448.3 1869.61   1
   0  -4  -1 84490.5 2026.83   1
   4   0   1 86891.2 1898.17   6
   4   0  -1 84359.6 1565.08   5
   4   0  -1 79232.8 1536.70   4
   0   4   1 84838.6 1875.64   4
   4   0   1 84077.7 2035.60   5
   4   0   2 178628. 3873.58   6
   0  -4   2 191825. 3968.66   9
   0   4   2 187935. 3687.33   8
   0   4   2 188544. 3870.59  10
   0   4  -2 193418. 3759.55  11
  -4   0   2 175823. 3773.32   9
   4   0  -2 187387. 4050.02   1
   0   4  -2 189955. 4002.03   3
  -4   0   2 185927. 3642.69  10
   0   4   2 194092. 4124.25   1
   0  -4  -2 184214. 4219.20   1
  -4   0   2 185127. 3721.30   8
  -4   0  -2 175568. 4034.95   5
   4   0   2 189173. 3775.61   8
   0   4   2 177248. 3747.44  12
  -4   0   2 181386. 3904.44  12
   0   4   3 2086.57 276.668   5
   4   0   3 2017.55 266.257   8
  -4   0   3 2215.87 323.089   1
   4   0   3 2000.69 324.842   3
  -4   0   3 2190.31 263.299   8
  -4   0   3 2115.37 280.545   9
   0   4   3 2501.60 269.009   8
  -4   0   3 2340.85 227.492  10
   0   4  -3 2013.63 228.395  11
   0   4   3 2336.34 290.994  10
   0  -4   3 2662.42 400.417   1
   0   4   3 2271.13 298.009  12
  -4   0   3 2055.88 309.926  12
   0   4   4 4537.64 433.518   8
   4   0   4 4122.62 449.922   8
   0   4   4 3871.29 411.406  10
   0  -4   4 4461.66 489.967   8
  -4   0   4 4439.39 449.760   8
  -4   0   4 3974.36 497.963  12
  -4   0   5 1742.09 330.151   8
   4   0   5 1729.81 343.951   8
   0   4   5 2137.59 345.861   8
   0  -4   5 1685.88 372.009   8
   0  -4   6 2517.07 469.140   8
   0   4   6 2685.25 436.909   8
   4   0   6 2606.87 454.993   8
  -4   0   6 2930.43 465.506   8
   0  -4   7 18483.1 1149.76  17
  -4   0   7 20355.6 1175.08  17
   0   4   7 24181.9 1380.75   8
  -4   0   7 23202.6 1364.90   8
   0  -4   7 21548.6 1464.18   8
   4   0   7 20947.3 1331.62   8
   0   4   7 17152.0 1038.30  28
   0  -4   7 18919.5 1292.31  24
   4   0   7 19046.8 1253.49  24
   0   4   7 17093.9 1243.72  23
   0   4   7 18775.7 1104.77  24
  -4   0   7 24957.8 1538.34  21
  -4   0   8 7421.79 636.367  17
   0   4   8 7965.98 649.548  28
  -4   0   8 7204.79 640.760  28
   0   4   8 7401.24 762.133  23
   0  -4   8 7349.61 750.360  24
   4   0   8 7118.00 695.643  24
   0   4   8 7800.44 632.002  24
  -4   0   9 718.680 165.663  17
   0   4   9 1138.00 231.174  28
  -4   0   9 1143.75 239.667  28
   4   0   9 944.458 200.173  28
   0  -4   9 740.305 201.061  28
   4   0   9 1112.19 235.601  24
   0  -4   9 1008.15 226.179  24
   4  -1   9 9423.06 648.509  28
  -4   1   9 11370.8 700.526  28
   1  -4   9 8478.76 655.101  28
   1  -4   9 10281.6 733.478  24
   4  -1   9 9949.55 700.950  24
  -4   1   8 584.391 179.097  17
  -1   4   8 316.385 168.216  28
  -4   1   8 144.908 110.283  28
   1  -4   8 185.795 163.656  24
   4  -1   8 163.812 147.971  24
  -1   4   8 344.041 180.999  23
  -4   1   7 165.086 141.625  17
   4  -1   7 489.709 231.945   8
   1  -4   7 8.08424 137.091   8
  -4   1   7-28.2929 183.195   8
  -4   1   7-308.156 156.098  28
  -1   4   7 97.3504 111.035  28
  -4   1   7 56.7923 227.440  21
  -1   4   7 176.149 179.642  23
   4  -1   7 385.534 219.219  24
   1  -4   7-1.60436 120.261  24
  -4   1   6 3520.23 493.873   8
  -1   4   6 3196.64 472.103   8
   4  -1   6 3301.89 518.639   8
   1  -4   6 3187.09 535.226   8
   4  -1   5 13399.1 946.291   8
   1  -4   5 12269.2 950.314   8
  -1   4   5 14796.2 919.561   8
  -4   1   5 14322.8 916.936   8
  -4   1   5 13385.9 1062.83  12
   1  -4   4 14439.2 896.788   8
  -1   4   4 15128.0 820.611   8
  -1   4   4 16169.5 862.178  10
  -4   1   4 15738.9 858.792   8
   4  -1   4 16044.3 911.786   8
  -4   1   4 15386.9 988.163  12
  -4   1   3 11234.5 638.098   9
  -4   1   3 11913.3 624.901   8
  -1   4   3 11979.8 663.426  10
   1  -4   3 13132.4 771.634   3
   1   4  -3 11942.5 587.616  11
   4  -1   3 12594.1 821.686   3
  -1   4   3 11874.7 608.208   8
   4  -1   3 12021.0 669.555   8
   4  -1   3 11037.7 671.760   6
   1   4  -3 10462.8 643.283   3
   1  -4   3 11580.0 623.674   6
  -1   4   3 11281.9 610.219   5
  -4   1   3 11877.1 576.726  10
  -1   4   3 11321.4 678.929  12
  -4   1   3 11169.0 719.070  12
   4   1  -2 84746.1 2132.66   1
  -4   1   2 83113.9 1902.67   8
   4  -1   2 81596.6 2061.14   6
   1   4  -2 85612.6 2106.79   3
   1  -4   2 93574.1 2233.09   3
  -4   1   2 77741.8 1912.71   9
  -4   1   2 84603.0 1920.91  10
  -1  -4  -2 88651.7 2382.84   1
  -1   4   2 84782.2 1911.31   4
   1  -4   2 81396.3 2091.16   9
  -1   4   2 77289.7 2002.59  10
  -1   4   2 83202.1 1896.80   8
   4  -1   2 83210.2 2255.57   3
   1  -4   2 83177.5 1943.90   6
  -4   1   2 78443.8 2057.50  12
  -1   4   2 84764.7 2011.57  12
   4   1  -1 198776. 3370.37   1
  -1   4   1 197734. 3393.87   4
  -1  -4  -1 196568. 3613.02   1
   4  -1   1 192762. 3625.44   3
   4  -1   0 198623. 3868.89   3
  -1   4   0 226027. 3589.10   2
  -4  -1   0 180105. 3748.40   2
  -4   1   0 174701. 3739.13   2
  -4   1   0 183320. 3858.75   5
  -1  -4   0 206283. 3992.56   4
   1   4   1 187007. 3726.74   1
   1  -4  -1 184646. 3825.20   1
  -1  -4   1 184489. 3663.06   9
   4  -1  -1 180994. 3567.84   2
   4   1   1 191457. 3875.90   5
  -1   4  -1 181858. 3610.50  11
   1   4   1 178132. 3669.46   4
   4   1   1 188883. 3666.28   6
  -4  -1   1 181224. 3614.38  12
  -1  -4   2 82333.4 2142.87   9
  -4  -1   2 87094.8 1648.18   4
   4  -1  -2 86674.5 2282.68   1
  -4  -1   2 79998.1 2036.10   9
   4   1   2 85513.9 1964.11   8
  -4  -1   2 83852.1 2074.26   1
  -4   1  -2 78022.2 2195.28   5
   1   4   2 83074.8 1889.71   8
  -1   4  -2 81432.7 2202.18   3
  -1   4  -2 85704.2 1961.05  11
   4   1   2 85657.5 2312.79   5
   1  -4  -2 84516.7 2371.63   1
  -4  -1   2 85028.7 1963.30   8
   1   4   2 85330.2 2274.15   1
  -4  -1   2 83869.2 2112.13  12
  -1  -4   3 11425.9 741.360   9
   1   4   3 12621.2 692.736  10
   4   1   3 12025.2 650.644   8
  -1  -4   3 12315.0 830.431   1
   1   4   3 11441.1 595.597   8
  -1  -4   3 11623.3 679.722   8
   4  -1  -3 13237.3 889.716   1
  -4  -1   3 12138.7 764.367   1
   1   4   3 11893.6 711.376   5
  -4  -1   3 11712.1 645.936   8
  -4  -1   3 11718.8 695.288   9
  -1   4  -3 12272.0 587.017  11
  -4  -1   3 12440.6 753.954  12
  -1  -4   4 15825.4 933.796   8
   1   4   4 16183.0 891.469  10
   1   4   4 16772.1 856.821   8
  -4  -1   4 16508.2 899.806   8
   4   1   4 16773.9 912.258   8
  -4  -1   4 15846.1 1014.25  12
   4   1   5 13503.2 926.127   8
  -4  -1   5 14423.7 950.861   8
   1   4   5 13841.5 890.066   8
  -1  -4   5 13624.1 992.435   8
   1   4   6 2832.35 443.207   8
  -1  -4   6 2899.84 511.068   8
  -4  -1   6 2895.32 464.914   8
   4   1   6 2857.93 462.312   8
  -1  -4   7 284.885 180.631  17
  -4  -1   7 258.279 170.341  17
   1   4   7 421.620 267.114   8
  -1  -4   7 331.279 262.249   8
  -4  -1   7 33.4067 147.576   8
   4   1   7 312.743 213.153   8
   1   4   7 60.4216 131.735  28
   1   4   7 371.156 175.730  24
  -4  -1   7 226.726 137.462  21
  -1  -4   7 305.960 183.411  24
   4   1   7 355.082 217.371  24
  -1  -4   8 310.840 145.827  17
  -4  -1   8 299.491 139.771  17
  -4  -1   8 310.812 176.612  28
   4   1   8 92.5707 129.192  28
   1   4   8 318.273 143.933  28
   4   1   8 399.838 164.142  24
   1   4   8 249.185 165.977  23
  -1  -4   8 354.005 205.060  24
   1   4   8 284.411 164.532  24
  -4  -1   9 10783.8 640.855  17
   1   4   9 12189.9 702.845  28
  -4  -1   9 11659.4 714.580  28
  -1  -4   9 9391.20 678.734  28
   4   1   9 10492.4 661.754  28
   4   1   9 11061.3 706.350  24
  -2   4   9 6925.03 533.047  28
   4  -2   9 5157.02 483.669  28
  -4   2   9 7666.57 566.398  28
   2  -4   9 5826.11 531.098  28
   2  -4   9 5818.77 554.478  24
   4  -2   9 6559.05 574.066  24
  -4   2   8 9062.63 665.684  17
  -4   2   8 9473.73 723.512  28
  -2   4   8 9764.50 726.263  28
   2  -4   8 8716.21 837.007  24
  -2   4   8 7514.20 747.808  23
   4  -2   8 8493.33 794.383  24
  -4   2   7 31843.7 1441.94  17
  -2  -4  -7 28760.3 1307.11   7
  -4   2   7 34993.7 1695.07   8
   2  -4   7 30504.2 1777.80   8
   4  -2   7 30744.0 1699.79   8
  -4   2   7 29000.3 1385.64  28
  -2   4   7 26835.4 1347.37  28
  -4   2   7 37634.5 1926.15  21
  -2   4   7 29873.1 1644.24  23
   2  -4   7 28858.2 1660.25  24
   4  -2   7 30128.4 1653.01  24
  -4   2   7 30813.4 1599.31  23
  -2   4   6 7.28852 82.3684  28
   2  -4   6 189.421 204.575   8
  -2   4   6 246.433 138.693   8
  -4   2   6 336.419 195.574   8
   4  -2   6 593.495 237.624   8
  -4   2   5 13214.3 873.729   8
   4  -2   5 12316.2 931.554   8
  -2   4   5 14357.4 899.725   8
   2  -4   5 12005.2 938.001   8
  -4   2   5 14154.8 1089.37  12
   2  -4   4 557.851 196.535   8
  -2   4   4 404.617 161.122  10
  -2   4   4 439.870 165.793   8
   4  -2   4 487.979 171.469   8
  -4   2   4 293.127 136.793   8
  -2   4   4 501.753 193.648  12
  -4   2   4 416.726 186.125  12
   4  -2   3 716.184 208.167   3
  -2   4   3 661.195 159.547  10
  -4   2   3 657.321 159.763   8
  -2   4   3 697.607 151.922   8
   2   4  -3 619.902 153.908   3
   4  -2   3 542.213 180.242   6
   2  -4   3 790.803 183.097   6
   4  -2   3 703.274 169.287   8
   2  -4   3 641.905 198.494   3
  -4   2   3 666.798 152.152  10
  -2   4   3 895.218 191.358  12
  -4   2   3 843.076 205.796  12
   4   2  -2 2755.77 199.067   3
  -2   4   2 2730.92 271.804  10
   2  -4   2 3079.08 284.278   6
  -4   2   2 3083.37 270.724  10
   2   4  -2 3164.44 298.730   3
   2  -4   2 3388.37 346.662   3
  -2   4   2 3895.71 288.382   8
   4  -2   2 2766.46 329.853   3
  -4   2   2 3319.04 259.780   8
   4  -2   2 2542.38 273.652   6
  -2   4   2 3290.33 237.003   4
  -4   2   2 3086.05 310.206  12
  -2   4   2 2816.09 281.626  12
   4   2  -1 20066.1 611.935   4
   4   2  -1 23462.2 696.497   2
   4   2  -1 21774.3 622.577   1
   2  -4   1 23529.0 858.551   3
   4  -2   1 20999.9 828.614   3
  -4   2   1 22178.9 720.541  10
  -2  -4  -1 22349.0 815.982   1
  -4   2   1 22601.1 740.644  12
  -2  -4   0 5129.51 187.985   2
  -4  -2   0 4936.31 244.237   2
  -2  -4   0 5189.49 233.155   1
   4  -2   0 5131.52 300.550   3
  -2   4   0 5546.63 197.602   2
  -2   4   0 5134.00 331.229   3
  -4   2   0 4801.44 243.981   2
  -2  -4   1 21114.1 725.791   4
   2  -4  -1 18760.4 619.905   4
   4  -2  -1 19403.7 625.537   2
   4   2   1 19048.3 680.020   6
  -4  -2   1 20294.6 686.521   9
   2   4   1 19480.5 720.329   1
  -2   4  -1 19736.1 675.680  11
  -2  -4   2 4062.59 359.934   1
   2  -4  -2 3825.43 412.928   1
   2   4   2 3814.94 387.372   1
   4   2   2 3651.83 390.165   5
  -4  -2   2 3879.64 316.585   1
  -2   4  -2 4630.75 418.197   3
   4   2   2 3469.20 268.582   8
  -4  -2   2 3624.03 332.825   9
   4  -2  -2 3908.64 404.436   1
  -2  -4   2 3605.22 340.263   9
   4   2   2 4252.61 425.958   1
   2   4   2 3505.13 254.643   8
  -4  -2   2 3270.73 274.317   8
  -4  -2   2 3716.47 224.025   4
  -4   2  -2 3022.63 351.603   5
  -2  -4   2 4362.19 369.676  12
  -4  -2   2 3643.92 339.216  12
  -2   4  -2 4037.89 303.627  11
  -4  -2   3 434.373 143.245   8
  -2  -4   3 284.426 150.192   9
   2   4   3 279.373 126.297   5
  -2   4  -3 442.255 117.031  11
  -4  -2   3 338.317 129.449   9
   4   2   3 419.466 129.046   8
   2   4   3 278.003 102.619   8
   4   2   3 545.274 174.634   5
  -2  -4   3 446.457 176.144   1
   4  -2  -3 466.090 215.480   1
  -4  -2   3 352.324 147.381   1
  -2  -4   3 368.814 153.422   8
  -4  -2   3 411.894 147.085  12
   4   2   4 110.252 96.0357   8
  -4  -2   4 272.633 143.585   8
   2   4   4 244.602 125.505  10
  -2  -4   4 217.124 107.307   8
   2   4   4 273.647 130.770   8
  -4  -2   4 354.407 217.735  12
  -2  -4   5 12953.7 957.734   8
   2   4   5 12769.3 847.491   8
   4   2   5 12414.0 864.961   8
  -4  -2   5 12230.9 890.906   8
   2   4   6 362.603 209.840   8
  -2  -4   6 570.458 248.185   8
   4   2   6 401.784 196.809   8
  -4  -2   6 378.005 204.121   8
  -4  -2   7 27588.9 1440.48  17
  -2  -4   7 27317.9 1462.62  17
   4   2   7 30686.0 1580.58   8
  -4  -2   7 28904.0 1606.20   8
  -2  -4   7 28576.4 1679.77   8
   2   4   7 34271.9 1643.38   8
   2   4   7 25751.4 1284.12  28
  -2  -4   7 25997.4 1517.75  24
   4   2   7 28816.9 1506.58  24
   2   4   7 28317.6 1417.58  24
  -4  -2   7 32164.1 1766.54  21
  -2  -4   8 8508.10 728.783  17
  -4  -2   8 7796.35 674.051  17
   4   2   8 6908.50 605.184  28
  -4  -2   8 7254.83 648.368  28
   2   4   8 8622.82 673.697  28
   2   4   8 7346.13 758.247  23
   4   2   8 8463.38 720.999  24
   2   4   8 8584.31 687.921  24
  -4  -2   9 6759.60 510.077  17
   4   2   9 6278.83 499.284  28
  -2  -4   9 6055.05 526.181  28
   2   4   9 7597.56 541.320  28
  -4  -2   9 6072.88 511.710  28
   2   4   9 6460.63 484.178  24
   4   2   9 6975.76 548.545  24
  -4   3   9 2067.32 292.944  28
  -3   4   9 2411.61 322.647  28
   4  -3   9 1432.22 262.936  28
   3  -4   9 1444.67 262.538  28
   4  -3   9 1649.97 295.545  24
   3  -4   9 1667.09 305.966  24
  -4   3   8 10089.7 700.807  17
  -3   4   8 12192.9 824.051  28
  -4   3   8 12060.0 814.417  28
   4  -3   8 11070.6 938.873  24
   3  -4   8 10947.6 946.220  24
  -3   4   8 11486.5 907.584  23
  -4   3   8 11840.7 884.201  23
  -4   3   7 9209.89 723.897  17
  -3   4   7 9466.20 713.338  17
  -3  -4  -7 8744.14 681.233   7
  -4   3   7 8610.86 706.451  28
  -3   4   7 8573.48 709.430  28
   3  -4   7 8409.41 881.113  24
  -4   3   7 9330.77 858.193  23
   4  -3   7 8318.48 862.163  24
  -3   4   7 9208.15 877.338  23
   4  -3   6 22014.6 1404.15   8
  -4   3   6 24218.3 1319.22   8
   3  -4   6 21871.1 1424.97   8
  -3   4   6 22987.8 1283.94   8
  -4   3   6 19122.6 1050.27  28
  -3   4   6 20081.8 1072.96  28
   4  -3   6 19219.6 1287.92  24
  -3   4   6 18451.7 1248.82  23
  -3   4   6 27567.7 1542.02  21
   3  -4   6 19627.4 1303.61  24
  -4   3   6 23669.0 1443.96  21
  -3   4   5 10242.3 763.199   8
  -4   3   5 11131.7 800.305   8
   3  -4   5 10806.2 891.931   8
   4  -3   5 9714.58 824.503   8
  -4   3   5 10533.5 942.107  12
  -4   3   4 44108.7 1489.72  10
  -3   4   4 43121.8 1531.10  10
  -3   4   4 42198.6 1485.48   8
   4  -3   4 42482.8 1637.67   8
  -4   3   4 43605.9 1513.39   8
   3  -4   4 45430.5 1715.49   8
  -3   4   4 41706.0 1714.25  12
  -4   3   4 40021.2 1713.55  12
  -4   3   3 59384.2 1684.96  10
  -4   3   3 58456.5 1627.67   8
   3  -4   3 55774.4 1738.41   6
  -3   4   3 59095.7 1721.61  10
   4  -3   3 57568.3 1789.01   6
  -3   4   3 62241.4 1649.97   8
  -4   3   3 57859.5 1864.68  12
  -3   4   3 58431.1 1838.97  12
  -4   3   2 1675.48 95.9052   5
  -4   3   2 1997.51 204.557   8
  -3   4   2 1929.19 234.864  10
   3   4  -2 1750.66 216.074   3
  -4   3   2 1853.82 99.6977   3
  -4   3   2 1814.35 225.736  10
   3  -4   2 1670.50 219.138   6
   4   3  -2 1705.10 181.142   3
  -3  -4  -2 1756.82 166.363   7
   4  -3   2 1895.37 242.194   6
   4  -3   2 1806.19 274.647   3
   3  -4   2 1947.44 277.351   3
  -4   3   2 1758.55 243.301  12
  -3   4   2 1822.88 230.952  12
   3  -4   1 291103. 5629.77   6
   4   3  -1 307040. 5580.41   2
   3  -4   1 312895. 5925.83   3
   4  -3   1 293522. 5892.38   3
  -4   3   1 293054. 5478.71   3
  -3  -4  -1 300386. 5422.51   7
   3   4  -1 303370. 5548.52   2
  -4   3   1 301451. 5696.76  12
   4   3   0 63.8051 38.6710   1
   3   4   0 81.9344 69.3457   4
  -4   3   0 234.450 64.3684   2
  -3  -4   0 126.493 62.2792   9
  -3  -4   0 155.720 49.7546   2
   4  -3   0 103.725 81.0231   3
  -4  -3   0 124.760 54.8723   2
  -4   3   0 93.5410 85.7890   3
  -4   3   0 128.394 65.1853  10
  -3   4   0 94.3069 66.4981  11
  -3   4   0 39.7853 81.3876   3
  -3   4   0 129.998 47.1243   2
   3  -4  -1 290939. 2556.96   4
  -3  -4   1 288202. 2261.59   1
  -3  -4   1 305812. 2943.63   4
   4   3   1 273680. 2954.51   1
   4  -3  -1 278723. 2541.55   2
   3  -4  -1 288984. 2503.53   2
   3   4   1 273170. 2889.19   1
   4  -3  -1 278159. 2279.12   4
  -4   3  -1 302316. 2864.94  11
  -3   4  -1 290296. 2854.46  11
  -4  -3   2 1977.06 190.605   4
  -3  -4   2 2059.41 220.760   4
   4  -3  -2 2224.36 318.644   1
   3  -4  -2 2001.18 311.001   1
   4   3   2 1758.24 278.015   1
  -4   3  -2 2040.23 299.233   5
   4   3   2 2133.99 305.145   5
   3   4   2 2011.07 190.502   8
   4   3   2 1869.93 187.662   8
  -3  -4   2 1994.89 237.265   1
  -4  -3   2 2134.54 269.790   9
  -4  -3   2 1749.80 205.179   8
  -3   4  -2 1477.75 259.217   3
  -3  -4   2 2013.09 270.083   9
   3   4   2 1740.85 278.234   1
  -4  -3   2 1924.67 221.579   1
  -4  -3   2 2352.63 277.307  12
  -3  -4   2 2212.51 272.007  12
  -4   3  -2 2490.49 243.805  11
  -3   4  -2 2048.32 225.133  11
  -3  -4   3 56153.6 1863.99   1
  -3  -4   3 57900.8 1902.28   9
  -3  -4   3 57968.8 1738.77   8
   4   3   3 57379.3 1990.96   5
  -4  -3   3 55375.5 1813.85   1
   3   4   3 55758.3 1561.43   8
  -4  -3   3 53805.9 1830.79   9
  -4  -3   3 57708.9 1705.11   8
   3   4   3 56469.8 1930.83   5
   4   3   3 54323.2 1579.96   8
  -3   4  -3 57712.3 1587.39  11
  -4  -3   3 58746.9 1889.47  12
  -3  -4   3 61501.3 1911.85  12
  -3  -4   4 42771.1 1792.21   9
  -3  -4   4 42374.8 1633.50   8
   4   3   4 44631.2 1545.17   8
  -4  -3   4 41882.3 1607.00   8
  -4  -3   4 43849.6 1784.77   9
   3   4   4 43521.6 1494.93   8
   3   4   4 45395.2 1652.25  10
  -4  -3   4 44048.7 1806.09  12
  -3  -4   5 10627.2 866.023   8
  -4  -3   5 12261.2 902.270   8
   4   3   5 11785.2 833.286   8
   3   4   5 13232.1 857.900   8
   4   3   6 24073.3 1317.81   8
  -4  -3   6 24135.2 1401.60   8
  -3  -4   6 24084.7 1449.06   8
   3   4   6 24997.0 1326.72   8
  -4  -3   6 20884.7 1248.09  17
  -3  -4   6 20878.6 1260.30  17
   4   3   6 22809.0 1283.12  24
   3   4   6 22322.6 1247.52  24
  -4  -3   7 10077.9 854.614  17
  -3  -4   7 8780.52 801.413  17
  -4  -3   7 10243.1 943.504   8
  -3  -4   7 8605.99 888.864   8
   4   3   7 9614.88 848.652   8
   3   4   7 7725.25 664.226  28
   3   4   7 9276.57 786.478  24
  -4  -3   7 10994.9 1004.24  21
   4   3   7 8001.28 759.702  24
  -4  -3   8 10857.0 815.144  17
  -3  -4   8 11324.2 851.180  17
   4   3   8 9773.04 706.526  28
   3   4   8 10316.0 737.225  28
   4   3   8 8098.00 804.683  23
   3   4   8 11386.0 801.915  24
   3   4   8 9658.80 889.646  23
   4   3   8 10643.6 801.669  24
  -4  -3   9 2048.14 281.060  17
  -3  -4   9 2322.84 308.241  17
  -4  -3   9 1929.87 286.584  28
   4   3   9 2354.42 300.882  28
  -3  -4   9 1979.18 296.532  28
   3   4   9 2710.62 316.897  28
   3   4   9 2220.20 276.411  24
   4   3   9 2367.31 312.168  24
  -4   4   9 106.537 107.658  28
   4  -4   9-194.260 154.416  28
   4  -4   9-249.478 150.659  24
  -4   4   8 8940.75 644.119  17
  -4   4   8 10499.4 751.770  28
  -4   4   8 9720.08 818.353  23
   4  -4   8 9018.34 859.688  24
  -4   4   7 49.9041 94.3298  17
  -4   4   7-502.091 186.525  28
   4  -4   7-351.213 215.145  24
  -4   4   7 102.641 146.826  23
  -4   4   6 256.812 104.049  17
  -4  -4  -6 342.897 167.801   7
  -4   4   6 421.940 241.007   8
   4  -4   6 335.326 248.663   8
  -4   4   6 47.4874 102.571  28
  -4   4   6 280.449 190.357  21
  -4   4   6 88.1183 145.906  23
   4  -4   6 4.64534 168.138  24
   4  -4   5-86.7584 131.382   8
  -4   4   5-49.5561 116.754   8
  -4   4   5 152.509 236.290  12
   4  -4   4 7440.72 654.199   8
  -4   4   4 7864.30 595.494  10
  -4   4   4 8498.09 600.762   8
  -4   4   4 7472.84 697.044  12
  -4   4   3 57.9696 84.2570   8
  -4   4   3 109.387 79.9115  10
   4  -4   3 108.619 125.907   6
  -4   4   3 16.8283 95.3054  12
  -4   4   2 33171.1 1102.06  10
  -4  -4  -2 34136.3 933.123   7
   4  -4   2 34541.7 1304.95   3
   4  -4   2 31846.9 1122.77   6
   4   4  -2 33997.7 1078.72   2
  -4   4   2 32476.5 1134.07  12
   4   4  -1 79.5027 60.6330   2
  -4   4   1-4.63045 54.6586   3
   4  -4   1 24.9224 71.8051   6
  -4  -4  -1 22.7257 43.8682   7
   4  -4   1-29.1274 86.3871   3
  -4   4   1-38.1291 74.5897  12
  -4   4   0 213020. 4082.87  10
  -4   4   0 204234. 4194.92   3
   4   4   0 201565. 4189.22   4
  -4  -4   0 205574. 3884.66   2
  -4   4   0 201073. 4075.74  11
   4   4   1 53.6013 78.3417   1
  -4   4  -1-25.2224 84.6876   3
  -4   4  -1 48.4327 65.5366  11
   4  -4  -1 151.226 72.2644   2
   4  -4  -1-11.2548 42.3194   4
  -4  -4   2 33745.5 1041.64   1
   4   4   2 31207.2 920.099   8
  -4  -4   2 33631.3 1204.20   9
   4  -4  -2 32816.4 1336.48   1
   4   4   2 32416.7 1274.09   1
  -4  -4   2 33791.6 1067.42   8
   4  -4  -2 33568.3 1098.51   2
  -4  -4   2 35763.5 1058.36   4
  -4   4  -2 35451.4 1094.48  11
  -4  -4   2 34508.0 1181.95  12
  -4  -4   3-75.0083 106.447   8
  -4   4  -3 34.7576 78.8453  11
  -4  -4   3 87.4854 123.792   9
   4   4   3 79.7570 67.9349   8
  -4  -4   3-4.33392 82.4215   1
  -4  -4   3-103.980 127.689  12
  -4  -4   4 6657.67 664.421   9
   4   4   4 7123.65 537.727   8
  -4  -4   4 6482.98 585.880   8
  -4  -4   4 7090.32 685.300  12
   4   4   5 19.2353 100.900   8
  -4  -4   5 46.7893 140.547   8
   4   4   6 368.518 199.760   8
  -4  -4   6-0.75357 152.946   8
  -4  -4   6 52.8488 116.433  17
   4   4   6-17.0244 186.659  24
  -4  -4   7 100.563 130.237  17
   4   4   7 116.241 153.558  24
  -4  -4   8 9826.25 785.485  17
   4   4   8 10106.9 705.798  28
   4   4   8 9845.63 759.582  24
   4   4   8 8278.19 822.018  23
  -4  -4   9 42.6192 76.9374  17
   4   4   9 20.2970 90.3150  28
  -4  -4   9-92.2968 113.350  28
   4   4   9-112.487 114.935  24
   5   0   0-0.17275 63.7866   5
  -5   0   0 17.4776 49.5569   2
   0  -5   0 18.8268 66.2076   4
   0   5   1 943683. 16752.1   4
   0   5  -1 999999. 16961.7   3
   5   0   1 945359. 16972.9   5
   5   0   1 936058. 16721.1   6
   0  -5  -1 988608. 16964.7   1
   0  -5   1 967123. 16730.1   9
   5   0  -2 1669.52 228.937   2
   5   0   2 1699.36 242.672   6
   0  -5   2 1521.45 233.895   9
   0   5   2 1946.61 207.862   8
   0   5  -2 1709.48 212.657  11
   0   5   2 1789.07 225.954   4
   0  -5   2 1753.66 192.790   6
   5   0  -2 1489.26 233.405   1
  -5   0   2 1603.19 182.834  10
  -5   0   2 1835.16 192.949   8
   0   5   2 1415.03 219.427  10
   5   0   2 1755.60 212.352   8
   0   5  -2 1685.07 265.695   3
  -5   0   2 1660.40 209.769   9
   0  -5  -2 1496.62 277.387   1
  -5   0   2 1739.16 237.144  12
   0   5   2 1342.73 175.032  12
   0  -5   3 144394. 3576.01   9
  -5   0   3 142385. 3214.03   8
  -5   0   3 146306. 3052.68  10
   5   0   3 138180. 3277.93   8
   0   5   3 144001. 3151.84   8
   0  -5   3 144898. 3167.49   6
   0   5   3 142206. 3375.51  10
   5   0  -3 149872. 3767.31   1
  -5   0   3 134334. 3301.13   9
   0   5   3 141087. 3370.71   5
   0   5  -3 147826. 3206.30  11
   0   5   3 144134. 3320.56  12
  -5   0   3 134243. 3462.41  12
   5   0   4 58636.9 1940.80   8
   0  -5   4 57065.4 2011.82   8
   0   5   4 60442.2 1956.93  10
  -5   0   4 56033.4 1839.73   8
   0   5   4 60164.2 1813.50   8
  -5   0   4 57272.9 2125.52  12
   0  -5   5 18338.8 1185.95   8
   5   0   5 17621.5 1084.81   8
   0   5   5 18931.1 1030.72   8
  -5   0   5 18901.1 1073.46   8
  -5   0   5 17193.5 1225.73  12
  -5   0   6 1294.39 297.820  17
   5   0   6 1722.87 373.374   8
   0  -5   6 1638.03 418.115   8
  -5   0   6 1747.39 357.401   8
   0   5   6 2476.90 432.838   8
   0   5   6 1589.49 301.845  28
   5   0   6 1319.01 338.737  24
  -5   0   7 45775.6 1868.73  17
   0  -5   7 45483.4 1940.71  17
  -5   0   7 49497.4 2065.41   8
   0   5   7 43493.4 1737.25  28
   0   5   7 38812.2 1984.81  23
   0  -5   7 42978.4 2070.57  24
   5   0   7 41432.3 1943.30  24
   0   5   7 45566.1 1787.81  24
  -5   0   8 3859.86 451.341  17
   0   5   8 4088.98 466.856  28
  -5   0   8 4219.19 481.554  28
   5   0   8 3939.15 520.474  24
   0   5   8 3143.59 479.566  23
   0  -5   8 3662.16 538.892  24
  -5   0   9 476.408 122.828  17
   0  -5   9 571.066 167.245  28
   5   0   9 308.913 130.186  28
   0   5   9 511.497 167.229  28
  -5   0   9 445.998 161.085  28
   5   0   9 640.568 176.878  24
   0   5   9 341.044 153.232  23
   0  -5   9 206.031 159.700  24
  -5   1   9 1823.25 249.869  17
  -1   5   9 2993.28 351.194  28
   5  -1   9 2365.86 310.665  28
  -5   1   9 2799.44 339.506  28
  -1   5   9 2584.65 355.193  23
   1  -5   9 2660.35 381.573  24
   5  -1   9 2550.15 355.067  24
  -5   1   8 6106.33 561.402  17
  -1   5   8 6226.24 576.933  28
  -5   1   8 5581.56 551.479  28
  -1   5   8 5646.35 651.865  23
   1  -5   8 4847.48 624.009  24
   5  -1   8 4612.16 565.426  24
  -5   1   7 8631.09 737.804  17
  -5   1   7 9575.11 874.262   8
  -1   5   7 8588.49 713.022  28
  -5   1   7 8466.20 715.522  28
   1  -5   7 8672.04 891.824  24
  -5   1   7 11553.9 1051.71  21
   5  -1   7 8921.94 865.130  24
  -1   5   7 9172.01 903.617  23
  -5   1   6 10685.4 826.514  17
   5  -1   6 10947.4 936.230   8
   1  -5   6 10439.9 986.230   8
  -1   5   6 10141.1 852.255   8
  -5   1   6 11793.9 902.241   8
  -1   5   6 10624.6 753.731  28
   5  -1   6 9516.89 875.247  24
  -5   1   6 12339.8 1035.18  21
  -1   5   5 26577.0 1252.96   8
   1  -5   5 23965.6 1378.77   8
   5  -1   5 24066.2 1299.02   8
  -5   1   5 25514.3 1258.43   8
  -5   1   5 24241.2 1472.76  12
  -5   1   4 31382.1 1249.95   8
   1  -5   4 30362.7 1389.14   8
  -1   5   4 31166.3 1316.48  10
   5  -1   4 30497.6 1317.24   8
  -1   5   4 30862.2 1208.69   8
  -5   1   4 26454.2 1380.92  12
  -5   1   3 70465.8 1839.68   8
   1   5  -3 61344.8 1945.77   3
  -5   1   3 64606.3 1860.63   9
   1   5  -3 71258.9 1854.46  11
  -1   5   3 68734.4 1975.60  10
   5  -1   3 67312.1 2010.38   6
  -1   5   3 72138.5 1828.34   8
  -1   5   3 66261.0 1882.15   5
  -5   1   3 71212.0 1790.54  10
   1  -5   3 68358.4 1870.61   6
   5  -1   3 64766.9 1898.06   8
  -5   1   3 58371.0 1987.44  12
  -1   5   3 67304.6 1958.67  12
   1   5  -2 58289.6 1722.51   3
  -1  -5  -2 61000.9 1928.09   1
  -5   1   2 54146.1 1493.30   9
   5   1  -2 57984.4 1622.34   2
   5   1  -2 61994.1 1716.94   1
  -1  -5  -2 60453.4 1350.99   7
  -1   5   2 62114.0 1564.24   4
   5  -1   2 61152.5 1884.59   3
   5  -1   2 58339.5 1663.65   6
  -1   5   2 58047.8 1638.34  10
   1  -5   2 58987.0 1689.77   9
  -5   1   2 58601.4 1465.91   8
   1  -5   2 60552.0 1539.79   6
  -5   1   2 60402.2 1522.28  10
  -5   1   2 55437.9 1647.72  12
  -1   5   2 59622.6 1554.63  12
   5   1  -1 128565. 2647.50   4
   5   1  -1 146351. 2854.34   1
   5  -1   1 142690. 3130.10   3
  -1  -5  -1 142267. 3088.65   1
  -5  -1  -1 135916. 2692.03   7
  -5   1   1 150420. 2888.87  10
   1  -5   1 137668. 2906.01   9
  -1   5   1 147766. 2945.31   4
  -1   5   0 10171.3 451.083  11
  -5   1   0 10885.4 423.939   2
   5   1   0 11002.2 514.298   5
   5  -1   0 10900.7 477.229   3
  -1  -5   0 11368.9 543.936   4
  -5  -1   0 10611.9 413.858   2
  -5   1   0 9976.87 468.555   5
   1  -5   0 11228.5 533.518   4
   1   5   1 154204. 1888.08   4
   5   1   1 163832. 2218.03   5
   5  -1  -1 156526. 1000.55   3
   1  -5  -1 161150. 2133.66   1
  -5  -1   1 160123. 1700.16   9
  -5   1  -1 142667. 1996.74   5
  -1  -5   1 150252. 1767.73   9
   5   1   1 154358. 1791.00   6
  -5  -1   1 152127. 1697.18  12
   5   1   2 55293.9 1475.39   8
  -5  -1   2 60728.0 1495.51   8
   1   5   2 60610.9 1803.63   1
   1  -5  -2 56583.6 1904.01   1
  -5   1  -2 58247.7 1819.47   5
  -5  -1   2 53449.2 1573.06   9
   1   5   2 66257.3 1503.32   8
   5   1   2 59357.7 1879.57   5
   5  -1  -2 59632.0 1638.81   2
   5   1   2 57342.2 1654.74   6
   5  -1  -2 60953.7 1818.52   1
  -1   5  -2 59430.0 1818.58   3
  -1   5  -2 60691.3 1572.14  11
  -1  -5   2 60606.7 1732.59   9
  -5  -1   2 57303.2 1660.94  12
  -1  -5   3 71126.6 2307.45   1
  -5  -1   3 66494.9 2018.53   9
   5   1   3 73351.9 1960.35   8
   1   5   3 73759.1 2081.55  10
   1   5   3 71354.2 1836.70   8
   1   5   3 68263.8 2092.14   5
  -1  -5   3 70320.7 2188.26   9
   5  -1  -3 71466.0 2371.39   1
  -5  -1   3 74953.7 1960.20   8
  -5  -1   3 67170.2 2113.93  12
  -1   5  -3 72802.9 1892.50  11
  -5  -1   4 32829.3 1323.10   8
  -1  -5   4 31450.1 1406.45   8
   1   5   4 32625.9 1376.27  10
   5   1   4 30640.8 1312.07   8
   1   5   4 33488.4 1260.66   8
  -5  -1   4 32426.7 1514.21  12
  -1  -5   5 25878.8 1420.95   8
   1   5   5 25890.2 1232.79   8
   5   1   5 25448.2 1296.97   8
  -5  -1   5 26108.8 1298.00   8
  -5  -1   5 26015.4 1520.43  12
  -5  -1   6 8662.81 774.116  17
   5   1   6 11040.7 906.092   8
  -1  -5   6 10316.2 961.193   8
  -5  -1   6 10512.7 880.184   8
   1   5   6 11964.3 901.758   8
   1   5   6 8297.25 662.707  28
   5   1   6 9006.93 811.661  24
  -5  -1   7 11936.3 903.306  17
  -1  -5   7 11193.7 912.314  17
  -5  -1   7 12208.0 997.600   8
   1   5   7 10084.6 768.551  28
   1   5   7 10586.7 811.186  24
   5   1   7 9694.72 874.502  24
  -5  -1   7 12724.3 1108.17  21
  -1  -5   7 10143.1 940.423  24
  -5  -1   8 4362.98 492.668  17
  -1  -5   8 4746.11 557.013  17
  -5  -1   8 3700.93 453.513  28
   1   5   8 4640.36 498.335  28
   5   1   8 3819.69 445.682  28
  -1  -5   8 4399.25 581.429  24
   5   1   8 4125.21 517.237  24
   1   5   8 4016.54 553.420  23
   1   5   8 4645.67 483.653  24
  -5  -1   9 2041.30 284.242  17
  -5  -1   9 2574.36 318.124  28
   5   1   9 1461.65 231.726  28
  -1  -5   9 1417.20 263.242  28
   1   5   9 2465.04 317.048  28
   5   1   9 2149.91 310.923  24
  -5   2   9-219.334 125.295  17
   5  -2   9-13.3789 135.650  28
  -5   2   9 309.011 129.013  28
  -2   5   9 409.659 171.387  28
   5  -2   9 372.059 134.403  24
  -2   5   9-29.1439 89.5381  23
   2  -5   9 179.538 140.324  24
  -5   2   8 23284.3 1127.35  17
  -2   5   8 25030.9 1196.44  28
  -5   2   8 22539.1 1152.91  28
  -2   5   8 20741.7 1288.09  23
   5  -2   8 20636.9 1271.21  24
   2  -5   8 21942.3 1385.99  24
  -5   2   7 13534.3 920.646  17
  -5   2   7 12384.0 868.510  28
  -2   5   7 13576.2 911.052  28
  -2   5   7 13955.8 1119.41  23
  -5   2   7 14067.6 1033.25  23
  -5   2   7 16340.4 1254.74  21
   2  -5   7 12901.4 1105.12  24
   5  -2   7 13671.5 1081.46  24
  -5   2   6 1412.64 308.202  17
   5  -2   6 650.139 212.948   8
  -5   2   6 1194.73 294.364   8
   2  -5   6 1181.63 372.867   8
  -2   5   6 1236.59 330.835   8
  -2   5   6 569.185 188.813  28
  -5   2   6 556.002 252.794  21
   5  -2   6 1029.34 320.548  24
   5  -2   5 4479.84 561.243   8
   2  -5   5 4015.73 553.288   8
  -5   2   5 4834.32 522.770   8
  -2   5   5 4969.32 530.300   8
  -5   2   5 4040.24 603.953  12
   5  -2   4 10778.9 759.271   8
  -2   5   4 11585.6 761.590  10
  -5   2   4 10783.1 687.892   8
   2  -5   4 10394.5 790.189   8
  -2   5   4 11145.1 694.134   8
  -2   5   4 11244.1 811.903  12
  -5   2   4 10982.1 845.751  12
   5  -2   3 5697.58 465.541   8
  -5   2   3 6178.77 438.289   8
   5  -2   3 5905.80 506.637   6
   2   5  -3 5524.09 473.027   3
  -5   2   3 6482.21 447.237  10
  -2   5   3 6939.75 463.458   8
   2  -5   3 6069.23 473.030   6
  -2   5   3 6060.17 483.799  10
  -5   2   3 6614.53 563.102  12
  -2   5   3 5754.51 486.051  12
  -2  -5  -2 42767.9 1555.77   1
   2  -5   2 41512.6 1252.59   6
  -2  -5  -2 44647.7 1065.29   7
  -5   2   2 43373.3 1249.37  10
   5  -2   2 43735.6 1528.10   3
   5   2  -2 42927.1 1293.50   2
   2  -5   2 45121.7 1493.43   3
  -2   5   2 40669.9 1296.95  10
  -5   2   2 44738.6 1170.36   8
   2   5  -2 41198.8 1334.85   3
  -5   2   2 36503.5 1104.72   9
   5   2  -2 38819.4 976.903   3
   5   2  -2 43697.8 1301.17   1
   5  -2   2 40298.9 1318.97   6
  -2   5   2 44283.2 1184.65   4
  -5   2   2 39647.3 1318.71  12
  -2   5   2 42022.7 1264.72  12
  -5   2   1 193401. 1970.59  10
   2  -5   1 189182. 1804.98   6
   5   2  -1 185681. 1591.20   1
   5   2  -1 192553. 1752.16   2
   2   5  -1 188189. 1545.57   2
  -2  -5  -1 188541. 1317.06   7
   5  -2   1 190211. 2385.98   3
  -2  -5  -1 184606. 2226.12   1
  -5   2   1 181000. 1311.50   5
   5  -2   0 1710.27 163.176   6
  -5   2   0 1348.84 182.928   5
  -2  -5   0 1464.81 96.0116   2
  -2   5   0 1488.69 200.226   3
  -5  -2   0 1678.27 134.781   7
  -2  -5   0 1633.48 148.693   1
  -5  -2   0 1762.07 160.653   2
  -2   5   0 1620.87 104.491   2
   5  -2   0 1782.53 194.478   3
  -2  -5   0 1553.61 207.851   4
  -5   2   0 1634.87 159.756   2
  -2   5   0 1506.56 176.468  11
   5   2   1 196974. 4056.34   5
  -5  -2   1 193083. 3742.82   9
   2  -5  -1 175361. 3487.22   2
  -2  -5   1 184552. 3734.89   9
   5  -2  -1 186862. 3592.83   2
   5   2   1 187364. 3736.80   6
   2   5   1 183604. 3839.10   4
  -5   2  -1 178116. 3920.64   5
   2  -5  -1 181106. 3685.75   4
  -2  -5   1 203930. 3882.07   4
  -5  -2   1 175309. 3664.32  12
  -2   5  -2 36650.5 1386.55   3
   5   2   2 39005.3 1459.35   1
   5  -2  -2 38696.9 1218.30   2
   2   5   2 40711.3 1079.88   8
   2  -5  -2 37830.7 1478.53   1
   2   5   2 38690.4 1373.39   1
  -5  -2   2 37584.2 1102.50   8
   5   2   2 36329.8 1050.93   8
  -5  -2   2 38221.1 1256.01   9
  -2  -5   2 38727.3 1312.06   9
   5   2   2 39359.9 1456.12   5
   5  -2  -2 36574.1 1379.37   1
  -5   2  -2 35520.4 1365.09   5
  -5  -2   2 36839.7 1241.98  12
  -2   5  -2 38501.0 1167.28  11
  -2  -5   2 43133.3 1322.44  12
  -2  -5   3 6027.85 550.618   9
   2   5   3 5901.39 534.856   5
  -5  -2   3 6009.62 452.954   8
  -2  -5   3 5905.19 493.666   8
  -2  -5   3 6415.62 581.164   1
   5   2   3 6281.44 445.126   8
   2   5   3 6070.49 412.061   8
  -5  -2   3 5607.43 499.514   9
  -2   5  -3 5456.63 416.287  11
  -5  -2   3 5750.32 524.328  12
  -5  -2   4 11955.1 854.332   9
   2   5   4 11475.6 685.757   8
  -2  -5   4 11742.6 812.641   8
   2   5   4 12080.3 795.176  10
   5   2   4 11926.1 751.000   8
  -5  -2   4 11477.8 748.623   8
  -5  -2   4 11346.7 863.873  12
  -2  -5   5 5067.91 615.589   8
  -5  -2   5 4702.09 536.818   8
   2   5   5 4328.94 484.564   8
   5   2   5 4691.50 531.493   8
  -2  -5   6 948.452 258.481  17
  -5  -2   6 767.549 246.409  17
  -5  -2   6 984.748 286.579   8
   5   2   6 1277.01 324.254   8
  -2  -5   6 1106.26 334.176   8
   2   5   6 1227.74 313.002   8
   2   5   6 786.238 184.467  28
   2   5   6 1142.62 275.197  24
   5   2   6 534.019 182.278  24
  -2  -5   7 14704.4 1062.85  17
  -5  -2   7 15364.8 1051.19  17
   2   5   7 14222.7 919.948  28
  -5  -2   7 17898.9 1313.72  21
   5   2   7 14447.1 1037.84  24
   2   5   7 14522.6 966.004  24
  -2  -5   7 13401.2 1076.88  24
  -5  -2   8 23790.2 1216.08  17
  -2  -5   8 24699.4 1300.49  17
  -5  -2   8 19188.4 1083.70  28
   2   5   8 23285.8 1132.26  28
   5   2   8 19838.6 1052.11  28
   2   5   8 21715.3 1355.85  23
   2   5   8 23675.3 1148.31  24
  -2  -5   8 22198.4 1302.57  24
   5   2   8 21555.0 1196.30  24
  -5  -2   9 446.983 147.401  17
  -5  -2   9 157.685 114.659  28
   2   5   9 577.829 172.669  28
  -2  -5   9 152.803 104.441  28
   5   2   9 209.629 102.325  28
   5   2   9 377.262 148.150  24
   2   5   9 376.706 122.838  24
  -3   5   9 3497.75 373.293  28
  -5   3   9 4202.06 410.735  28
   5  -3   9 2607.22 339.421  28
  -3   5   9 3709.28 404.155  23
   5  -3   9 2608.63 362.855  24
   3  -5   9 2357.18 367.713  24
  -5   3   8 6066.88 544.059  17
  -5   3   8 7787.07 640.589  28
  -3   5   8 7260.82 616.512  28
  -5   3   8 7392.09 687.888  23
  -3   5   8 7148.33 712.661  23
   3  -5   8 6677.74 750.708  24
   5  -3   8 6800.53 710.986  24
  -5   3   7 31839.7 1437.53  17
  -3   5   7 32919.7 1396.75  17
  -3   5   7 31123.5 1418.96  28
  -5   3   7 30638.8 1418.54  28
  -5   3   7 33768.7 1683.07  23
   5  -3   7 28397.1 1646.73  24
  -3   5   7 30311.2 1681.40  23
   3  -5   7 29950.2 1739.33  24
  -3   5   6 25745.6 1197.42  17
  -5   3   6 25548.4 1270.84  17
   3  -5   6 27109.4 1629.37   8
  -3  -5  -6 25017.2 1143.31   7
   5  -3   6 25786.1 1523.37   8
  -5   3   6 27312.6 1407.76   8
  -3   5   6 22878.7 1174.17  28
  -5   3   6 23453.0 1174.39  28
   5  -3   6 25381.1 1485.50  24
  -5   3   6 23771.7 1397.85  23
  -5   3   6 29895.5 1638.97  21
   3  -5   6 21775.9 1416.42  24
  -3   5   6 24577.4 1462.43  23
   3  -5   5 4620.39 591.281   8
   5  -3   5 4317.82 556.289   8
  -5   3   5 5213.44 540.538   8
  -3   5   5 4837.83 537.066   8
  -5   3   5 4462.01 636.823  12
  -3   5   4 1717.45 288.154  10
  -3   5   4 2803.33 350.640   8
  -5   3   4 1995.78 278.402  10
  -5   3   4 2330.85 317.325   8
   3  -5   4 1857.48 345.619   8
   5  -3   4 2207.73 354.380   8
  -5   3   4 1867.43 349.819  12
  -3   5   4 2081.54 352.282  12
   3  -5   3 23709.9 1049.73   6
  -3   5   3 26856.4 988.087   8
  -3   5   3 25677.9 1072.94  10
   5  -3   3 23830.6 1087.23   6
  -5   3   3 25171.9 1001.90  10
   3   5  -3 22063.5 963.320   3
  -5   3   3 25986.1 967.701   8
  -3   5   3 25587.3 1115.11  12
  -5   3   3 24642.4 1149.28  12
  -5   3   2 29616.4 1027.94  10
   5  -3   2 32578.1 1293.79   3
   5   3  -2 26724.5 834.928   3
  -3  -5  -2 31999.2 859.898   7
   5  -3   2 29579.7 1097.80   6
   3   5  -2 28564.8 1037.94   3
  -5  -3  -2 31682.8 903.806   7
  -3   5   2 30645.1 1076.89  10
   3  -5   2 32768.9 1257.67   3
   5   3  -2 30332.4 1040.80   2
   3  -5   2 31662.9 1078.40   6
  -5   3   2 29382.4 1101.91  12
  -3   5   2 29972.9 1050.93  12
   5   3  -1 20981.0 648.859   2
   5  -3   1 19858.9 851.568   3
  -3  -5  -1 19539.3 788.120   1
   3  -5   1 19621.4 696.116   6
   3   5  -1 20568.2 598.177   2
  -5   3   1 18895.2 585.114   3
  -3  -5  -1 20281.5 551.247   7
   5   3  -1 17914.6 642.546   4
  -3   5   1 21351.8 696.597  12
  -5   3   1 20695.1 765.838  12
  -3  -5   0 28227.7 692.638   2
  -5   3   0 27316.6 915.463   3
  -3   5   0 31097.1 720.616   2
  -5  -3   0 29928.1 801.260   2
  -3   5   0 28455.8 877.058  10
  -3  -5   0 27887.1 727.595   1
  -3  -5   0 28972.4 807.742   9
   3   5   0 28378.7 976.153   4
  -3   5   0 29432.1 993.516   3
  -5   3   0 30315.2 809.622   2
   5  -3   0 29595.7 926.511   3
  -3   5   0 28053.9 887.162  11
  -3  -5   1 18966.2 705.904   4
  -5  -3   1 17540.0 649.207   9
   5  -3  -1 18549.8 542.576   2
   3  -5  -1 17204.1 585.057   4
   3   5   1 18019.8 645.347   1
  -3  -5   1 17460.0 644.181   9
   3  -5  -1 17416.7 483.042   2
   5   3   1 17728.5 686.199   1
  -5  -3   1 17226.7 601.546  12
  -5  -3   2 29693.5 958.591   8
   3   5   2 30451.2 1204.09   1
   3  -5  -2 29828.8 1295.30   1
   5  -3  -2 27395.4 1196.96   1
  -3   5  -2 30527.2 1269.42   3
  -3  -5   2 29257.0 1130.27   9
   5  -3  -2 32464.2 1075.99   2
   3   5   2 31579.1 904.176   8
   5   3   2 31387.2 1286.76   5
  -5   3  -2 30430.1 1263.45   5
  -5  -3   2 30761.4 1135.90   9
  -3  -5   2 31442.4 1045.43   1
   5   3   2 29374.5 1234.58   1
  -3  -5   2 32376.4 1074.44   4
   5   3   2 28348.0 867.024   8
  -3   5  -2 31467.0 1039.02  11
  -5  -3   2 30510.9 1109.03  12
  -3  -5   2 33209.9 1140.16  12
  -3  -5   3 26152.0 1090.46   8
   3   5   3 23131.5 1177.92   5
   5   3   3 24333.9 938.707   8
  -5  -3   3 26174.5 1180.85   9
  -3  -5   3 24622.1 1189.79   9
  -5  -3   3 27558.9 1061.56   8
   3   5   3 25329.2 913.687   8
  -3   5  -3 26381.1 999.807  11
  -5  -3   3 26127.8 1178.98  12
  -5  -3   4 2286.29 331.570   8
  -3  -5   4 2333.71 407.232   9
   3   5   4 2249.98 355.722  10
  -5  -3   4 2159.90 369.079   9
  -3  -5   4 1863.98 325.376   8
   3   5   4 1963.60 279.471   8
   5   3   4 2337.97 319.284   8
  -5  -3   4 2667.59 425.659  12
  -3  -5   5 4249.95 562.904   8
   3   5   5 4764.11 503.086   8
   5   3   5 3946.98 473.122   8
  -5  -3   5 4449.83 529.097   8
  -3  -5   6 25433.4 1519.50   8
   3   5   6 26280.4 1348.38   8
   5   3   6 24764.9 1335.37   8
  -5  -3   6 26433.5 1464.21   8
  -3  -5   6 22269.8 1320.66  17
  -5  -3   6 23180.2 1319.14  17
  -5  -3   6 24792.5 1508.79  21
   3   5   6 23297.2 1254.77  24
   5   3   6 22049.8 1283.32  24
  -3  -5   7 31521.2 1606.78  17
  -5  -3   7 30112.1 1546.03  17
   3   5   7 28543.9 1333.09  28
   5   3   7 30097.9 1519.38  24
   3   5   7 30169.3 1453.50  24
  -5  -3   7 34294.3 1855.39  21
  -5  -3   8 7388.36 668.933  17
  -3  -5   8 7987.89 725.338  17
   5   3   8 6815.37 580.427  28
  -5  -3   8 6065.84 568.710  28
   3   5   8 6930.97 584.604  28
   3   5   8 5936.55 700.221  23
   5   3   8 7769.05 679.629  24
   3   5   8 7287.41 623.131  24
  -5  -3   9 3346.93 370.385  17
  -3  -5   9 3021.48 351.477  17
   3   5   9 4122.89 385.692  28
  -5  -3   9 3532.15 369.644  28
  -3  -5   9 2416.79 330.782  28
   5   3   9 3553.29 352.660  28
   3   5   9 3602.11 348.645  24
   5   3   9 3188.91 359.161  24
  -5   4   9 7696.33 552.195  28
   5  -4   9 4938.45 471.336  28
  -4   5   9 8164.48 567.446  28
   5  -4   9 5710.73 553.268  24
   4  -5   9 6144.53 587.062  24
  -4   5   8 1280.71 213.250  17
  -5   4   8 1231.50 245.356  17
  -5   4   8 1567.78 295.053  28
  -4   5   8 2007.08 339.170  28
   4  -5   8 1236.46 349.434  24
  -5   4   8 1797.68 355.698  23
   5  -4   8 1743.45 379.449  24
  -4   5   8 1741.86 359.464  23
  -4   5   7 7865.89 644.717  17
  -5   4   7 8169.76 671.984  17
  -5   4   7 7247.26 656.920  28
  -4   5   7 7459.58 669.167  28
  -4   5   7 8063.47 840.929  23
   5  -4   7 7677.98 838.849  24
   4  -5   7 7603.03 844.950  24
  -5   4   7 7196.97 763.238  23
  -5   4   6 13405.4 883.842  17
  -4   5   6 13102.0 838.009  17
  -4  -5  -6 12338.3 782.006   7
  -5  -4  -6 11797.8 784.846   7
   5  -4   6 12243.8 1065.20   8
   4  -5   6 12573.9 1090.31   8
  -4   5   6 11364.0 795.891  28
  -5   4   6 11358.8 791.345  28
  -5   4   6 15296.5 1148.99  21
  -4   5   6 13873.5 1103.20  21
  -5   4   6 12347.6 1002.99  23
   5  -4   6 10630.0 963.984  24
   4  -5   6 10549.2 975.709  24
  -4   5   6 12255.2 1008.31  23
   4  -5   5 49216.4 2093.76   8
  -4  -5  -5 49880.5 1635.19   7
   5  -4   5 47638.2 2031.96   8
  -5   4   5 45942.6 2153.23  12
  -4   5   5 53503.6 2250.35  12
   5  -4   4 11814.0 829.754   8
  -4   5   4 11902.3 776.783  10
  -4   5   4 14562.0 800.263   8
  -4  -5  -4 11539.6 628.374   7
   4  -5   4 11996.8 838.440   6
  -5   4   4 11720.9 745.012  10
   4  -5   4 11884.0 857.460   8
   5  -4   4 11339.0 821.430   6
  -5   4   4 12143.4 732.284   8
  -4   5   4 11608.6 863.974  12
  -5   4   4 11688.6 884.490  12
  -5   4   3 18856.4 879.608  10
   5  -4   3 17676.0 939.237   6
  -5  -4  -3 17525.6 723.782   7
  -4   5   3 18974.8 905.027  10
  -4  -5  -3 18694.7 722.947   7
   4  -5   3 18529.9 946.243   6
  -4   5   3 18107.7 942.460  12
  -5   4   3 18370.1 976.107  12
   4   5  -2 37820.6 1246.34   3
   5   4  -2 44321.5 1298.07   2
  -5   4   2 44254.8 933.546   3
   4  -5   2 44290.4 1563.21   3
   4   5  -2 42296.2 1264.98   2
  -5  -4  -2 44253.6 1131.51   7
   4  -5   2 44095.4 1394.97   6
   5  -4   2 43443.2 1402.70   6
  -4  -5  -2 44645.1 1109.78   7
  -4   5   2 40494.3 1334.33  10
   5   4  -2 37125.7 1143.49   3
  -5   4   2 43667.0 1344.04  10
   5  -4   2 44408.8 1586.33   3
  -4   5   2 42897.9 1360.05  12
  -5   4   2 39996.0 1369.13  12
  -5  -4  -1 372043. 6782.24   7
   4  -5   1 372093. 7057.83   6
   5  -4   1 379474. 7353.54   3
   4  -5   1 389941. 7400.84   3
  -4   5   1 371042. 7001.32   3
  -4  -5  -1 385606. 6777.94   7
  -5   4   1 379573. 7133.20  10
  -5   4   1 372992. 6925.03   3
  -4   5   1 378881. 7149.76  10
   5   4  -1 386439. 6876.67   2
   4   5  -1 386005. 6824.91   2
   5  -4   1 357129. 7061.22   6
  -4   5   1 379560. 7054.33  12
  -5   4   1 371302. 7126.95  12
   5  -4   0 2204.05 233.303   3
  -5  -4   0 2375.09 189.832   2
   4   5   0 1902.04 246.752   4
  -5   4   0 2372.83 189.351   2
  -4   5   0 2415.69 174.773   2
  -5   4   0 2239.99 247.142   3
  -4  -5   0 2480.77 203.148   9
  -5   4   0 2478.31 229.646  10
  -4   5   0 2456.43 234.067  10
  -4  -5   0 2427.38 170.348   2
   5   4   0 2287.89 117.979   1
   5   4   0 2050.58 244.867   4
  -4   5   0 2236.34 254.419   3
  -4   5   0 2377.20 235.343  11
   5  -4  -1 369500. 6822.47   2
  -4   5  -1 380451. 7426.96   3
  -4  -5   1 384515. 7112.28   9
   4   5   1 365086. 7025.25   1
  -4  -5   1 387638. 7159.28   4
   4  -5  -1 367292. 6768.53   2
  -5  -4   1 371113. 7106.93   9
   5   4   1 357028. 7050.84   1
  -5   4  -1 363716. 7358.57   3
   4  -5  -1 369478. 6907.69   4
  -5  -4   1 378264. 6989.77  12
  -5   4  -1 385631. 7108.27  11
  -4   5  -1 381077. 7103.28  11
  -5  -4   2 42006.6 1409.20   9
   4  -5  -2 37803.7 1514.25   1
  -4  -5   2 41648.1 1421.05   9
  -4  -5   2 42841.3 1195.14   1
   4   5   2 42720.8 1107.99   8
  -5  -4   2 42326.3 1224.89   8
   5  -4  -2 43722.3 1290.59   2
   4  -5  -2 45409.1 1297.47   2
  -5  -4   2 42099.1 1198.24   4
   4   5   2 39883.4 1451.81   1
   5   4   2 42535.5 1585.28   5
   5   4   2 41184.8 1496.31   1
  -4  -5   2 44708.1 1307.21   4
   5   4   2 37345.5 1054.76   8
   5  -4  -2 38306.4 1487.70   1
  -5   4  -2 43029.3 1293.39  11
  -4  -5   2 43885.9 1383.46  12
  -5  -4   2 41639.8 1367.86  12
  -4   5  -2 41569.0 1288.67  11
  -5  -4   3 16670.8 812.813   8
  -5  -4   3 15607.3 926.323   9
   4   5   3 15662.1 683.618   8
  -4  -5   3 15815.0 937.327   9
  -4  -5   3 16441.3 835.605   8
   5   4   3 15369.1 687.666   8
  -4   5  -3 16978.5 787.822  11
  -5  -4   3 15255.8 893.594  12
  -4  -5   3 17413.4 943.882  12
  -5  -4   4 11379.1 775.901   8
  -4  -5   4 10991.8 777.302   8
  -5  -4   4 11059.2 879.546   9
  -4  -5   4 11357.1 908.013   9
   4   5   4 11111.9 665.288   8
   5   4   4 10472.1 658.911   8
  -5  -4   4 10688.3 856.701  12
  -5  -4   5 52439.7 2051.66   8
   4   5   5 53459.4 2062.77  10
   4   5   5 54126.3 1888.11   8
   5   4   5 53439.8 1890.30   8
  -4  -5   5 51783.2 2082.90   8
  -4  -5   6 13065.5 1066.55   8
  -5  -4   6 14075.6 1063.03   8
   4   5   6 15261.7 1011.55   8
   5   4   6 14192.7 972.463   8
  -5  -4   6 12868.4 989.002  17
  -4  -5   6 11967.2 958.873  17
   4   5   6 12613.2 906.716  24
   5   4   6 13082.5 943.004  24
  -5  -4   6 13840.0 1130.47  21
  -4  -5   7 6752.57 723.475  17
  -5  -4   7 7951.61 774.485  17
   4   5   7 6413.41 589.358  28
   5   4   7 6480.39 593.518  28
  -5  -4   7 8322.49 886.747  21
   4   5   7 7287.19 683.442  24
   5   4   7 6644.29 677.491  24
  -4  -5   8 1925.48 358.106  17
  -5  -4   8 1917.01 348.532  17
  -5  -4   8 1288.40 270.892  28
   4   5   8 2225.58 322.252  28
   5   4   8 1807.19 300.330  28
   4   5   8 1810.55 316.158  24
   5   4   8 1781.03 323.860  24
   4   5   8 1398.87 333.344  23
  -4  -5   9 6713.40 534.272  17
  -5  -4   9 6919.15 543.156  17
  -5  -4   9 6377.12 494.092  28
   4   5   9 7937.10 524.385  28
   5   4   9 7537.66 507.281  28
  -4  -5   9 5952.71 493.618  28
   5   4   9 7283.67 526.073  24
   4   5   9 7474.64 506.813  24
  -5   5   9 380.027 159.424  28
   5  -5   9-147.044 154.878  24
  -5   5   8 43647.6 1541.24  17
   5  -5   8 42312.7 1984.55  24
  -5   5   8 45602.5 1896.19  23
  -5   5   7-166.190 117.775  17
  -5   5   7-42.7481 99.3037  28
   5  -5   7 44.1337 133.688  24
  -5   5   7 41.9199 119.944  23
  -5   5   6 425.575 170.941  17
  -5  -5  -6 548.219 191.803   7
   5  -5   6 757.704 333.304   8
  -5   5   6 550.014 154.486  28
   5  -5   6 95.2099 171.291  24
  -5   5   6 597.701 284.680  23
  -5   5   6 467.643 267.071  21
   5  -5   5 64.0028 159.226   8
  -5  -5  -5-268.461 176.441   7
  -5   5   5-45.4271 158.778  12
  -5  -5  -4 82210.6 2111.54   7
   5  -5   4 78731.9 2549.42   8
   5  -5   4 79206.7 2560.54   6
  -5   5   4 78248.9 2379.12  10
  -5   5   4 80540.3 2651.96  12
   5  -5   3 83.8105 135.712   6
  -5   5   3 21.4758 77.7951  10
  -5  -5  -3 43.4446 73.1010   7
  -5   5   3 16.6298 87.7046  12
   5  -5   2 10268.2 633.854   6
   5   5  -2 8761.72 512.381   3
  -5   5   2 11136.0 623.803  10
   5   5  -2 10970.3 556.641   2
  -5  -5  -2 11317.0 472.901   7
   5  -5   2 10732.5 730.962   3
  -5   5   2 10694.3 633.386  12
   5   5  -1 100.961 61.7760   2
  -5   5   1-19.6948 54.3980  10
   5  -5   1-50.9052 67.8744   6
  -5  -5  -1 44.3106 72.5363   7
  -5   5   1-103.786 87.2621   3
   5  -5   1-30.8079 103.577   3
  -5   5   1 62.6601 84.9475  12
   5   5   0 400381. 7870.87   4
  -5   5   0 420325. 7703.74  10
  -5  -5   0 425435. 7582.57   9
  -5   5   0 429363. 7493.99   2
  -5  -5   0 403502. 7465.60   2
  -5   5   0 385141. 7841.98   3
  -5   5   0 390198. 7699.61  11
  -5   5  -1-82.0346 96.3348  11
  -5   5  -1 60.6731 101.018   3
   5  -5  -1 80.5667 68.2300   4
  -5  -5   1 3.03895 102.008   9
   5  -5  -1 81.5012 65.0197   2
   5   5   1-15.8946 65.5977   1
  -5  -5   1 31.6037 68.2024  12
   5   5   2 14251.7 533.861   8
   5   5   2 13157.0 778.189   1
  -5  -5   2 14395.6 782.879   9
   5  -5  -2 13948.1 644.520   2
  -5  -5   2 14486.2 665.037   4
  -5  -5   2 13958.1 635.651   8
  -5   5  -2 14251.6 690.594  11
  -5  -5   2 14224.3 732.126  12
  -5  -5   3 66.8306 93.3392   8
  -5   5  -3 17.8366 69.8959  11
   5   5   3 63.8549 54.1629   8
  -5  -5   3-36.9107 122.609   9
  -5  -5   3-89.8813 104.867  12
  -5  -5   4 77594.1 2388.42   8
  -5  -5   4 73916.0 2623.48   9
   5   5   4 71614.1 2058.90   8
  -5  -5   4 79242.8 2609.08  12
  -5  -5   5-55.1497 193.794   8
   5   5   5-291.916 144.397   8
   5   5   5-147.824 143.459  10
   5   5   6 242.856 173.503   8
  -5  -5   6 540.145 241.675   8
  -5  -5   6 341.564 183.179  17
   5   5   6 56.6190 98.2329  24
  -5  -5   6 569.827 232.958  21
  -5  -5   7 154.427 111.501  17
   5   5   7-95.4066 90.3815  28
   5   5   7-5.32790 131.552  24
  -5  -5   8 44623.3 1825.58  17
   5   5   8 40863.7 1528.34  28
   5   5   8 45957.6 1709.48  24
  -5  -5   9 121.433 86.7745  17
   5   5   9 122.287 110.248  28
  -5  -5   9-60.4241 86.5120  28
   5   5   9-51.3841 75.0324  24
   0   6   0 108166. 2343.09  10
   0   6   0 112576. 2430.37  11
  -6   0   0 105496. 2127.98   7
   6   0   0 110527. 2474.02   5
  -6   0   0 113786. 2334.67   2
   0   6   1 247282. 2523.27   4
  -6   0   1 232964. 2607.67   2
   0   6   1 247837. 2462.18  10
  -6   0   1 240630. 2160.02   9
   0  -6   1 236286. 2341.72   9
   0   6  -1 250298. 2897.71   3
  -6   0  -1 232140. 1671.99   7
   6   0   1 253796. 2932.49   5
   6   0   1 233202. 2359.91   6
   0  -6  -1 245272. 2811.00   1
  -6   0   1 245229. 2379.08  12
   0   6  -2 30463.6 1227.60   3
  -6   0   2 28672.7 1005.22   9
   6   0   2 28433.2 1092.04   6
  -6   0   2 29793.4 902.670   8
   6   0  -2 30138.8 1167.45   1
   6   0  -2 31572.9 1067.51   2
   0  -6  -2 30200.5 774.512   7
   6   0   2 28319.5 952.868   8
   0   6  -2 29849.8 1041.05  11
   0  -6  -2 31593.4 1341.35   1
   0  -6   2 30784.7 1155.66   9
   0   6   2 30228.8 1066.70   4
   0   6   2 29047.1 1096.14  10
   0  -6   2 30238.2 941.126   6
  -6   0   2 29737.6 1114.62  12
   0   6   2 25557.7 885.215  12
   6   0   3 7007.64 512.104   8
   0   6  -3 7692.42 521.984  11
   0   6   3 8031.02 497.066   8
   0   6   3 7368.17 573.645  10
   0   6   3 7491.41 534.467   4
   0   6   3 7100.53 566.847   5
   6   0  -3 7135.28 645.741   1
  -6   0   3 7096.81 535.644   9
  -6   0   3 7338.68 487.254   8
   0  -6   3 7930.32 638.285   9
  -6   0   3 7193.44 601.408  12
   0   6   4 2683.14 386.666  10
   0   6   4 2952.26 351.643   8
   6   0   4 2559.71 358.827   8
  -6   0   4 2857.58 354.260   8
   0  -6   4 3168.08 430.656   8
  -6   0   4 2677.83 416.192  12
   0   6   5 2289.70 399.055  10
   0  -6   5 2118.86 431.699   8
   6   0   5 2129.99 372.716   8
   0   6   5 2396.47 380.688   8
  -6   0   5 2414.93 392.888   8
  -6   0   5 2554.01 510.326  12
  -6   0   6 1485.58 309.360  17
   0  -6   6 1244.78 306.539  17
   6   0   6 1285.19 336.750   8
  -6   0   6 1204.14 303.935   8
   0  -6   6 1769.19 425.517   8
   0   6   6 1609.98 308.077  28
   6   0   6 1789.30 393.516  24
  -6   0   6 2069.56 434.301  21
   0   6   6 1175.20 274.272  24
   0  -6   7 846.898 266.183  17
  -6   0   7 1207.19 301.091  17
  -6   0   7 643.301 224.248  28
   0   6   7 793.259 222.052  28
   0   6   7 646.922 258.177  23
   0  -6   7 880.300 298.578  24
   6   0   7 792.838 278.431  24
   0   6   7 1113.50 266.696  24
  -6   0   7 855.733 310.000  21
  -6   0   8 12824.2 846.790  17
   0  -6   8 12052.0 889.448  17
  -6   0   8 12726.5 839.424  28
   0   6   8 14826.1 883.303  28
   6   0   8 12233.2 908.499  24
   0   6   8 11191.3 963.218  23
   0  -6   8 12061.3 1013.09  24
  -6   0   9 2085.30 276.183  17
  -6   0   9 3196.10 353.323  28
   6   0   9 2538.77 307.410  28
   6   0   9 2279.50 323.695  24
   0   6   9 2287.15 345.850  23
   0  -6   9 2225.34 345.131  24
  -6   1   9 12294.6 661.624  17
   6  -1   9 11829.5 697.133  28
  -6   1   9 16206.6 804.048  28
  -1   6   9 16427.7 805.498  28
  -1   6   9 13242.8 825.730  23
   1  -6   9 12233.9 834.036  24
   6  -1   9 13915.9 827.423  24
  -6   1   8 2068.17 324.259  17
  -6   1   8 2020.63 332.544  28
  -1   6   8 2659.12 383.311  28
  -1   6   8 2164.91 412.374  23
   6  -1   8 1666.25 347.928  24
   1  -6   8 1922.13 421.917  24
  -6   1   7 11759.1 874.080  17
   1  -6   7 10999.3 916.700  17
  -6   1   7 11102.0 811.910  28
  -1   6   7 13001.3 876.060  28
  -1   6   7 10306.4 971.916  23
   6  -1   7 11684.8 987.754  24
   1  -6   7 11399.2 1043.03  24
  -6   1   6 2316.36 386.318  17
  -6   1   6 1649.10 350.180   8
   6  -1   6 2065.35 421.585   8
   1  -6   6 1692.35 413.518   8
  -1   6   6 1385.71 271.132  28
   6  -1   6 1924.70 361.790  24
  -6   1   6 979.758 261.174  23
  -6   1   6 2075.95 425.364  21
   6  -1   5 33970.7 1605.78   8
  -1   6   5 37057.9 1633.44  10
   1  -6   5 35712.3 1760.29   8
  -1   6   5 40878.0 1604.05   8
  -6   1   5 40980.3 1624.09   8
  -6   1   5 34831.6 1844.61  12
   6  -1   4 5838.49 548.932   8
   1  -6   4 6484.94 626.254   8
  -1   6   4 6163.77 577.450  10
  -1   6   4 5934.42 502.473   8
  -6   1   4 6571.29 530.616   8
  -6   1   4 6184.97 649.765  12
  -1   6   3 26188.4 1125.13  10
  -6   1   3 26860.4 965.393  10
  -6   1   3 23508.4 996.384   9
   1  -6   3 26814.2 1035.52   6
   1   6  -3 27435.5 1046.47  11
  -1  -6  -3 25804.0 825.684   7
   6  -1   3 24171.4 1108.70   6
  -6   1   3 26298.9 971.471   8
   6  -1   3 22161.7 986.024   8
  -1   6   3 25596.0 1061.11  12
  -6   1   3 24276.2 1160.15  12
  -1  -6  -2 39866.9 1546.10   1
   1  -6   2 41057.2 1373.12   9
   1  -6   2 40521.9 1213.57   6
  -6   1   2 43711.6 1143.07   8
   1   6  -2 39301.7 1404.86   3
  -1  -6  -2 42012.4 1006.52   7
   6  -1   2 42585.7 1560.70   3
  -6   1   2 37375.4 1167.69   9
  -6   1   2 41078.7 1206.40  10
   6   1  -2 42755.4 1294.18   2
  -1   6   2 40789.3 1341.43  10
   6  -1   2 39800.9 1342.00   6
   6   1  -2 41534.5 1359.48   1
  -1   6   2 41738.0 1264.41   4
  -1   6   2 39633.3 1192.85  12
  -6   1   2 38385.6 1338.73  12
   6   1  -1 148429. 1573.42   5
  -6  -1  -1 138197. 1343.71   7
  -6   1   1 139766. 2056.25   2
   1  -6   1 140731. 1811.52   9
   6  -1   1 142943. 2213.03   3
   6   1  -1 141646. 1655.37   1
  -1  -6  -1 145947. 2141.40   1
   1  -6   1 148680. 1626.44   6
  -1   6   1 144305. 1920.62  10
  -1  -6  -1 139023. 1140.70   7
   6  -1   1 143630. 1872.63   6
   6   1  -1 131439. 1341.61   4
   6   1  -1 152670. 1640.04   2
  -1  -6   0 2455.97 271.252   4
   6  -1   0 2108.05 220.445   3
   1  -6   0 3047.46 314.016   4
   6   1   0 2663.56 289.578   5
  -6   1   0 2501.14 215.973   2
   6  -1   0 2143.33 192.059   6
  -6   1   0 2258.61 241.866   5
  -6  -1   0 2771.17 182.419   7
  -1   6   0 2747.97 234.403  10
  -1   6   0 2572.39 240.271  11
  -6  -1   0 2897.54 244.508   2
   1   6   1 151575. 2661.79   4
  -1  -6   1 149442. 2528.35   9
   6  -1  -1 147715. 2098.21   3
   1  -6  -1 154141. 2805.92   1
   6   1   1 151944. 2554.13   6
  -6  -1   1 141721. 2629.25   2
  -6   1  -1 140528. 2140.59   7
  -6   1  -1 142784. 2744.05   5
   6  -1  -1 150024. 2316.57   2
   6   1   1 160307. 2931.45   5
  -1  -6   1 166225. 2794.94   4
  -6  -1   1 154224. 2490.31   9
  -6  -1   1 150704. 2503.54  12
   1  -6  -2 38207.8 1522.24   1
   1   6   2 35949.9 1242.74   4
  -1   6  -2 37761.6 1423.72   3
   6  -1  -2 38696.9 1217.98   2
  -1   6  -2 38411.2 1213.50  11
   1   6   2 38017.7 1294.13  10
   6  -1  -2 36686.5 1361.56   1
   6   1   2 34560.0 1064.90   8
  -6  -1   2 35809.8 1205.77   9
  -6  -1   2 39046.3 1068.23   8
   1  -6  -2 37905.5 891.442   7
  -6   1  -2 37283.7 1423.79   5
   6   1   2 36623.8 1270.45   6
  -1  -6   2 38582.6 1334.55   9
   6   1   2 38656.1 1492.61   5
  -6  -1   2 36445.8 1265.10  12
   6   1   3 28653.1 1066.93   8
  -1  -6   3 28152.5 1275.98   9
  -6  -1   3 26591.1 1144.25   9
   1   6   3 26838.2 968.586   8
   1   6   3 26532.7 1118.24   4
   1   6   3 26107.2 1196.32   5
   1   6   3 26288.2 1163.82  10
   6  -1  -3 28478.9 1387.68   1
  -1  -6   3 27866.2 1334.52   1
  -6  -1   3 26631.0 1011.10   8
  -6  -1   3 26315.0 1196.84  12
  -1   6  -3 27474.9 1051.21  11
   6   1   4 5368.01 508.466   8
   1   6   4 5120.54 530.588  10
  -1  -6   4 4633.03 522.903   8
   1   6   4 5281.36 460.681   8
  -6  -1   4 5112.36 539.191   9
  -6  -1   4 5045.82 475.718   8
  -6  -1   4 5530.30 605.720  12
  -1  -6   5 35992.5 1743.21   8
   1   6   5 36395.0 1640.87  10
   6   1   5 35555.4 1575.64   8
   1   6   5 40612.7 1582.24   8
  -6  -1   5 36097.7 1557.36   8
  -6  -1   5 35117.0 1833.85  12
  -1  -6   6 1901.59 403.607  17
  -6  -1   6 2175.55 397.980  17
  -6  -1   6 2530.74 425.669   8
   6   1   6 2415.67 412.250   8
  -1  -6   6 2069.67 455.631   8
   1   6   6 1485.85 285.060  28
   1   6   6 1999.11 334.802  24
   6   1   6 1827.84 368.757  24
  -6  -1   6 1992.11 423.922  21
  -6  -1   7 9726.96 814.215  17
  -1  -6   7 9689.15 868.371  17
   1   6   7 11057.9 795.376  28
  -6  -1   7 8577.85 718.678  28
  -6  -1   7 13042.4 1130.60  21
   1   6   7 11287.3 814.851  24
  -1  -6   7 8902.99 903.105  24
   6   1   7 10485.8 900.308  24
  -6  -1   8 2150.08 348.711  17
  -1  -6   8 1958.48 378.547  17
  -6  -1   8 1798.93 300.008  28
   6   1   8 1808.53 277.636  28
   1   6   8 2070.33 328.706  28
   6   1   8 2094.50 364.057  24
   1   6   8 1520.90 339.482  23
   1   6   8 2144.25 325.035  24
  -1  -6   8 1889.15 396.066  24
  -6  -1   9 14396.0 760.768  17
  -6  -1   9 15914.1 802.235  28
   6   1   9 13329.1 715.316  28
   1   6   9 17510.1 816.855  28
  -1  -6   9 12004.2 762.280  28
   6   1   9 14356.5 799.469  24
   1   6   9 12700.2 837.820  23
  -6   2   9 6591.82 455.443  17
  -2   6   9 8653.51 581.626  28
   6  -2   9 5389.83 467.608  28
  -6   2   9 8652.57 577.560  28
   6  -2   9 6260.90 553.980  24
  -2   6   9 7400.69 591.267  23
   2  -6   9 5730.41 575.106  24
  -6   2   8 5608.53 523.399  17
  -2   6   8 7738.88 644.164  28
  -6   2   8 7175.02 613.987  28
  -2   6   8 5176.70 629.517  23
   6  -2   8 5377.24 626.738  24
   2  -6   8 5885.02 715.006  24
  -6   2   7 8217.06 706.052  17
  -2   6   7 8611.06 713.470  28
  -6   2   7 7251.02 653.687  28
  -6   2   7 8584.89 786.489  23
  -6   2   7 9819.31 964.904  21
   6  -2   7 8201.24 831.249  24
   2  -6   7 7352.00 855.345  24
  -2   6   7 7433.01 826.517  23
  -6   2   6 11644.9 857.991  17
   2  -6   6 12094.1 1094.57   8
  -2  -6  -6 11789.9 723.230   7
  -6   2   6 12323.7 930.288   8
   6  -2   6 12205.7 1008.92   8
  -2   6   6 11394.2 797.175  28
  -6   2   6 10576.2 768.957  28
   6  -2   6 11050.3 960.507  24
  -6   2   6 13106.2 1082.82  21
  -6   2   6 11198.2 909.857  23
   6  -2   5 18134.4 1141.98   8
   2  -6   5 18129.7 1228.47   8
  -6   2   5 18297.0 1034.46   8
  -2   6   5 18305.4 1104.01  10
  -2  -6  -5 19039.7 876.464   7
  -6   2   5 18208.3 1289.04  12
   2  -6   4 18570.9 1098.33   8
   6  -2   4 16649.6 970.123   8
  -2  -6  -4 17442.6 754.965   7
  -6   2   4 18658.9 921.096   8
  -2   6   4 18915.2 1029.77  10
  -2   6   4 17186.6 1025.19  12
  -6   2   4 16392.0 1079.52  12
   2   6  -3 17848.8 846.156  11
  -6   2   3 18865.2 824.460  10
   6  -2   3 18086.7 875.429   8
  -2  -6  -3 19110.5 695.821   7
  -6   2   3 17587.6 793.575   9
   2  -6   3 19169.1 901.800   6
  -2   6   3 17624.7 908.043  10
   6  -2   3 16918.0 916.815   6
  -6   2   3 18743.6 796.964   8
  -2   6   3 18711.6 903.772  12
  -6   2   3 17241.6 965.656  12
  -2  -6  -2 5983.22 300.897   7
  -2   6   2 5757.30 445.389  10
  -6   2   2 5105.60 337.415   9
   2   6  -2 5405.31 458.422   3
   6  -2   2 6088.83 538.153   3
   6   2  -2 5932.13 417.176   2
  -6  -2  -2 5653.33 339.611   7
   6   2  -2 4497.54 236.566   3
   2  -6   2 5932.57 421.589   6
  -2  -6  -2 4937.35 495.873   1
  -6   2   2 6007.32 409.163  10
   6  -2   2 5205.13 431.282   6
   6   2  -2 6058.04 421.638   1
  -6   2   2 5648.60 457.907  12
  -2   6   2 5893.54 409.929  12
   6   2  -1 36259.6 1005.06   4
  -2   6   1 39863.4 1200.90  10
  -6   2   1 38372.6 1142.04  10
   6   2  -1 41319.9 1070.38   2
   2   6  -1 41894.0 950.698   2
   2  -6   1 40642.8 1107.33   6
   6  -2   1 38726.0 1166.50   6
  -2  -6  -1 38995.4 909.941   7
  -6  -2  -1 38469.4 952.565   7
   6  -2   1 38878.7 1332.20   3
   6   2  -1 41599.4 1043.84   1
   2  -6   1 37036.3 1108.73   9
  -2  -6  -1 39255.7 1269.17   1
  -6   2   1 40883.5 1227.37  12
  -2   6   1 38994.1 1061.52  11
  -2   6   0 31378.5 941.811  10
   6  -2   0 31787.9 890.532   6
   6  -2   0 31099.0 990.938   3
  -2   6   0 30862.0 689.562   2
  -2  -6   0 32253.8 879.291   9
  -6  -2   0 31005.1 795.799   7
  -2  -6   0 31523.8 1092.56   4
  -2  -6   0 33295.0 903.586   1
  -6  -2   0 31322.7 890.535   2
  -6   2   0 29751.3 979.845   5
  -6   2   0 33596.0 917.458   2
  -2   6   0 29574.7 951.962  11
   2  -6  -1 38747.2 1185.13   4
   2  -6  -1 39043.7 924.751   2
  -6   2  -1 37585.2 1311.25   5
  -2   6  -1 39338.2 1370.99   3
   6   2   1 37837.1 1167.25   6
   6   2   1 42941.8 1431.55   5
  -2  -6   1 38219.1 1175.48   9
  -6  -2   1 42296.5 1205.44   9
   6  -2  -1 41285.2 1063.03   2
   2   6   1 40270.4 1286.10   4
   6  -2  -1 39266.9 934.178   3
  -2  -6   1 45528.5 1350.13   4
  -2   6  -1 40910.2 1201.27  11
  -6  -2   1 40400.5 1163.74  12
   6   2   2 5586.90 337.324   8
   6  -2  -2 6209.68 425.361   2
   6  -2  -2 5567.76 489.953   1
   2   6   2 5836.88 490.083   1
  -6  -2   2 5277.33 431.886   9
  -2  -6   2 5811.86 476.870   9
   6   2   2 5833.64 549.369   5
   2   6   2 5945.07 465.461   4
  -2   6  -2 6472.06 556.419   3
   2  -6  -2 6516.80 581.501   1
  -6  -2   2 5720.11 354.096   8
  -6  -2   2 5795.49 455.349  12
  -2   6  -2 6213.03 433.047  11
   6   2   3 19777.9 838.029   8
  -6  -2   3 19413.7 986.592   9
   2   6   3 19984.2 995.401  10
  -2  -6   3 19720.5 1056.58   9
   2   6   3 18138.7 1015.87   5
   2   6   3 20409.3 804.487   8
  -6  -2   3 20462.8 872.674   8
  -2   6  -3 19848.2 876.924  11
  -6  -2   3 18568.6 992.795  12
  -6  -2   4 16389.5 1026.08   9
  -2  -6   4 17398.5 1024.05   8
   2   6   4 16354.9 982.956  10
   2   6   4 17516.9 852.749   8
  -6  -2   4 17129.7 922.801   8
   6   2   4 16888.4 904.074   8
  -6  -2   4 16883.5 1079.18  12
  -2  -6   5 19130.0 1222.95   8
   2   6   5 19269.7 1158.70  10
  -6  -2   5 19729.4 1113.27   8
   6   2   5 18491.0 1069.83   8
   2   6   5 20889.5 1078.76   8
  -6  -2   5 18386.0 1287.78  12
  -2  -6   6 9690.03 873.792  17
  -6  -2   6 11219.3 897.600  17
  -2  -6   6 11421.0 1035.14   8
  -6  -2   6 13677.2 1006.53   8
   2   6   6 13783.0 961.846   8
   6   2   6 11131.5 893.627   8
   2   6   6 10664.0 754.929  28
   6   2   6 11215.4 901.427  24
   2   6   6 11494.5 836.412  24
  -6  -2   6 13488.1 1108.55  21
  -2  -6   7 8403.28 806.483  17
  -6  -2   7 9344.11 812.102  17
   2   6   7 8402.90 692.647  28
  -6  -2   7 10401.3 1012.09  21
  -2  -6   7 8030.84 842.642  24
   6   2   7 9474.09 837.295  24
   2   6   7 9335.79 752.521  24
  -2  -6   8 7471.50 714.972  17
  -6  -2   8 7336.11 648.600  17
   6   2   8 5782.24 528.222  28
  -6  -2   8 5992.26 561.026  28
   2   6   8 7035.86 591.884  28
   2   6   8 7325.61 601.319  24
   2   6   8 5549.38 674.059  23
   6   2   8 6769.47 647.129  24
  -2  -6   8 6932.32 722.997  24
  -6  -2   9 6527.91 508.433  17
   2   6   9 8000.85 534.867  28
  -2  -6   9 5255.58 478.995  28
   6   2   9 6247.90 461.074  28
  -6  -2   9 6078.02 474.613  28
   2   6   9 5415.31 535.117  23
   6   2   9 6939.50 532.635  24
   6  -3   9 600.824 160.768  28
  -3   6   9 1385.61 246.160  28
  -6   3   9 1278.01 232.495  28
  -3   6   9 993.357 220.986  23
   3  -6   9 857.897 238.450  24
   6  -3   9 455.369 154.318  24
  -6   3   8 10277.7 718.471  17
  -6   3   8 12317.4 806.123  28
  -3   6   8 13465.3 847.990  28
   6  -3   8 10706.6 901.571  24
  -6   3   8 12894.1 892.178  23
   3  -6   8 11291.0 992.861  24
  -3   6   8 9953.42 870.132  23
  -3   6   7 6353.73 544.442  17
  -6   3   7 6375.86 617.397  17
  -3   6   7 6683.70 619.668  28
  -6   3   7 6471.75 609.091  28
   6  -3   7 5881.26 719.952  24
   3  -6   7 4763.32 686.169  24
  -6   3   7 8328.07 905.691  21
  -6   3   7 7111.15 741.264  23
  -3   6   7 6314.28 757.011  23
  -6   3   6 2681.30 408.109  17
  -3   6   6 2787.22 366.643  17
  -6  -3  -6 2476.62 354.570   7
   3  -6   6 2723.60 544.487   8
   6  -3   6 3373.99 548.157   8
  -3  -6  -6 2967.61 358.335   7
  -3   6   6 2467.12 357.817  28
  -6   3   6 2405.70 353.237  28
   6  -3   6 2398.16 460.089  24
  -6   3   6 3162.61 523.350  21
  -3   6   6 1920.30 424.657  23
  -6   3   6 2606.20 438.812  23
  -3  -6  -5 19055.0 900.262   7
   3  -6   5 20418.4 1311.09   8
   6  -3   5 21354.2 1259.69   8
  -3   6   5 21165.9 1181.40  10
  -6   3   5 21233.3 1123.07   8
  -6   3   5 20472.6 1384.59  12
   3  -6   4 2228.50 354.984   6
  -3   6   4 1851.92 312.451  10
  -3  -6  -4 2260.92 252.905   7
  -6   3   4 2039.29 305.410  10
   6  -3   4 1542.29 298.682   8
  -6   3   4 2557.05 328.665   8
  -6   3   4 2572.35 438.951  12
  -3   6   4 2114.98 362.075  12
   3   6  -3 15804.5 843.360   3
  -6   3   3 18477.9 864.984  10
  -6  -3  -3 19645.7 778.714   7
  -3   6   3 18888.5 940.043  10
  -3  -6  -3 19832.2 724.584   7
   6  -3   3 18333.4 972.317   6
   3  -6   3 19858.5 964.425   6
  -6   3   3 21408.1 859.641   8
  -3   6   3 19512.5 962.108  12
  -6   3   3 17414.9 984.722  12
   3  -6   2 24827.1 962.126   6
   6   3  -2 19954.2 680.050   3
   3   6  -2 21634.4 940.966   3
  -6   3   2 24932.2 932.632  10
  -6  -3  -2 23833.6 770.395   7
   6  -3   2 24193.3 1144.34   3
  -3  -6  -2 24983.0 720.804   7
  -3   6   2 23492.8 964.332  10
   6   3  -2 26695.6 933.997   2
   6  -3   2 23061.3 980.268   6
  -3   6   2 24497.1 923.832  12
  -6   3   2 23905.0 1012.61  12
  -6  -3  -1 171427. 3223.04   7
   6  -3   1 163943. 3519.13   6
   3   6  -1 176163. 3204.37   2
  -6   3   1 165589. 3513.78  10
  -3   6   1 162900. 3548.09  10
  -6   3   1 164579. 3273.04   5
  -3  -6  -1 165142. 3186.05   7
   3  -6   1 174550. 3474.57   6
   6  -3   1 169165. 3774.49   3
  -3  -6  -1 174801. 3653.39   1
   6   3  -1 182191. 3360.10   2
   6   3  -1 161097. 3132.49   1
   6   3  -1 148904. 3345.71   4
  -3   6   1 166492. 3382.89  11
  -3   6   1 173278. 3397.93  12
  -6   3   1 168633. 3598.85  12
  -6   3   0 41345.6 1062.66   2
  -6  -3   0 39667.2 1042.92   2
  -3  -6   0 37876.8 975.702   1
   6  -3   0 39760.2 1068.42   6
  -3  -6   0 37552.8 874.622   2
  -3   6   0 40340.6 1131.29  10
  -6  -3   0 38905.8 962.768   7
   6  -3   0 39367.6 1171.47   3
  -3   6   0 40086.6 901.256   2
  -3  -6   0 40369.0 1050.21   9
  -3   6   0 36780.3 1234.99   3
  -6   3   0 35984.7 1166.09   5
   3   6   0 37910.0 1243.00   4
  -3   6   0 35877.1 1115.01  11
  -3  -6   1 176858. 3692.50   4
  -3   6  -1 176064. 3877.95   3
  -6  -3   1 173197. 3565.63   9
  -3  -6   1 163273. 3512.23   9
   3   6   1 165729. 3696.49   4
   3  -6  -1 167147. 3167.56   2
  -6   3  -1 163044. 3759.47   5
   6  -3  -1 170996. 3324.40   2
   3  -6  -1 161278. 3465.16   4
  -3   6  -1 167747. 3543.29  11
  -6  -3   1 161567. 3449.76  12
   6   3   2 24957.0 1149.84   1
   3  -6  -2 25139.4 903.672   2
  -6  -3   2 26858.1 1074.33   9
  -3  -6   2 28557.5 1054.84   4
  -3  -6   2 26095.8 1082.33   9
   6   3   2 26864.0 1231.32   5
   3  -6  -2 25074.9 1213.23   1
  -3  -6   2 27364.1 965.442   1
   6  -3  -2 26812.8 958.615   2
   3   6   2 26101.8 1100.43   1
   6   3   2 23363.9 759.677   8
   6  -3  -2 22373.5 1073.58   1
  -6  -3   2 26073.4 855.315   8
  -6  -3   2 26181.1 1030.46  12
  -3  -6   2 27053.8 1032.67  12
  -3   6  -2 26480.7 977.678  11
  -6  -3   3 18240.0 991.238   9
  -6  -3   3 20844.3 889.932   8
   3   6   3 19363.7 776.498   8
  -3  -6   3 19075.6 1057.52   9
  -3  -6   3 19528.3 952.488   8
  -3  -6   3 19568.7 919.838   4
   6   3   3 18069.2 780.148   8
  -6  -3   3 19999.8 1024.58  12
  -3   6  -3 19283.8 874.910  11
  -3  -6   4 2431.19 373.937   8
  -6  -3   4 2925.97 437.182   9
  -3  -6   4 3210.58 479.220   9
   3   6   4 2893.09 419.296  10
   3   6   4 2654.32 317.519   8
   6   3   4 2833.18 340.601   8
  -3   6  -4 2527.60 313.502  11
  -6  -3   4 2644.07 360.870   8
  -6  -3   4 2582.45 422.495  12
  -3  -6   5 21186.1 1288.36   8
   3   6   5 18417.3 1160.17  10
   3   6   5 20332.0 1058.01   8
  -6  -3   5 21196.7 1185.49   8
   6   3   5 21037.0 1119.55   8
  -6  -3   5 21190.3 1386.54  12
  -3  -6   6 3271.68 499.233  17
  -6  -3   6 2940.21 468.015  17
   6   3   6 3415.17 482.929   8
  -6  -3   6 3513.67 522.843   8
  -3  -6   6 3532.60 558.996   8
   3   6   6 3836.29 515.346   8
   3   6   6 2812.99 374.649  28
   3   6   6 2200.52 374.607  24
  -6  -3   6 3010.36 512.772  21
   6   3   6 2750.88 435.930  24
  -6  -3   7 6266.26 673.129  17
  -3  -6   7 6334.92 707.633  17
   3   6   7 6208.58 589.217  28
   6   3   7 5259.12 607.758  24
   3   6   7 7067.39 660.597  24
  -6  -3   7 7860.66 882.012  21
  -3  -6   7 5529.19 692.254  24
  -3  -6   8 11267.9 889.138  17
  -6  -3   8 12000.2 860.138  17
   3   6   8 12641.4 787.926  28
  -6  -3   8 11257.2 780.837  28
   6   3   8 10165.6 699.623  28
   3   6   8 8923.96 865.477  23
   6   3   8 11476.8 821.329  24
   3   6   8 12079.8 783.057  24
  -3  -6   9 574.441 166.304  17
  -6  -3   9 707.427 175.140  17
  -6  -3   9 677.194 159.179  28
   6   3   9 813.543 174.073  28
  -3  -6   9 577.883 157.598  28
   3   6   9 966.031 191.723  28
   3   6   9 521.539 169.109  23
   6   3   9 776.404 176.487  24
   3   6   9 868.759 166.258  24
  -6   4   9 14013.0 612.145  17
   6  -4   9 6872.71 542.989  28
  -6   4   9 12310.9 684.969  28
   4  -6   9 7970.49 678.746  24
  -4   6   9 8196.88 601.921  23
   6  -4   9 7962.19 639.700  24
  -4   6   8 3341.14 363.652  17
  -6   4   8 2388.11 336.581  17
  -4   6   8 3479.56 428.414  28
  -6   4   8 2753.61 387.790  28
   4  -6   8 2880.36 515.246  24
   6  -4   8 2296.98 441.907  24
  -6   4   8 2745.45 428.051  23
  -4   6   8 3269.12 487.204  23
  -4   6   7 1261.13 236.668  17
  -6   4   7 1266.56 262.890  17
  -4   6   7 1406.81 291.952  28
  -6   4   7 1668.67 322.447  28
  -4   6   7 1108.59 318.109  23
   4  -6   7 1232.42 350.661  24
   6  -4   7 1115.87 333.982  24
  -6   4   7 1414.55 337.055  23
  -6   4   6 480.688 171.841  17
  -4   6   6 170.952 75.7819  17
   4  -6   6 664.701 320.055   8
  -4  -6  -6 311.234 126.473   7
  -6  -4  -6 359.035 116.494   7
   6  -4   6 607.327 266.866   8
  -6   4   6-93.2115 108.055  28
  -4   6   6 513.580 197.794  28
  -4   6   6 532.355 218.586  23
   6  -4   6 268.562 138.919  24
  -6   4   6 233.146 142.151  21
  -6   4   6 618.839 238.627  23
   6  -4   5 11200.2 915.201   8
  -4  -6  -5 11143.2 669.998   7
  -6  -4  -5 12047.7 734.933   7
   4  -6   5 13037.6 1047.22   8
  -4   6   5 12821.2 1032.98  12
  -6   4   5 11355.9 1026.79  12
  -4   6   4 10524.8 764.249  10
  -6   4   4 10794.9 718.251  10
   4   6  -4 10993.9 711.740  11
   4  -6   4 10891.3 811.435   6
   6  -4   4 10365.4 785.781   8
   6  -4   4 10190.1 814.284   6
  -4  -6  -4 11159.6 605.686   7
  -6  -4  -4 10275.2 608.446   7
  -4   6   4 10897.2 832.364  12
  -6   4   4 11683.7 910.131  12
  -4   6   3 20501.1 996.030  10
  -6  -4  -3 22160.7 828.263   7
  -4  -6  -3 22567.7 793.280   7
   6  -4   3 21279.4 1078.44   6
  -6   4   3 21541.7 975.072  10
   4  -6   3 22212.5 1075.27   6
  -4   6   3 21712.3 1051.22  12
  -6   4   3 20402.0 1080.85  12
   4  -6   2 66404.2 1865.58   6
   4   6  -2 62711.2 1650.51   2
   6  -4   2 67016.0 2121.86   3
  -4   6   2 58770.3 1785.45  10
  -4  -6  -2 66751.5 1490.56   7
   4  -6   2 67241.4 2088.52   3
   4   6  -2 55810.5 1723.55   3
  -6  -4  -2 64649.7 1526.46   7
  -6   4   2 64378.1 1786.83  10
   6   4  -2 66032.9 1711.20   2
   6  -4   2 62886.2 1867.02   6
  -4   6   2 63515.3 1784.34  12
  -6   4   2 62722.1 1880.14  12
   6  -4   1 98961.3 2555.86   3
   6  -4   1 99587.0 2352.97   6
  -6   4   1 99731.8 2364.35  10
  -6  -4  -1 99932.4 2056.54   7
  -4   6   1 96982.1 2318.28   3
   4   6  -1 105326. 2045.00   2
  -6   4   1 98501.4 2175.18   3
  -4  -6  -1 97772.3 2038.12   7
   4  -6   1 101717. 2321.45   6
   6   4  -1 105541. 2153.55   2
   6   4  -1 90251.0 2231.82   4
  -4   6   1 100615. 2392.52  10
  -4   6   1 97182.9 2230.48  11
  -6   4   1 93377.0 2371.63  12
  -4   6   1 106317. 2304.06  12
   4   6   0 53269.0 1559.58   4
  -6   4   0 55911.0 1317.90   2
  -6  -4   0 52156.8 1280.13   2
   6   4   0 46300.6 1051.84   1
  -4   6   0 52944.6 1403.36  10
  -6   4   0 45883.6 1436.82   3
  -4   6   0 49646.6 1529.68   3
   6  -4   0 52442.0 1454.49   3
   6  -4   0 50706.6 1334.17   6
  -4  -6   0 52328.4 1303.94   9
  -6  -4   0 54843.0 1322.36   9
  -4   6   0 54935.2 1197.74   2
  -6  -4   0 51536.9 1216.79   7
  -4  -6   0 50643.1 1168.72   2
  -4   6   0 50057.7 1400.33  11
  -4  -6   1 110092. 2578.29   4
   4   6   1 104667. 2621.78   4
  -4  -6   1 103955. 2464.67   9
   6   4   1 101660. 2423.76   1
  -4   6  -1 109500. 2785.99   3
  -6  -4   1 106339. 2499.67   9
   6  -4  -1 101453. 2217.00   2
   4  -6  -1 108420. 2135.89   2
   4  -6  -1 105646. 2374.34   4
  -6  -4   1 105714. 2377.92  12
  -4   6  -1 107275. 2486.76  11
   4  -6  -2 54880.8 1950.70   1
  -4  -6   2 63650.3 1759.22   4
   4  -6  -2 61355.2 1598.90   2
   6  -4  -2 64564.3 1654.07   2
  -6  -4   2 61006.2 1843.19   9
  -6  -4   2 60179.3 1544.87   8
  -4  -6   2 61798.3 1858.25   9
   6   4   2 59999.1 1923.25   1
   6   4   2 61963.6 2053.70   5
   6   4   2 54836.2 1375.94   8
   6  -4  -2 48774.5 1793.38   1
   4   6   2 58219.6 1841.24   1
  -4  -6   2 66864.3 1796.99  12
  -6  -4   2 62035.4 1777.93  12
  -4   6  -2 61697.4 1716.71  11
  -6  -4   3 21221.9 940.761   8
  -6  -4   3 22804.4 1161.11   9
   4   6   3 21886.0 826.636   8
  -4  -6   3 23283.8 1037.29   8
  -4  -6   3 21318.7 1138.24   9
   6   4   3 20967.9 813.940   8
  -6  -4   3 20819.8 1072.01  12
  -4   6  -3 21943.6 959.989  11
  -4  -6   3 22868.0 1112.02  12
  -4  -6   4 9502.48 859.023   9
  -4  -6   4 10563.5 783.429   8
  -6  -4   4 10069.4 847.962   9
   4   6   4 9294.46 760.948  10
   4   6   4 10062.9 621.646   8
   6   4   4 10048.4 633.209   8
  -6  -4   4 9998.05 717.313   8
  -6  -4   4 9711.49 819.464  12
  -4   6  -4 10503.1 680.645  11
  -4  -6   5 13005.1 997.399   8
   6   4   5 13453.8 863.490   8
   4   6   5 14797.4 872.933   8
   4   6   5 11721.7 935.336  10
  -6  -4   5 14436.4 981.785   8
  -6  -4   6 341.626 127.588  17
  -4  -6   6 865.905 269.786  17
   6   4   6 785.547 243.670   8
  -4  -6   6 816.455 276.579   8
  -6  -4   6 731.130 263.906   8
   4   6   6 508.560 219.368   8
   4   6   6 350.698 157.048  28
  -6  -4   6 413.321 214.335  21
   4   6   6 519.558 203.108  24
   6   4   6 540.403 119.573  24
  -4  -6   7 2290.26 413.011  17
  -6  -4   7 2387.11 426.825  17
   4   6   7 2232.59 348.260  28
   6   4   7 1570.05 288.660  28
   4   6   7 1992.56 355.297  24
  -6  -4   7 2230.42 460.431  21
   6   4   7 2044.98 379.218  24
  -6  -4   8 2558.75 399.874  17
  -4  -6   8 2774.61 449.151  17
   6   4   8 2286.43 315.897  28
   4   6   8 3034.99 384.966  28
  -6  -4   8 2344.47 352.819  28
   4   6   8 3096.48 399.844  24
   4   6   8 1640.58 396.866  23
   6   4   8 3113.74 424.664  24
  -4  -6   9 8760.60 618.023  17
  -6  -4   9 9262.19 627.883  17
   4   6   9 11394.0 614.162  28
  -4  -6   9 7683.54 547.085  28
   6   4   9 10796.7 580.974  28
  -6  -4   9 9131.93 564.779  28
   4   6   9 10618.7 592.266  24
   6   4   9 9753.92 597.535  24
   4   6   9 7201.41 628.003  23
  -5   6   9 1956.09 280.697  23
   6  -5   9 1282.24 267.271  24
   5  -6   9 1774.83 312.438  24
  -5   6   8 2599.89 336.175  17
  -6   5   8 1933.89 296.702  17
  -6   5   8 2339.05 358.593  28
  -5   6   8 2358.26 361.329  28
   5  -6   8 2087.17 463.169  24
  -6   5   8 1892.70 355.318  23
  -5   6   8 1787.49 359.331  23
   6  -5   8 1774.09 405.459  24
  -6   5   7 3549.46 433.713  17
  -5   6   7 2583.53 357.787  17
  -5   6   7 3186.76 426.203  28
  -6   5   7 2429.83 385.881  28
   5  -6   7 2854.14 542.998  24
   6  -5   7 3115.11 558.374  24
  -6   5   7 3027.37 493.137  23
  -5   6   7 2592.34 463.173  23
  -5   6   6 24882.0 1203.02  17
  -6   5   6 26951.1 1276.54  17
   6  -5   6 22659.0 1517.06   8
   5  -6   6 25332.9 1644.84   8
  -6  -5  -6 23457.4 1124.82   7
  -5  -6  -6 23940.7 1106.25   7
  -6   5   6 24152.1 1203.12  28
  -5   6   6 24535.3 1222.00  28
  -6   5   6 30183.2 1666.74  21
  -5   6   6 25970.2 1519.68  23
  -5   6   6 28330.1 1608.95  21
  -6   5   6 25704.4 1483.89  23
   5  -6   6 22138.1 1458.60  24
   6  -5   6 23820.4 1502.10  24
   6  -5   5 2662.67 467.695   8
  -6  -5  -5 2626.89 323.852   7
   5  -6   5 3236.39 542.320   8
  -5  -6  -5 2518.84 309.129   7
  -6   5   5 2586.89 502.455  12
  -5   6   5 2559.49 490.934  12
  -6   5   4 15862.4 922.666  10
  -6  -5  -4 16286.1 772.727   7
   6  -5   4 15665.5 1038.41   6
   6  -5   4 15639.1 1012.72   8
   5  -6   4 16238.3 1046.44   6
  -5  -6  -4 15196.8 730.985   7
  -5   6   4 16007.2 954.784  10
  -5   6   4 15542.3 1037.87  12
  -6   5   4 15956.7 1082.78  12
  -6   5   3 23722.9 1068.33  10
   6  -5   3 23838.5 1178.35   6
  -5  -6  -3 25208.0 858.230   7
  -6  -5  -3 24254.5 872.373   7
  -5   6   3 23098.8 1081.62  10
   5  -6   3 24548.5 1190.01   6
  -6   5   3 22835.2 1165.79  12
  -5   6   3 21590.2 1103.29  12
   6   5  -2 22614.0 852.715   2
  -5   6   2 20879.3 940.314  10
  -5  -6  -2 23795.8 737.339   7
   5   6  -2 23846.2 852.408   2
  -6   5   2 22165.2 953.518  10
  -6  -5  -2 23279.5 745.909   7
   5  -6   2 22621.2 1007.82   6
   6  -5   2 22817.4 1017.72   6
  -5   6   2 20616.6 936.701  12
  -6   5   2 22950.5 1026.13  12
  -6  -5  -1 74232.4 1644.88   7
  -5  -6  -1 74535.6 1645.49   7
  -5   6   1 76532.4 1978.02  10
  -5   6   1 72681.8 1896.53   3
   6  -5   1 77765.6 2174.48   3
  -6   5   1 72078.0 1830.40   3
   5  -6   1 79308.1 1951.51   6
  -6   5   1 77429.3 1978.75  10
   6  -5   1 77626.7 1958.64   6
   6   5  -1 74695.9 1694.02   2
   5   6  -1 75578.7 1638.19   2
   6   5  -1 70566.6 1895.48   4
  -6   5   1 73699.6 1970.94  12
  -5   6   1 78202.5 1939.30  12
  -6  -5   0 58527.6 1437.60   2
  -6   5   0 59698.1 1591.38  10
  -6  -5   0 60801.0 1499.05   9
  -5  -6   0 59126.6 1387.75   2
  -5   6   0 61403.9 1406.61   2
  -6   5   0 57385.3 1698.60   3
   6   5   0 57505.5 1712.83   4
  -5   6   0 57791.0 1733.78   3
  -5   6   0 61687.0 1601.83  10
   5   6   0 59581.1 1755.61   4
  -5  -6   0 60669.0 1504.89   9
  -6   5   0 62297.9 1467.29   2
  -5   6   0 54718.3 1580.22  11
  -6   5  -1 75916.8 2223.53   3
  -5  -6   1 79225.7 2012.11   9
  -5   6  -1 82524.9 2307.13   3
   6   5   1 73459.7 1866.93   1
   5   6   1 77651.9 1870.81   1
  -6  -5   1 78673.5 2016.67   9
   6  -5  -1 73129.0 1702.18   2
   5  -6  -1 73561.8 1653.05   2
   5  -6  -1 74733.5 1835.32   4
  -6  -5   1 81861.4 1906.15  12
  -5  -6   1 79904.3 1866.48  12
  -5   6  -1 81009.7 2028.82  11
  -5  -6   2 21303.8 905.364   4
   5  -6  -2 20931.8 803.626   2
   6  -5  -2 22054.4 830.437   2
   6   5   2 19254.5 980.360   1
  -5  -6   2 20308.7 981.568   9
  -6  -5   2 20183.9 783.675   8
   5   6   2 18657.7 942.800   1
   6   5   2 23489.6 707.612   8
  -6  -5   2 21140.1 1006.70   9
  -5  -6   2 21768.9 943.547  12
  -5   6  -2 21217.1 912.743  11
  -6  -5   2 22098.5 959.582  12
   6   5   3 22019.7 842.818   8
  -5  -6   3 25638.3 1278.88   9
  -6  -5   3 26402.3 1298.75   9
  -5  -6   3 25726.6 1093.03   8
  -6  -5   3 26444.7 1073.96   8
   5   6   3 24908.3 885.435   8
  -6  -5   3 25116.0 1199.17  12
  -5  -6   3 27967.3 1256.24  12
  -5   6  -3 26245.4 1086.28  11
   6   5   4 15626.3 784.687   8
  -5  -6   4 16873.6 1165.51   9
  -6  -5   4 16184.0 948.236   8
  -5  -6   4 16740.8 992.265   8
  -6  -5   4 17147.1 1168.29   9
   5   6   4 16640.1 802.878   8
  -6  -5   4 16290.9 1085.72  12
   5   6   5 3244.93 499.166  10
   6   5   5 3815.58 514.104  10
   5   6   5 3586.26 430.859   8
   6   5   5 3547.65 414.188   8
  -6  -5   5 3992.30 518.230   8
  -5  -6   5 3627.53 523.789   8
  -6  -5   6 22338.3 1354.29  17
  -5  -6   6 24698.0 1431.75  17
   6   5   6 25613.9 1295.10   8
   5   6   6 27298.0 1342.93   8
  -6  -5   6 26632.1 1486.78   8
  -5  -6   6 24937.7 1488.18   8
   6   5   6 18443.0 1006.70  28
   5   6   6 20572.8 1053.54  28
  -6  -5   6 22837.9 1504.11  21
   5   6   6 22886.4 1235.42  24
   6   5   6 22666.3 1248.15  24
  -5  -6   7 1815.31 388.047  17
  -6  -5   7 1869.21 386.104  17
   6   5   7 2419.41 342.978  28
   5   6   7 1784.39 297.235  28
   6   5   7 1891.20 382.419  24
  -6  -5   7 2198.52 475.184  21
   5   6   7 2115.89 376.229  24
  -5  -6   8 2750.04 439.650  17
  -6  -5   8 2375.44 381.891  17
   6   5   8 1875.37 298.839  28
   5   6   8 2335.16 322.564  28
  -6  -5   8 1793.31 302.801  28
   6   5   8 2385.56 372.750  24
   5   6   8 2116.60 344.060  24
  -6  -5   9 1961.65 288.293  17
  -5  -6   9 2068.01 301.040  17
   6   5   9 2773.24 285.657  28
   5   6   9 2551.03 281.680  28
  -5  -6   9 1845.32 256.943  28
  -6  -5   9 2088.16 261.184  28
   5   6   9 2735.90 299.520  24
   6   5   9 2476.03 294.657  24
  -6   6   9 111.725 88.1294  23
   6  -6   9-159.109 152.674  24
  -6   6   8 7038.77 537.639  17
  -6   6   8 7754.70 635.731  28
  -6   6   8 7125.43 688.846  23
   6  -6   8 6611.67 731.304  24
  -6   6   7-111.696 118.467  17
  -6   6   7-19.1584 132.517  28
   6  -6   7 330.987 252.281  24
  -6   6   7 143.042 169.810  23
  -6   6   6 18320.9 1028.36  17
   6  -6   6 16903.8 1342.06   8
  -6  -6  -6 17610.7 924.451   7
  -6   6   6 17607.3 1013.84  28
   6  -6   6 16166.9 1250.16  24
  -6   6   6 18365.8 1299.87  21
  -6   6   6 17323.3 1228.55  23
   6  -6   5 24.9185 164.856   8
  -6  -6  -5-59.6277 122.995   7
  -6   6   5-423.310 236.957  12
  -6   6   4 750.502 220.872  10
   6  -6   4 990.396 295.678   6
  -6  -6  -4 1029.42 194.252   7
  -6   6   4 965.386 296.609  12
  -6  -6  -3-92.2375 91.6643   7
   6  -6   3 42.9623 143.963   6
  -6   6   3 18.3770 79.9297  10
  -6   6   3 57.3505 131.785  12
   6  -6   2 1086.72 252.952   6
  -6  -6  -2 1022.55 154.816   7
  -6   6   2 973.630 221.207  10
  -6   6   2 1079.06 231.017  12
  -6   6   1 39.6634 86.9464  10
   6  -6   1 88.4621 99.6074   3
   6   6  -1-14.5267 45.1042   2
   6  -6   1-9.12728 76.2039   6
  -6  -6  -1 87.4312 73.8916   7
  -6   6   1 119.353 88.0050   3
  -6   6   1 110.933 111.866  12
  -6   6   0 10079.6 549.860  10
  -6   6   0 11134.5 483.594   2
  -6   6   0 9214.37 612.175   3
  -6  -6   0 10107.3 505.495   9
   6   6   0 10358.4 646.188   4
  -6  -6   0 9868.28 457.263   2
  -6   6  -1 71.7507 101.304  11
  -6   6  -1-50.4025 117.386   3
   6   6   1 58.7792 66.5607   1
  -6  -6   1 59.3439 105.241   9
   6  -6  -1 15.3504 53.4013   4
  -6  -6   1 86.0400 71.6227  12
   6  -6  -2 924.646 159.247   2
  -6  -6   2 783.505 163.150   8
  -6   6  -2 960.092 212.458  11
  -6  -6   2 968.112 245.695   9
   6   6   2 823.096 207.785   1
  -6  -6   2 960.317 207.424  12
  -6  -6   3 23.8963 79.2713   8
  -6  -6   3-57.6838 146.611   9
   6   6   3 85.8589 69.6100   8
  -6  -6   3-27.2060 139.753  12
  -6  -6   4 989.009 243.291   8
   6   6   4 952.973 190.642   8
  -6  -6   4 518.572 246.498   9
  -6  -6   4 1195.08 317.620  12
   6   6   5-46.1608 83.4304   8
  -6  -6   5-78.3174 137.425   8
   6   6   5 237.972 192.345  10
  -6  -6   6 15334.1 1136.67   8
  -6  -6   6 13284.5 1050.80  17
   6   6   6 14842.2 973.348  24
  -6  -6   7 115.582 110.628  17
   6   6   7 107.763 102.216  28
  -6  -6   8 7543.48 703.763  17
  -6  -6   8 6379.61 564.442  28
   6   6   8 7853.68 577.929  28
   6   6   8 8528.80 662.654  24
  -6  -6   9 71.0325 101.145  17
  -6  -6   9-120.278 107.289  28
   6   6   9 95.4863 89.7404  24
   6   6   9-64.0137 97.1413  23
   0   7   0 281.210 136.171  11
   0   7   0 44.4184 126.865  10
   7   0   0 505.411 130.923   6
   0  -7   0 377.951 185.236   4
  -7   0   0 511.693 92.0910   7
   7   0   0 399.243 160.094   5
   0   7  -1 34293.6 1142.35  11
   0   7   1 32245.9 1126.70  10
   0   7   1 34576.2 1016.79  11
   0  -7   1 33935.8 1105.26   9
  -7   0  -1 33535.7 870.205   7
  -7   0   1 32459.1 1208.98   2
   0   7  -1 38061.1 1340.23   3
  -7   0   1 30837.6 1020.04   9
   7   0   1 36227.8 1327.19   5
   7   0   1 33966.5 1123.69   6
   7   0  -1 34035.0 988.350   2
   0  -7  -1 37288.5 1302.09   1
  -7   0   1 35772.2 1150.44  12
  -7   0   2 26852.6 1007.75   9
   7   0   2 27595.7 1110.93   6
   7   0  -2 29058.0 1168.71   1
   0   7  -2 28866.4 1073.03  11
   0  -7   2 28768.1 1145.80   9
   7   0   2 27597.8 940.215   8
   0  -7  -2 28404.5 1324.10   1
   0  -7  -2 29256.9 744.648   7
  -7   0   2 30332.0 894.888   8
   0   7   2 28082.2 1115.46  10
   0  -7   2 29136.3 960.792   6
   0   7   2 27413.2 1079.06   4
  -7   0   2 28066.9 1124.71  12
   7   0  -3 81826.2 2610.18   1
   0   7   3 86632.4 2454.58  10
   0   7  -3 85503.1 2280.73  11
  -7   0   3 79265.1 2274.44   9
   7   0   3 82395.4 2224.06   8
   0  -7  -3 87372.4 1894.44   7
   7   0   3 78456.1 2394.29   6
  -7   0   3 84668.6 2122.21   8
   0  -7   3 86011.2 2562.46   9
  -7   0   3 80808.6 2485.40  12
   7   0   4 4007.49 449.261   8
  -7   0   4 4147.67 478.910   9
   0  -7  -4 4236.65 332.071   7
   0  -7   4 4314.78 532.988   8
   0   7   4 4844.13 544.487  10
  -7   0   4 4975.68 466.311   8
  -7   0   4 4439.23 574.673  12
   0   7  -4 4471.28 450.418  11
   0  -7   5 14152.2 1085.65   8
   0   7   5 14886.0 1042.64  10
  -7   0   5 16046.3 970.903   8
   7   0   5 15032.1 992.520   8
  -7   0   5 14283.2 1158.87  12
  -7   0   6 29857.5 1488.23  17
   0  -7   6 32208.9 1899.74  14
   0  -7   6 31361.3 1824.01   8
  -7   0   6 33340.4 1573.76   8
   7   0   6 30385.4 1574.38   8
   0   7   6 30446.4 1349.18  28
   7   0   6 29969.3 1600.81  24
  -7   0   6 30905.1 1734.24  21
   0   7   6 29093.6 1342.24  24
  -7   0   7 4055.68 513.101  17
   0  -7   7 3889.48 551.690  17
   0   7   7 3537.31 453.804  28
  -7   0   7 3307.96 432.378  28
  -7   0   7 5171.98 708.163  21
   0   7   7 4233.44 476.500  24
   7   0   7 3607.43 535.375  24
   0  -7   7 2889.74 555.835  24
   0   7   7 3271.22 541.310  23
  -7   0   8 6252.66 581.040  17
   0  -7   8 6475.49 655.107  17
  -7   0   8 6025.54 547.437  28
   0   7   8 6378.06 566.065  28
   0   7   8 5105.45 633.460  23
   0  -7   8 5159.65 667.330  24
   7   0   8 5804.91 612.129  24
  -7   0   9 8450.13 551.202  17
   7   0   9 8469.41 544.089  28
   0   7   9 9456.08 701.843  23
   7   0   9 9963.59 663.012  24
   0  -7   9 8202.34 658.975  24
  -7   1   9 5210.89 420.250  17
   7  -1   9 5354.81 434.390  28
  -7   1   9 7890.26 537.317  28
  -1   7   9 6629.64 574.527  23
   7  -1   9 6793.48 549.375  24
   1  -7   9 6113.65 581.604  24
  -7   1   8 1048.97 237.121  17
  -1   7   8 1899.33 324.444  28
  -7   1   8 1294.09 264.653  28
   7  -1   8 1102.30 285.592  24
  -1   7   8 879.697 285.420  23
   1  -7   8 1037.51 331.127  24
  -7   1   7 1205.35 295.712  17
   1  -7   7 1238.00 306.508  17
  -1   7   7 858.586 239.962  28
  -7   1   7 677.292 208.581  28
   7  -1   7 868.308 278.527  24
   1  -7   7 260.597 145.066  24
  -1   7   7 604.919 214.456  23
  -7   1   7 880.736 296.714  21
  -7   1   6 31373.4 1516.97  17
   1  -7   6 33896.7 1918.61   8
  -7   1   6 35834.9 1634.26   8
   7  -1   6 33305.6 1695.37   8
  -7   1   6 29720.1 1359.97  28
  -1   7   6 35163.4 1453.59  28
  -7   1   6 34270.4 1623.84  23
  -7   1   6 35720.3 1860.91  21
   7  -1   6 31226.0 1666.94  24
   7  -1   5 12734.6 929.376   8
   1  -7   5 13084.2 1049.34   8
  -1   7   5 12393.2 935.800  10
  -7   1   5 12692.7 852.362   8
  -7   1   5 12384.4 1078.84  12
   7  -1   4 25064.0 1198.39   8
  -1  -7  -4 24954.1 902.438   7
  -1   7   4 26402.4 1289.07  10
  -7   1   4 26010.6 1109.71   8
  -7   1   4 24346.7 1375.98  12
   1   7  -4 26344.3 1154.44  11
   1   7  -3 24629.5 1053.95  11
   7   1  -3 25259.5 1239.41   1
  -1   7   3 25523.9 1161.88  10
  -7   1   3 22440.7 981.641   9
  -1  -7  -3 26125.5 808.718   7
   7  -1   3 20991.9 976.544   8
  -7   1   3 26322.1 992.016  10
   7  -1   3 23382.9 1127.78   6
   1  -7   3 26882.2 1069.25   6
  -7   1   3 25926.9 958.587   8
  -7   1   3 24184.7 1195.86  12
  -1   7   3 26562.3 1061.16  12
   1  -7   2 36467.8 1163.27   6
   1   7  -2 34517.0 1367.93   3
   7  -1   2 37724.4 1525.30   3
  -7   1   2 32054.6 1090.09   9
  -7  -1  -2 34944.2 1028.35   7
  -1  -7  -2 35199.4 1488.98   1
   1  -7   2 36133.7 1305.55   9
  -1   7   2 36298.0 1225.73   4
   1   7  -2 38440.6 1277.96  11
  -1  -7  -2 37822.5 906.654   7
   7   1  -2 37412.7 1293.98   1
  -1   7   2 36007.9 1288.93  10
   7  -1   2 33227.5 1256.90   6
  -7   1   2 35266.2 1306.21  12
  -1   7   2 33492.5 1061.93  12
   1  -7   1 143984. 3111.81   9
  -7   1   1 138205. 3305.57   2
   1  -7   1 147447. 3004.76   6
   7   1  -1 153166. 2990.39   5
  -1  -7  -1 146481. 2745.60   7
  -7  -1  -1 144718. 2818.07   7
   7  -1   1 142726. 3398.55   3
   1   7  -1 136251. 2721.02   2
  -1  -7  -1 146230. 3349.73   1
  -7   1   1 142959. 2994.73   9
  -1   7   1 137960. 3159.09  10
   7   1  -1 150120. 2986.80   2
   7  -1   1 143663. 3155.79   6
  -1   7   1 145805. 3014.01  11
  -7   1   1 148934. 3220.63  12
  -7   1   0 68431.0 1587.34   2
  -1  -7   0 69790.7 1869.07   4
  -7  -1   0 66388.9 1572.79   2
   7  -1   0 64310.5 1537.38   6
  -7   1   0 59218.7 1319.42   7
  -1   7   0 63079.3 1635.64  11
   7  -1   0 60582.5 1659.78   3
  -1  -7   0 62182.7 1479.20   9
  -7  -1   0 60763.9 1374.02   7
  -1   7   0 63626.2 1581.79  10
   7   1   0 64609.0 1742.41   5
   1   7   0 63714.1 1593.94  10
   7   1   0 63397.6 1525.44   6
   1  -7   0 71786.3 1872.24   4
  -7   1  -1 132705. 3271.87   5
   7  -1  -1 140069. 2778.92   3
  -7  -1   1 128317. 3176.63   2
   7   1   1 145303. 3103.38   6
   1   7   1 137717. 3121.52  10
  -1   7  -1 149311. 3404.22   3
  -7  -1   1 123624. 2967.64   9
   1  -7  -1 141018. 2633.23   2
  -7   1  -1 135756. 2727.08   7
   7   1   1 146893. 3403.94   5
  -1  -7   1 139748. 3059.14   9
   7  -1  -1 135226. 2875.17   2
   1  -7  -1 146073. 3326.62   1
  -1  -7   1 155961. 3341.93   4
   1   7   1 145329. 3219.70   4
  -1   7  -1 142992. 3105.08  11
  -7  -1   1 148978. 3092.23  12
   7  -1  -2 32432.3 1287.00   1
   7   1   2 30330.3 987.329   8
  -1  -7   2 34359.6 1286.62   9
  -1   7  -2 34735.3 1189.21  11
   1   7   2 32838.9 1237.99  10
   1  -7  -2 35709.6 1506.56   1
  -7  -1   2 33550.3 1189.90   9
   1   7   2 34197.0 1245.97   4
   1  -7  -2 34252.8 801.664   7
   7   1   2 33071.0 1231.22   6
   7   1   2 36857.1 1512.91   5
  -7  -1   2 32974.9 966.326   8
  -7  -1   2 32395.4 1216.83  12
   7   1   3 24523.0 999.643   8
   1  -7  -3 25588.1 773.761   7
  -7  -1   3 23641.3 1098.06   9
  -1  -7   3 25825.9 1252.65   9
  -7  -1   3 26787.9 988.064   8
   1   7   3 23993.4 1140.53  10
  -7  -1   3 24660.4 1191.69  12
  -1   7  -3 25736.0 1061.80  11
   1   7   4 24305.1 1251.48  10
  -7  -1   4 21813.1 1176.70   9
  -1  -7   4 22757.9 1234.69   8
  -7  -1   4 23742.6 1079.28   8
   7   1   4 22686.8 1091.91   8
  -7  -1   4 24152.0 1330.33  12
  -1   7  -4 23505.3 1079.83  11
   1   7   5 11622.4 920.635  10
  -1  -7   5 11461.8 967.614   8
  -7  -1   5 13299.0 886.093   8
   7   1   5 11659.3 855.860   8
  -7  -1   5 11758.2 1043.03  12
  -1  -7   6 35458.8 1995.02  14
  -7  -1   6 30161.9 1517.86  17
  -1  -7   6 33389.9 1869.84   8
  -7  -1   6 32777.1 1574.73   8
   7   1   6 31169.3 1575.07   8
   1   7   6 31273.5 1364.96  28
   1   7   6 31427.8 1408.10  24
  -7  -1   6 35343.3 1862.19  21
   7   1   6 31352.2 1608.70  24
  -1  -7   7 1330.57 345.294  17
  -7  -1   7 701.946 255.735  17
   1   7   7 930.906 254.014  28
  -7  -1   7 822.514 242.783  28
  -7  -1   7 778.370 295.879  21
   7   1   7 570.161 193.500  24
   1   7   7 966.298 251.079  24
  -1  -7   7 963.470 342.546  24
  -1  -7   8 1660.25 339.041  17
  -7  -1   8 1255.23 260.678  17
  -7  -1   8 1264.97 255.402  28
   1   7   8 1152.11 260.284  28
   7   1   8 900.746 196.854  28
   1   7   8 973.924 285.999  23
   7   1   8 929.628 260.682  24
   1   7   8 1603.48 269.310  24
  -1  -7   8 1375.59 340.736  24
  -7  -1   9 6200.19 474.923  17
   1   7   9 7951.19 527.893  28
  -7  -1   9 7346.61 506.811  28
  -1  -7   9 4535.97 455.979  28
   7   1   9 5670.03 432.735  28
   1   7   9 5557.60 540.445  23
   7   1   9 6951.42 531.410  24
  -7   2   9 562.951 155.872  17
  -7   2   9 771.152 199.983  28
   7  -2   9 413.411 129.324  28
   7  -2   9 433.695 129.054  24
  -2   7   9 403.296 155.357  23
   2  -7   9 345.060 149.914  24
  -7   2   8 985.200 217.351  17
  -7   2   8 670.352 185.665  28
  -2   7   8 662.188 210.435  28
   7  -2   8 392.180 201.220  24
   2  -7   8 742.439 311.366  24
  -2   7   8 577.006 230.208  23
  -7   2   7 24891.9 1283.24  17
  -2   7   7 25973.7 1264.86  28
  -7   2   7 24731.4 1229.50  28
   2  -7   7 21982.0 1515.15  24
  -7   2   7 25381.6 1388.24  23
   7  -2   7 21975.4 1401.71  24
  -2   7   7 21985.1 1458.16  23
  -7   2   7 26937.1 1644.24  21
  -7   2   6 13145.9 931.247  17
   2  -7   6 11625.9 1116.85   8
  -7  -2  -6 12784.7 856.675   7
   7  -2   6 12962.2 1044.37   8
  -7   2   6 10859.9 773.336  28
  -2   7   6 12777.0 846.653  28
  -7   2   6 13589.8 1108.69  21
  -7   2   6 13335.3 986.751  23
   7  -2   6 12701.0 1028.68  24
  -2   7   6 11244.6 993.500  23
   7  -2   5 3150.75 479.286   8
   2  -7   5 3425.66 547.191   8
  -2  -7  -5 2955.63 317.432   7
  -2   7   5 3842.73 507.141  10
  -7   2   5 4276.82 489.088   8
  -7   2   5 3172.23 552.550  12
  -2   7   4 4601.06 521.103  10
  -2  -7  -4 4757.90 362.775   7
   7  -2   4 5288.96 535.213   8
   2   7  -4 4636.96 464.009  11
  -7   2   4 5907.42 500.995   8
  -7   2   4 3937.47 550.117  12
  -2   7   4 5012.02 533.878  12
  -7  -2  -3 79374.0 2031.48   7
  -2  -7  -3 85254.5 1911.48   7
   2   7  -3 84549.7 2296.31  11
  -2   7   3 83997.7 2400.53  10
   7  -2   3 78842.8 2401.49   6
   7  -2   3 79336.6 2241.19   8
   2  -7   3 82819.4 2312.93   6
  -7   2   3 80213.4 2084.97   8
  -7   2   3 85225.4 2192.06  10
  -2   7   3 83907.9 2284.79  12
  -7   2   3 77882.0 2461.53  12
   7  -2   2 19323.2 1050.49   3
  -2   7   2 17640.5 845.663  10
  -2  -7  -2 18978.3 1032.53   1
   7   2  -2 18215.5 787.249   1
  -2  -7  -2 20840.3 604.763   7
  -7   2   2 15076.3 649.854   9
   2   7  -2 17923.0 910.166   3
  -7  -2  -2 19228.2 675.684   7
   7   2  -2 15065.3 484.944   3
  -7   2   2 18886.9 794.263  10
   2  -7   2 18896.5 816.668   6
   7  -2   2 18138.9 872.125   6
  -2   7   2 17196.3 735.303  12
  -7   2   2 17979.4 898.428  12
   7  -2   1 10802.6 670.038   3
  -2  -7  -1 10660.7 387.178   7
   2  -7   1 10717.9 521.010   6
  -2   7   1 10379.7 575.421  10
   2  -7   1 10423.8 526.746   9
  -7   2   1 9780.04 612.866   2
  -7  -2  -1 10740.4 415.296   7
  -2  -7  -1 10693.1 625.200   1
   7   2  -1 10314.0 464.885   1
   7   2  -1 10312.1 484.910   2
   7   2  -1 9688.16 457.678   4
   2   7  -1 10791.2 356.805   2
   7  -2   1 10280.2 563.735   6
  -7   2   1 10603.7 600.813  12
  -2   7   1 10366.1 499.071  11
   2  -7   0 334.134 141.481   4
  -2   7   0 404.261 133.496  11
  -7   2   0 370.412 106.066   2
   7  -2   0 379.202 107.899   6
  -7  -2   0 462.223 118.343   2
  -2   7   0 357.916 126.177  10
  -7  -2   0 262.459 79.8633   7
   7  -2   0 323.376 115.306   3
  -2  -7   0 173.509 135.601   4
  -2  -7   0 447.356 98.6882   9
   7   2   0 218.914 118.678   5
  -7   2   0 204.467 100.863   5
  -2  -7   0 368.833 104.929   1
   2   7   1 12039.4 670.214   4
  -2  -7   1 12781.3 701.851   4
   2  -7  -1 12123.0 623.982   4
  -7  -2   1 11397.2 649.357   2
  -2   7  -1 12231.5 738.992   3
  -7  -2   1 10932.5 581.867   9
   7  -2  -1 11480.6 438.925   3
  -2  -7   1 11599.3 587.069   9
   7   2   1 11605.1 594.531   6
  -7   2  -1 10864.1 416.993   7
  -7   2  -1 10955.6 672.430   5
   7   2   1 12383.8 749.748   5
   2  -7  -1 11211.2 360.231   2
   7  -2  -1 12099.7 515.856   2
  -7  -2   1 12453.9 600.540  12
  -2   7  -1 11127.7 593.755  11
   7   2   2 18107.7 671.739   8
   7  -2  -2 18015.7 939.036   1
   2  -7  -2 21173.0 1127.59   1
   2   7   2 20665.3 958.468   4
  -2  -7   2 20590.8 965.020   9
  -7  -2   2 19749.8 906.585   9
   7   2   2 22716.2 1158.14   5
  -7  -2   2 20857.6 707.104   8
  -2  -7   2 22236.3 985.278   4
  -2   7  -2 21080.3 889.432  11
  -7  -2   2 19878.9 916.636  12
  -2  -7   3 77334.4 2408.49   9
   2   7   3 75240.4 2285.88  10
  -7  -2   3 70634.6 2233.90   9
  -7  -2   3 74262.1 1970.66   8
   7   2   3 73092.6 1959.13   8
  -2   7  -3 76852.9 2115.42  11
  -7  -2   3 72171.3 2282.31  12
   2   7   4 4576.21 532.663  10
  -2  -7   4 4110.86 503.448   8
  -7  -2   4 4088.87 514.363   9
  -2  -7   4 4848.48 601.853   9
  -7  -2   4 4246.71 431.255   8
   7   2   4 3698.46 405.165   8
  -2   7  -4 4599.49 454.983  11
  -7  -2   4 4602.36 571.488  12
   2   7   5 2799.98 453.951  10
  -2  -7   5 4022.61 559.572   8
  -7  -2   5 2964.36 422.374   8
   7   2   5 4085.58 489.132   8
  -7  -2   5 3118.91 551.010  12
  -2  -7   6 10441.6 915.205  17
  -7  -2   6 10392.2 874.915  17
  -2  -7   6 12293.5 1161.54  14
  -2  -7   6 10628.3 1017.09   8
  -7  -2   6 12065.3 929.653   8
   7   2   6 13508.7 975.218   8
   2   7   6 11428.9 773.146  28
  -7  -2   6 12725.7 1099.52  21
   7   2   6 11731.2 925.974  24
   2   7   6 10896.7 805.548  24
  -7  -2   7 22523.8 1295.19  17
  -2  -7   7 22585.5 1387.60  17
   2   7   7 24568.3 1204.05  28
  -7  -2   7 19348.8 1097.93  28
   7   2   7 22087.1 1311.03  24
  -2  -7   7 20612.6 1406.56  24
  -7  -2   7 26368.7 1654.22  21
   2   7   7 24645.8 1231.16  24
  -7  -2   8 854.008 248.081  17
  -2  -7   8 1026.75 300.417  17
   2   7   8 813.465 229.564  28
   7   2   8 512.029 159.762  28
  -7  -2   8 780.258 224.339  28
   2   7   8 217.334 160.436  23
  -2  -7   8 689.709 236.400  24
   7   2   8 698.618 220.550  24
   2   7   8 975.598 232.807  24
  -7  -2   9 450.504 148.598  17
  -2  -7   9 276.717 125.163  17
   2   7   9 902.444 187.261  28
  -2  -7   9 468.827 159.418  28
   7   2   9 548.422 140.116  28
  -7  -2   9 635.783 161.768  28
   2   7   9 240.095 109.274  23
   7   2   9 954.720 214.550  24
  -7   3   9 7026.31 449.291  17
   7  -3   9 4143.98 395.879  28
  -7   3   9 6901.04 505.751  28
  -3   7   9 5204.43 484.885  23
   7  -3   9 5264.18 498.454  24
   3  -7   9 4619.62 510.168  24
  -7   3   8 1179.48 244.362  17
  -7   3   8 1124.05 264.193  28
  -3   7   8 999.673 256.819  28
  -7   3   8 925.919 247.841  23
   3  -7   8 1036.89 350.385  24
  -3   7   8 930.357 298.266  23
   7  -3   8 555.803 204.736  24
  -7   3   7 12342.8 866.675  17
  -3   7   7 12334.1 769.914  17
  -7   3   7 13705.5 893.151  28
  -3   7   7 14253.8 917.915  28
   3  -7   7 11892.2 1107.05  24
   7  -3   7 12118.8 1032.60  24
  -7   3   7 14069.3 1027.84  23
  -7   3   7 16019.3 1240.27  21
  -3   7   7 10765.8 994.996  23
  -7   3   6 6288.23 623.667  17
  -3   7   6 6882.69 568.229  17
   3  -7   6 6806.47 851.306   8
  -7  -3  -6 5729.13 549.122   7
   7  -3   6 6739.86 765.056   8
  -7   3   6 5644.65 540.948  28
  -3   7   6 5698.85 563.420  28
   7  -3   6 6091.63 715.486  24
  -7   3   6 6606.88 769.594  21
  -7   3   6 6050.68 675.167  23
  -3   7   6 5598.93 707.702  23
  -7  -3  -5 14736.8 835.082   7
   3  -7   5 14195.2 1121.34   8
  -3   7   5 15325.6 1034.42  10
   7  -3   5 14189.6 1028.41   8
  -3  -7  -5 15096.8 761.598   7
  -7   3   5 15031.8 1212.48  12
   3   7  -4 22782.5 1085.72  11
  -7  -3  -4 21630.1 937.973   7
   7  -3   4 21102.6 1209.40   6
   3  -7   4 21643.2 1145.80   6
  -7   3   4 22340.9 1036.61  10
  -3   7   4 22223.7 1181.79  10
  -3  -7  -4 22040.1 854.695   7
   7  -3   4 20603.6 1121.91   8
  -3   7   4 21184.3 1166.04  12
  -7   3   4 23415.0 1350.69  12
  -7  -3  -3 63749.4 1688.22   7
  -3   7   3 62781.5 2007.81  10
  -7   3   3 62806.4 1857.33  10
   7  -3   3 60064.8 2045.38   6
  -3  -7  -3 65528.0 1586.20   7
   3  -7   3 68876.5 2073.83   6
  -3   7   3 62130.0 1943.62  12
  -7   3   3 60439.0 2117.82  12
   3  -7   2 97394.6 2457.65   6
   3   7  -2 96053.6 2205.61   2
  -3  -7  -2 95646.2 2747.72   1
  -3  -7  -2 101653. 2036.56   7
  -7  -3  -2 95797.3 2112.21   7
  -7   3   2 96541.5 2376.49  10
   3   7  -2 86881.8 2465.65   3
  -3   7   2 93868.4 2471.69  10
   7  -3   2 88795.4 2464.95   6
  -3   7   2 92206.3 2313.95  12
  -7   3   2 94176.4 2558.67  12
   7   3  -1 79534.9 1964.67   4
   7  -3   1 86361.2 2141.69   6
  -3  -7  -1 85312.7 2208.14   1
  -7   3   1 88399.9 2140.33  10
  -3  -7  -1 87416.7 1803.14   7
   7  -3   1 87950.8 2358.61   3
   3  -7   1 89348.5 2082.13   6
  -3   7   1 89146.1 2184.49  10
  -7  -3  -1 83425.0 1817.55   7
  -7   3   1 89304.5 2272.04   2
   7   3  -1 86410.3 1780.84   1
  -7   3   1 83273.2 1897.54   5
   7   3  -1 85578.4 1944.63   2
   3   7  -1 87615.9 1735.19   2
  -3   7   1 91855.9 1985.58  12
  -7   3   1 77228.7 2155.81  12
  -3   7   1 85163.5 2011.40  11
  -7   3   0 51208.4 1293.99   2
   7  -3   0 45642.0 1263.81   6
  -3   7   0 45878.7 1316.02  10
   7  -3   0 45747.7 1380.49   3
  -3  -7   0 45734.6 1192.40   1
  -7   3   0 43322.0 1378.60   5
  -7  -3   0 47269.9 1148.45   7
  -3  -7   0 47650.1 1253.86   9
  -3   7   0 46127.1 1037.16   2
  -3   7   0 46315.6 1497.12   3
  -7  -3   0 50160.6 1282.04   2
   3   7   0 48236.1 1504.55   4
  -3   7   0 47402.2 1362.78  11
  -3   7  -1 91472.0 1990.47  10
  -3  -7   1 87108.0 2176.94   9
   3  -7  -1 87020.2 2178.92   4
  -3   7  -1 91365.9 2520.54   3
   3   7   1 94829.1 2406.29   4
  -7   3  -1 83521.4 1845.65   7
  -7  -3   1 85638.0 2194.90   9
   7   3   1 98813.5 2580.65   5
  -7   3  -1 85191.7 2393.85   5
  -3  -7   1 99805.4 2425.10   4
   7  -3  -1 86365.0 1991.21   2
   3  -7  -1 91970.8 1791.04   2
  -3   7  -1 89051.0 2214.97  11
  -7  -3   1 92673.8 2167.78  12
  -3  -7   2 94833.5 2498.05   9
  -7  -3   2 98156.9 2504.86   9
   7   3   2 93569.1 2639.72   1
   7  -3  -2 73037.6 2365.11   1
   7   3   2 81898.7 1934.14   8
  -7  -3   2 92925.5 2064.19   8
  -3  -7   2 103849. 2530.29   4
   3  -7  -2 97971.3 2178.55   2
  -3   7  -2 93331.8 2341.27  11
  -7  -3   2 91715.2 2390.85  12
  -7  -3   3 59878.5 2025.43   9
  -3  -7   3 59814.5 2078.54   9
  -3  -7   3 59708.4 1904.71   4
   7   3   3 55497.3 1581.23   8
  -7  -3   3 59997.9 1712.62   8
  -7  -3   3 58269.8 1978.40  12
  -3   7  -3 58807.7 1804.67  11
  -3  -7   4 20187.5 1275.32   9
  -7  -3   4 21832.1 1260.95   9
   3   7   4 21849.8 1201.74  10
  -3  -7   4 20367.5 1144.14   8
   7   3   4 21644.4 991.626   8
  -7  -3   4 21213.0 1047.61   8
  -3   7  -4 21927.5 1046.15  11
  -7  -3   4 19563.4 1202.61  12
  -3  -7   5 15524.2 1120.63   8
   3   7   5 16088.2 1109.24  10
   7   3   5 15850.1 960.051   8
  -7  -3   5 17800.6 1054.91   8
  -7  -3   5 15801.9 1209.51  12
  -3  -7   6 6109.07 816.778  14
  -7  -3   6 5592.15 644.279  17
  -3  -7   6 6157.51 703.202  17
   7   3   6 6127.44 625.699   8
  -7  -3   6 6421.49 681.680   8
  -3  -7   6 6436.75 784.480   8
   3   7   6 5366.46 523.688  28
   7   3   6 5281.14 604.965  24
   3   7   6 6008.23 598.463  24
  -7  -3   6 7005.54 824.907  21
  -7  -3   7 13225.8 987.890  17
  -3  -7   7 13892.6 1073.54  17
   3   7   7 14625.4 896.817  28
   3   7   7 14910.0 952.992  24
  -3  -7   7 11672.5 1034.99  24
   7   3   7 12399.0 944.102  24
  -7  -3   8 1081.29 247.259  17
  -3  -7   8 1571.03 350.730  17
   3   7   8 1260.13 257.485  28
  -7  -3   8 1251.67 267.760  28
   7   3   8 1003.11 214.354  28
   7   3   8 963.218 256.889  24
   3   7   8 1285.58 248.011  24
   3   7   8 735.563 217.321  23
  -3  -7   9 4456.05 432.324  17
  -7  -3   9 4765.25 432.144  17
   3   7   9 6261.75 455.853  28
  -7  -3   9 5132.00 403.668  28
   7   3   9 4790.41 372.970  28
  -3  -7   9 3651.59 374.940  28
   3   7   9 5789.71 409.467  24
   7   3   9 4907.46 426.678  24
   3   7   9 3847.25 456.716  23
   7  -4   9 1271.73 229.850  28
   4  -7   9 1552.82 308.895  24
  -4   7   9 1621.60 273.720  23
   7  -4   9 1341.31 259.871  24
  -7   4   8 5565.54 503.317  17
  -4   7   8 7944.60 648.736  28
  -7   4   8 7149.06 607.444  28
   4  -7   8 5705.95 713.659  24
  -4   7   8 5921.96 658.348  23
   7  -4   8 5109.24 629.982  24
  -7   4   8 6779.33 642.028  23
  -4   7   7 3933.18 430.158  17
  -7   4   7 4232.32 492.035  17
  -7   4   7 3819.32 466.704  28
  -4   7   7 4822.82 530.410  28
   7  -4   7 3956.21 607.369  24
  -7   4   7 6099.74 771.905  21
  -4   7   7 3999.27 596.753  23
  -7   4   7 4367.12 584.975  23
   4  -7   7 4161.82 650.388  24
  -7   4   6 25033.5 1264.15  17
  -4   7   6 26102.1 1189.85  17
   7  -4   6 24524.7 1527.74   8
  -4  -7  -6 24506.9 1080.74   7
  -7  -4  -6 24528.5 1177.71   7
   4  -7   6 26063.7 1699.25   8
  -7   4   6 23787.6 1187.03  28
  -4   7   6 28112.6 1286.04  28
   7  -4   6 25796.5 1582.19  29
  -4   7   6 24761.8 1509.43  23
  -7   4   6 24471.5 1428.18  23
   7  -4   6 25466.9 1540.36  24
  -7   4   6 26917.9 1580.66  21
   4  -7   5 13725.8 1112.24   8
  -7  -4  -5 13593.9 795.010   7
  -4  -7  -5 14205.9 743.796   7
  -4   7   5 13681.2 976.129  10
   7  -4   5 13760.1 1036.18   8
  -7   4   5 13365.2 1150.83  12
  -4   7   4 38122.5 1596.04  10
  -4  -7  -4 38383.8 1218.32   7
  -7  -4  -4 38353.1 1308.94   7
   7  -4   4 36760.1 1682.98   6
   4  -7   4 37812.6 1651.77   6
   4   7  -4 38746.3 1501.47  11
   7  -4   4 35904.1 1568.69   8
  -7   4   4 39059.5 1482.93  10
  -7   4   4 38205.5 1793.62  12
  -4   7   4 35175.1 1604.11  12
  -4   7   3 5337.74 504.680  10
  -4  -7  -3 5668.99 360.289   7
  -7  -4  -3 5432.77 387.409   7
  -7   4   3 5112.90 462.352  10
   7  -4   3 5115.33 526.268   6
   4  -7   3 6160.70 569.782   6
  -4   7   3 5629.36 512.754  12
  -7   4   3 5032.47 552.642  12
   4  -7   2 7789.85 564.758   6
   4   7  -2 7568.42 432.333   2
  -7   4   2 7458.05 511.645  10
  -4   7   2 7203.22 530.195  10
  -4  -7  -2 8002.93 377.298   7
   4   7  -2 6710.82 522.278   3
  -7  -4  -2 7452.67 393.203   7
   7  -4   2 6839.04 539.445   6
  -7   4   2 7574.10 591.910  12
  -4   7   2 7131.49 496.969  12
   4  -7   1 107823. 2402.15   6
  -7   4   1 105561. 2445.80  10
  -4   7   1 105882. 2470.72  10
   7  -4   1 101786. 2431.93   6
  -7  -4  -1 99080.9 2079.06   7
  -4  -7  -1 102141. 2073.85   7
   7  -4   1 104287. 2674.50   3
  -4   7   1 103152. 2448.93   3
   7   4  -1 91274.7 2150.86   2
  -7   4   1 95121.4 2207.87   5
   4   7  -1 99072.0 1998.45   2
   7   4  -1 90216.1 2271.02   4
  -4   7   1 102353. 2312.17  11
  -7   4   1 82299.7 2381.97  12
  -4   7   1 103793. 2297.77  12
  -7   4   0 25298.7 817.353   2
   7   4   0 20459.9 591.444   1
  -4   7   0 24595.8 873.855  10
  -7  -4   0 21384.1 692.707   7
  -4  -7   0 22393.4 666.805   1
   7  -4   0 21964.6 882.827   3
  -4   7   0 23248.7 663.608   2
  -4   7   0 21840.2 975.674   3
   7  -4   0 23005.6 817.379   6
  -7  -4   0 22699.7 779.236   2
  -4  -7   0 21726.2 640.126   2
  -7  -4   0 24223.5 797.373   9
  -4  -7   0 22247.8 778.534   9
  -7   4   0 21509.9 907.595   5
   4   7   0 22546.0 975.776   4
  -7  -4   0 24632.7 758.717  12
  -4   7   0 21046.6 850.442  11
  -4   7  -1 108017. 2259.69  10
   4  -7  -1 102038. 2389.53   4
  -4  -7   1 109573. 2631.77   4
  -4   7  -1 107850. 2820.17   3
   4   7   1 104785. 2658.63   4
   7   4   1 100279. 2399.68   1
  -7  -4   1 104428. 2492.03   9
  -4  -7   1 102641. 2455.35   9
   7  -4  -1 88828.0 2147.35   2
   4  -7  -1 93611.8 2012.67   2
  -7   4  -1 104610. 2728.53   5
  -7  -4   1 105871. 2382.54  12
  -4   7  -1 102753. 2472.18  11
  -4  -7   2 8208.58 569.869   4
   7   4   2 7800.18 622.318   1
   4  -7  -2 8265.40 450.417   2
  -4  -7   2 7601.04 581.026   9
  -7  -4   2 7078.69 562.817   9
   4   7   2 7775.52 571.718   1
  -4  -7   2 9220.42 573.252  12
  -4   7  -2 7508.63 525.767  11
  -7  -4   2 7818.94 547.225  12
  -4  -7   3 5587.80 582.897   9
  -7  -4   3 6327.22 612.271   9
  -4  -7   3 5587.59 503.907   8
   7   4   3 5156.05 361.336   8
  -7  -4   3 5588.69 444.086   8
  -4   7  -3 6073.15 505.474  11
  -7  -4   3 5471.81 542.515  12
  -7  -4   4 37474.7 1761.35   9
   4   7   4 39453.6 1699.07  10
  -4  -7   4 38908.6 1846.78   9
  -4  -7   4 36906.1 1599.39   8
   7   4   4 35974.0 1315.52   8
  -7  -4   4 38343.0 1494.54   8
  -4   7  -4 39889.5 1494.47  11
  -7  -4   4 36344.2 1709.70  12
  -4  -7   5 14785.6 1074.97   8
   4   7   5 13590.1 1037.99  10
   7   4   5 13301.1 841.122   8
  -7  -4   5 13757.4 945.285   8
  -7  -4   5 13258.3 1109.06  12
  -4  -7   6 24521.5 1459.57  17
  -7  -4   6 24818.8 1413.75  17
  -4  -7   6 26225.7 1726.87  14
  -7  -4   6 25220.4 1403.04   8
  -4  -7   6 25494.1 1546.68   8
   4   7   6 23643.6 1137.06  28
   4   7   6 24056.3 1245.29  24
  -7  -4   6 27320.6 1673.57  21
   7   4   6 23961.0 1307.90  24
  -7  -4   7 5033.36 607.696  17
  -4  -7   7 4491.32 598.665  17
   7   4   7 3754.25 432.508  28
   4   7   7 4635.99 494.498  28
  -7  -4   7 5008.46 719.719  21
   4   7   7 4582.50 524.822  24
   7   4   7 4509.21 551.955  24
  -4  -7   8 6588.05 677.587  17
  -7  -4   8 6130.14 598.669  17
   7   4   8 4816.92 451.739  28
   4   7   8 7300.05 574.308  28
  -7  -4   8 5387.40 517.128  28
   7   4   8 6215.65 597.933  24
   4   7   8 6169.46 542.408  24
  -7  -4   8 8008.33 835.612  21
   4   7   8 4250.46 598.267  23
  -7  -4   9 1438.61 247.318  17
  -4  -7   9 941.021 201.495  17
  -4  -7   9 1060.28 200.326  28
   7   4   9 1381.31 226.177  24
   4   7   9 1148.09 261.414  23
   4   7   9 1644.66 224.157  24
   5  -7   9 4059.46 471.687  24
  -5   7   9 4379.68 421.451  23
   7  -5   9 4051.12 441.777  24
  -5   7   8 14000.9 726.087  17
  -7   5   8 8633.94 617.242  17
  -5   7   8 12489.9 815.459  28
  -7   5   8 11511.8 774.225  28
  -7   5   8 10844.7 827.479  23
   5  -7   8 10334.6 940.999  24
  -5   7   8 9827.14 836.108  23
   7  -5   8 9086.26 850.677  24
  -7   5   7 6016.07 573.793  17
  -5   7   7 5991.96 542.151  17
  -5   7   7 6661.79 625.529  28
  -7   5   7 7522.54 659.630  28
  -5   7   7 6111.88 722.254  23
   7  -5   7 5755.75 727.688  24
  -7   5   7 5435.11 653.827  23
   5  -7   7 5208.40 708.408  24
  -7   5   6 26989.2 1284.17  17
  -5   7   6 25752.1 1203.62  17
   5  -7   6 23947.8 1648.59   8
   7  -5   6 23418.4 1540.13   8
  -7  -5  -6 23894.7 1138.91   7
  -5  -7  -6 24458.3 1087.79   7
  -7   5   6 27140.9 1263.52  28
  -5   7   6 26043.4 1257.78  28
   7  -5   6 25466.4 1609.68  29
  -5   7   6 23947.5 1486.53  23
  -7   5   6 24912.2 1531.06  21
   7  -5   6 22834.0 1486.92  24
  -7   5   6 26764.8 1515.24  23
   5  -7   5 2717.78 509.768   8
  -5   7   5 2140.75 385.448  10
  -5  -7  -5 2264.04 293.743   7
   7  -5   5 2575.83 467.730   8
  -7  -5  -5 2425.34 316.903   7
  -5   7   5 2793.07 505.351  12
  -7   5   5 2367.04 497.623  12
  -5   7   4 9734.76 762.128  10
  -7   5   4 8867.75 694.901  10
  -5  -7  -4 8871.56 530.730   7
  -7  -5  -4 9011.16 562.810   7
   7  -5   4 8434.26 736.378   8
   7  -5   4 8575.94 784.791   6
   5  -7   4 9274.76 814.786   6
  -7   5   4 8496.47 813.817  12
  -5   7   4 8645.80 768.810  12
  -5  -7  -3 1395.47 183.964   7
  -5   7   3 875.352 227.607  10
   7  -5   3 1232.46 287.948   6
   5  -7   3 791.155 234.755   6
  -7  -5  -3 1058.83 179.307   7
  -7   5   3 833.174 207.238  10
  -7   5   3 904.286 256.431  12
  -5   7   3 1166.16 253.239  12
   5  -7   2 23951.3 1071.46   6
  -7   5   2 20768.8 947.785  10
  -5  -7  -2 24282.4 750.183   7
  -5   7   2 21879.3 992.098  10
   5   7  -2 23021.6 819.648   2
  -7  -5  -2 23435.0 767.894   7
   7  -5   2 20229.2 1014.24   6
  -5   7   2 21285.5 960.875  12
  -7   5   2 21959.1 1065.87  12
   7  -5   1 11162.4 625.181   6
   5  -7   1 11630.4 619.714   6
  -5   7   1 11167.5 626.621  10
  -5  -7  -1 11289.5 452.306   7
  -7  -5  -1 10394.1 444.398   7
  -5   7   1 10425.1 596.394   3
   5   7  -1 8825.10 385.406   2
   7  -5   1 10969.8 704.781   3
  -7   5   1 10492.8 597.576  10
   7   5  -1 9667.78 559.563   4
  -7   5   1 9208.51 597.249  12
  -5   7   1 11856.8 598.901  12
  -5   7   0 22541.1 1018.90   3
  -5   7   0 24357.0 748.699   2
  -5  -7   0 23285.5 728.002   2
   7  -5   0 24487.6 881.408   6
  -5   7   0 24285.9 911.764  10
  -7   5   0 24157.3 831.686   2
   7  -5   0 24370.2 970.929   3
  -5  -7   0 25107.2 856.498   9
  -7  -5   0 24575.2 848.546   9
   7   5   0 24894.1 1033.91   4
  -7  -5   0 24091.6 822.006   2
   5   7   0 24254.8 1049.93   4
  -7  -5   0 24448.4 772.122  12
  -5   7   0 22426.1 907.989  11
   7   5   1 10698.0 548.107   1
  -5  -7   1 10812.6 613.521   9
  -7  -5   1 10796.0 625.672   9
   5  -7  -1 10070.8 547.696   4
  -5  -7   1 11135.9 523.120  12
  -5   7  -1 10304.2 608.036  11
  -7  -5   1 11518.8 575.428  12
   5   7   2 20245.8 966.071   1
   5  -7  -2 20946.3 769.573   2
  -5  -7   2 21662.1 1037.41   9
  -7  -5   2 19950.9 1022.18   9
  -5  -7   2 22051.5 984.679   4
   7   5   2 19313.5 999.958   1
  -5   7  -2 21258.8 951.239  11
  -7  -5   2 20846.2 958.826  12
  -5  -7   2 21694.3 945.758  12
  -5   7  -3 1022.46 222.360  11
  -5  -7   3 839.078 250.328   9
  -7  -5   3 1103.08 290.233   9
  -5  -7   3 1018.07 221.643   8
  -5  -7   3 977.634 260.656  12
  -7  -5   3 966.762 244.097  12
  -5  -7   4 9599.41 757.163   8
  -7  -5   4 8484.36 846.333   9
  -5  -7   4 9918.17 914.979   9
   7   5   4 8615.97 563.259   8
  -7  -5   4 9611.57 704.174   8
  -5   7  -4 8998.87 676.362  11
  -7  -5   4 9097.78 818.491  12
   7   5   5 1924.80 302.016   8
   5   7   5 1862.46 387.844  10
  -7  -5   5 2147.58 364.646   8
  -5  -7   5 2433.95 451.960   8
  -5  -7   6 23693.2 1646.49  14
  -5  -7   6 22201.6 1384.14  17
  -7  -5   6 22099.6 1347.47  17
  -5  -7   6 23162.7 1456.15   8
   5   7   6 21908.7 1076.16  28
   7   5   6 23620.3 1282.16  24
   5   7   6 24197.0 1244.57  24
  -5  -7   7 4945.78 637.107  17
  -7  -5   7 4686.44 610.740  17
   5   7   7 6368.90 558.558  28
   5   7   7 5695.18 586.764  24
  -7  -5   7 5681.72 767.666  21
   7   5   7 5354.28 597.156  24
  -5  -7   8 10417.3 842.414  17
  -7  -5   8 10014.6 789.980  17
  -7  -5   8 8699.03 647.791  28
   5   7   8 10734.9 679.566  28
   5   7   8 10245.4 715.892  24
   7   5   8 11064.5 772.791  24
  -5  -7   9 4207.55 417.879  17
  -7  -5   9 4425.41 420.017  17
  -5  -7   9 3855.91 349.281  28
   7   5   9 5318.37 422.411  24
   5   7   9 5021.26 388.660  24
  -6   7   9 7074.87 514.036  23
  -7   6   9 7504.42 506.953  23
   7  -6   9 6308.01 551.901  24
   6  -7   9 6017.33 551.534  24
  -7   6   8 7195.47 542.569  17
  -7   6   8 7540.48 624.070  28
  -6   7   8 6828.88 595.951  28
   7  -6   8 5630.46 666.476  24
  -6   7   8 5946.10 636.346  23
  -7   6   8 6542.17 650.422  23
   6  -7   8 5833.97 696.270  24
  -7   6   7 4451.57 475.600  17
  -6   7   7 4392.85 461.602  17
  -7   6   7 4708.30 520.208  28
  -6   7   7 5761.48 575.246  28
   6  -7   7 4190.13 653.774  24
   7  -6   7 4047.24 630.230  24
  -7   6   7 4820.33 623.573  23
  -6   7   7 4421.12 615.544  23
  -6   7   6 24862.4 1197.56  17
  -7   6   6 24285.0 1220.23  17
   7  -6   6 22334.7 1549.92   8
   6  -7   6 22115.3 1591.41   8
  -6  -7  -6 23757.0 1079.17   7
  -7  -6  -6 24152.8 1106.77   7
   7  -6   6 24964.5 1615.10  29
  -6   7   6 26609.3 1269.47  28
  -7   6   6 27012.5 1267.85  28
   6  -7   6 23124.2 1572.44  29
  -7   6   6 26078.1 1567.07  21
  -7   6   6 24320.0 1459.50  23
   7  -6   6 20933.0 1440.64  24
  -6   7   6 23520.7 1462.61  23
   6  -7   6 22783.7 1505.21  24
   6  -7   5 26039.3 1590.04   8
   7  -6   5 26450.5 1566.57   8
  -6   7   5 25603.0 1376.88  10
  -7  -6  -5 27209.4 1122.81   7
  -6  -7  -5 26767.8 1090.59   7
  -7   6   5 25493.9 1615.89  12
  -6   7   5 27883.5 1630.94  12
   6  -7   4 866.227 287.986   6
  -6   7   4 872.427 230.596  10
   7  -6   4 823.964 287.490   6
  -6  -7  -4 906.663 172.137   7
  -7   6   4 857.441 230.641  10
  -7  -6  -4 932.072 186.827   7
  -6   7   4 1082.11 311.045  12
  -7   6   4 801.443 255.022  12
  -7  -6  -3 28726.3 971.613   7
  -7   6   3 26911.0 1213.21  10
  -6   7   3 26865.6 1231.33  10
  -6  -7  -3 30065.9 966.570   7
   7  -6   3 29487.9 1420.81   6
   6  -7   3 28191.6 1393.18   6
  -6   7   3 26552.8 1287.17  12
  -7   6   3 28140.3 1371.99  12
   6  -7   2 10732.8 731.337   6
  -7   6   2 10415.3 659.273  10
  -6   7   2 10127.2 663.966  10
  -6  -7  -2 10130.3 468.908   7
  -7  -6  -2 10147.7 477.071   7
   7  -6   2 10072.6 703.756   6
  -7   6   2 10227.3 710.146  12
  -6   7   2 10261.3 672.585  12
  -7   6   1 31379.2 1116.00   3
   6  -7   1 34573.2 1209.61   6
  -6   7   1 33927.9 1216.98  10
   7  -6   1 34392.6 1228.85   6
  -6   7   1 31068.2 1161.29   3
  -6  -7  -1 33449.7 944.830   7
  -7  -6  -1 33197.8 947.201   7
   7  -6   1 35754.0 1399.25   3
  -7   6   1 34314.7 1216.88  10
   7   6  -1 30792.4 1175.56   4
  -7   6   1 32379.3 1218.90  12
  -6   7   1 35310.5 1204.17  12
   7  -6   0 22.4915 70.0502   6
  -6  -7   0 2.16617 51.0804   2
   7   6   0 87.4553 111.918   4
  -7   6   0 103.076 100.133  10
  -7   6   0 288.388 101.755   2
  -6   7   0 50.6945 81.0199  10
  -6   7   0-13.1707 86.1505  11
  -7  -6   0 25.3520 53.8688   2
  -6   7   0-40.1333 63.0225   2
  -7   6   0-23.2275 89.7830   3
  -6   7   0 239.165 151.331   3
  -6  -7   0 26.2120 73.9531   9
  -7  -6   0 101.869 82.9888   9
  -7  -6   0 40.1771 53.8113  12
   7   6   1 32648.2 1051.35   1
  -6  -7   1 35086.3 1242.85   9
  -7  -6   1 33434.1 1234.66   9
   6  -7  -1 31765.7 1069.82   4
  -6  -7   1 34711.4 1085.42  12
  -7  -6   1 36076.1 1136.44  12
  -6   7  -1 35239.2 1249.82  11
   6  -7  -2 9673.06 501.237   2
   7   6   2 9254.09 655.317   1
  -6  -7   2 9739.88 696.236   9
  -7  -6   2 10689.3 740.837   9
   6   7   2 9560.14 649.589   1
  -6   7  -2 9652.74 631.049  11
  -7  -6   2 10191.0 660.009  12
  -6  -7   2 9865.53 630.269  12
  -6  -7   3 27267.1 1150.64   8
  -7  -6   3 26010.6 1386.61   9
  -6  -7   3 25470.1 1364.75   9
  -6   7  -3 25911.6 1161.26  11
  -7  -6   3 27563.9 1299.79  12
  -6  -7   3 28084.5 1300.90  12
  -6  -7   4 845.112 229.043   8
  -6  -7   4 680.244 258.901   9
  -7  -6   4 982.245 329.313   9
  -7  -6   4 600.953 247.521  12
  -7  -6   5 25086.5 1681.25   9
   7   6   5 24800.6 1457.76  10
   6   7   5 24165.7 1448.12  10
  -6  -7   5 26885.7 1441.00   8
  -7  -6   6 20724.2 1337.63  17
  -6  -7   6 22906.0 1414.41  17
   7   6   6 23401.6 1250.55  24
   6   7   6 23538.5 1241.35  24
  -6  -7   7 3945.13 563.197  17
  -7  -6   7 3592.91 539.170  17
   6   7   7 4205.97 446.568  28
  -7  -6   7 4589.65 673.914  21
   6   7   7 3910.27 482.249  24
   7   6   7 3990.90 505.450  24
  -6  -7   8 5887.49 628.783  17
  -7  -6   8 5905.02 617.136  17
   6   7   8 6945.51 532.813  28
   7   6   8 6763.55 580.878  24
   6   7   8 6461.19 555.867  24
  -7  -6   9 5539.78 466.890  17
  -6  -7   9 5240.02 453.452  17
   7   6   9 2536.04 354.622  23
   7   6   9 6178.56 435.103  24
   6   7   9 3060.67 399.021  23
   6   7   9 6721.72 442.000  24
   7  -7   9-1.64323 117.590  24
  -7   7   9 61.4281 70.8603  23
  -7   7   8 12265.5 896.825  23
   7  -7   8 10762.3 938.005  24
  -7   7   7-41.5954 121.555  17
  -7   7   7 166.277 171.915  28
  -7   7   7 167.372 234.317  23
   7  -7   7-83.1405 167.045  24
  -7   7   6 1939.74 335.389  17
   7  -7   6 1498.06 423.366   8
  -7  -7  -6 1602.97 285.818   7
  -7   7   6 2141.87 346.468  28
   7  -7   6 1556.19 448.204  29
   7  -7   6 2090.20 454.908  24
  -7   7   6 1769.97 440.085  21
  -7   7   6 1618.69 357.873  23
  -7   7   5 17.5093 138.149  10
   7  -7   5-61.7694 196.901   8
  -7  -7  -5 61.7216 111.823   7
  -7   7   5-69.2477 152.722  12
  -7  -7  -4 31612.3 1124.49   7
  -7   7   4 30646.6 1446.84  10
  -7   7   4 29892.8 1597.23  12
  -7   7   3 102.890 105.451  10
  -7  -7  -3 79.9260 102.834   7
   7  -7   3 205.807 154.755   6
  -7   7   3-54.3106 100.153  12
   7  -7   2 64396.6 2075.89   6
  -7   7   2 58125.7 1872.80  10
  -7  -7  -2 60392.3 1517.05   7
  -7   7   2 59758.7 1959.01  12
  -7  -7  -1 62.8444 52.8160   2
  -7   7   1 43.9017 91.5505  10
  -7  -7  -1 14.8617 67.3283   7
   7  -7   1-18.1022 93.2524   6
  -7   7   1 41.5497 108.575  12
  -7   7   0 1883.30 260.154  10
  -7  -7   0 1680.33 233.160   9
  -7   7   0 1858.26 214.278   2
  -7  -7   0 1518.55 194.132   2
  -7   7   0 1536.64 284.018   3
   7  -7  -1 70.2452 74.2757   4
  -7   7  -1 91.8781 49.5236   2
  -7  -7   1 57.5826 118.686   9
  -7  -7   2 55106.7 1937.48   9
  -7  -7   2 59393.6 1834.75  12
  -7  -7   3 80.5654 189.974   9
  -7  -7   3 204.857 168.426  12
  -7  -7   4 32715.8 1795.85   9
  -7  -7   4 32032.6 1631.41  12
   7   7   5 17.0036 173.753  10
  -7  -7   5-135.982 241.516   9
  -7  -7   6 655.223 272.580  17
   7   7   6 918.587 266.361  24
  -7  -7   7 368.345 159.566  17
   7   7   7 95.6536 144.953  24
  -7  -7   8 13660.5 942.567  17
   7   7   8 14685.0 850.447  24
  -7  -7   9-149.167 109.767  17
   7   7   9 123.770 94.2832  24
   7   7   9-244.020 131.188  23
   8   0   0 7130.63 413.357   6
  -8   0   0 7826.20 446.491   2
   0  -8   0 8443.73 586.624   4
   0   8   0 7562.25 478.172  11
  -8   0   0 7677.83 329.834   7
   0   8   0 7027.30 433.354  10
   0  -8   0 7118.28 381.767   9
   8   0   0 7612.99 502.587   5
   0   8   1 20821.2 795.018  11
  -8   0   1 18187.7 927.743   2
   0   8   1 21293.4 897.904  10
   0  -8   1 22661.0 875.092   9
   0   8  -1 22914.5 1068.41   3
   0   8  -1 20766.2 890.507  11
   8   0  -1 20170.4 662.798   6
  -8   0   1 18014.9 771.910   9
  -8   0  -1 22144.8 644.057   7
   0  -8  -1 19830.3 483.970   2
   8   0  -1 19170.7 726.496   2
   8   0   1 20619.5 872.237   6
   0  -8  -1 22718.1 1032.53   1
   0  -8   1 23592.2 1046.71   4
  -8   0   1 22867.2 918.306  12
   0  -8   2 284688. 5447.24   6
   0   8   2 272958. 5764.51  10
   8   0   2 266688. 5723.70   6
   8   0  -2 275926. 5802.90   1
   0  -8   2 279763. 5795.89   9
  -8   0   2 271115. 5555.72   9
  -8   0  -2 266691. 5262.35   7
   0  -8  -2 287736. 5043.87   7
   0  -8  -2 273673. 6185.36   1
   8   0   2 257239. 5333.64   8
   0   8  -2 276535. 5669.02  11
   0   8   2 269929. 5706.85   4
  -8   0   2 260130. 5747.00  12
   0   8  -3 19561.5 967.104  11
  -8   0   3 19273.5 959.039   9
   0   8   3 20270.8 1068.88  10
   0  -8   3 21535.9 1153.75   9
   0  -8  -3 21451.9 679.539   7
   8   0   3 19754.9 1050.72   6
   8   0   3 21200.7 936.407   8
  -8   0   3 21473.1 852.536   8
  -8   0   3 20635.7 1115.55  12
   8   0   4 8006.64 641.754   8
   0   8   4 9131.65 766.627  10
  -8   0   4 7940.28 669.447   9
  -8   0   4 8792.36 613.158   8
  -8   0   4 7806.29 776.360  12
   0   8  -4 7643.84 616.982  11
   0  -8   5 13391.5 1092.22   8
   0   8   5 14181.7 1041.14  10
  -8   0   5 14573.8 912.347   8
   8   0   5 14385.8 971.912   8
  -8   0   5 13353.4 1139.74  12
  -8   0   6 1393.54 323.347  17
   0  -8   6 1794.75 474.385  14
   0  -8   6 900.356 350.010   8
  -8   0   6 1953.53 376.703   8
   8   0   6 998.515 291.252   8
  -8   0  -6 812.451 231.398   7
   8   0   6 1144.59 299.744  29
  -8   0   6 1062.96 240.648  28
   0   8   6 1266.17 265.489  28
   8   0   6 777.188 258.423  24
   0   8   6 1201.64 242.346  24
  -8   0   6 1063.74 329.761  21
  -8   0   7 39460.5 1729.37  17
   0  -8   7 38566.5 1904.80  17
   0   8   7 48595.0 1776.36  28
  -8   0   7 39608.1 1615.44  28
   0   8   7 46021.7 1662.07  24
   0  -8   7 38081.7 2071.67  24
   8   0   7 40744.1 1892.16  24
   0   8   7 36962.5 1975.39  23
  -8   0   7 47122.2 2261.59  21
  -8   0   8 312.350 155.692  17
   0  -8   8 455.214 198.135  17
  -8   0   8 855.575 219.547  28
   0   8   8 856.050 240.055  28
   0  -8   8 753.504 306.208  24
   0   8   8 620.156 236.762  23
   8   0   8 563.090 212.176  24
  -8   0   9-145.716 144.779  17
  -8   0   9 447.276 161.340  28
   8   0   9 24.1490 81.9693  28
   8   0   9 94.5750 110.601  24
   0  -8   9-47.0372 98.4672  24
   0   8   9 256.076 136.275  23
  -8   1   9 5844.06 438.708  17
   8  -1   9 5977.61 434.589  28
  -1   8   9 5809.61 530.588  23
   8  -1   9 6404.23 518.610  24
   1  -8   9 4934.96 522.777  24
  -8   1   8 2258.43 335.592  17
  -1   8   8 3234.30 413.677  28
  -8   1   8 2597.83 356.191  28
   1  -8   8 2542.14 500.472  24
  -1   8   8 2023.01 404.403  23
   8  -1   8 2154.39 373.297  24
   1  -8   7 28516.9 1571.32  17
  -8   1   7 27233.9 1365.16  17
  -8   1   7 27097.4 1295.00  28
   1  -8   7 25486.3 1671.09  24
  -1   8   7 26463.6 1616.29  23
  -8   1   7 30037.9 1761.96  21
   8  -1   7 27043.8 1530.37  24
  -8   1   6 18714.6 1135.78  17
   1  -8   6 18589.0 1436.40   8
  -8  -1  -6 18958.0 1071.65   7
   8  -1   6 20841.1 1292.26   8
   8  -1   6 18986.8 1304.81  29
  -8   1   6 17712.3 1013.93  28
  -1   8   6 21210.8 1105.76  28
  -8   1   6 19510.0 1365.61  21
   8  -1   6 19587.2 1276.96  24
  -8   1   6 20029.9 1194.53  23
  -8   1   5 2016.24 349.813   8
  -1   8   5 2289.88 413.038  10
   1  -8   5 1234.46 356.289   8
   8  -1   5 1376.79 312.503   8
  -8   1   5 1608.85 401.038  12
   8  -1   4 16317.6 959.193   8
  -1  -8  -4 17796.8 710.398   7
  -1   8   4 17049.0 1065.87  10
  -8   1   4 20142.6 943.326   8
   1   8  -4 17264.2 958.211  11
  -8   1   4 16212.2 1137.98  12
   8  -1   3 14429.6 775.822   8
   1   8  -3 15028.7 837.951  11
  -1   8   3 15078.0 907.924  10
  -1  -8  -3 16378.9 590.002   7
  -8   1   3 13264.5 747.879   9
  -8  -1  -3 14696.9 688.873   7
   8  -1   3 14658.0 894.417   6
  -8   1   3 15316.7 961.823  12
   1  -8   2 35810.4 1195.13   6
  -1   8   2 34418.8 1336.58  10
  -1  -8  -2 35784.9 887.010   7
   1  -8   2 34697.4 1317.03   9
  -8  -1  -2 34063.2 1010.81   7
  -8   1   2 31150.4 1092.79   9
   8   1  -2 34007.3 1274.30   1
   1   8  -2 34135.6 1261.53  11
   8  -1   2 31482.6 1264.49   6
  -1  -8  -2 33140.3 1489.31   1
  -8   1   2 33757.9 1325.54  12
  -8   1   1 70727.9 1857.39   9
  -1  -8  -1 77625.5 1631.31   7
  -1  -8  -1 82277.0 2246.62   1
   1   8  -1 81630.2 1525.12   2
  -1   8   1 75403.4 2048.79  10
  -8   1   1 69952.3 2147.69   2
   1  -8   1 80532.9 2000.76   9
  -1  -8  -1 83082.3 1715.84   9
   8   1  -1 84623.4 1918.26   5
   8   1  -1 69851.3 1822.15   2
   8  -1   1 79055.5 2276.70   3
  -8  -1  -1 78234.9 1693.56   7
   8  -1   1 80971.1 2064.22   6
  -8   1   1 84094.3 2134.95  12
  -1   8   1 76813.2 1917.34  11
   1  -8   0 257.692 131.052   4
  -1  -8   0 226.008 109.527   4
  -1   8   0 156.689 81.7625  10
   1   8   0 302.598 101.050  10
   8   1   0 174.830 80.6105   6
  -8  -1   0 250.669 77.0578   7
  -8   1   0 208.344 89.1238   2
  -8   1   0 237.279 67.8336   7
  -8  -1   0 331.612 106.606   2
   8  -1   0 156.283 87.1925   3
  -1  -8   0 238.976 85.9365   9
   8  -1   0 194.922 77.5731   6
   8   1   0 252.703 102.235   5
  -1   8   0 84.5016 88.3796  11
   1  -8  -1 81838.3 1501.23   2
   8  -1  -1 79915.1 1784.94   6
  -1   8  -1 78845.2 1798.46  10
   1   8   1 78525.8 2083.28  10
   1   8   1 80972.8 1958.42  11
   8  -1  -1 80913.2 1801.71   3
  -8   1  -1 78308.8 1684.71   7
  -8  -1   1 68802.0 2122.62   2
  -1  -8   1 81221.3 2041.32   9
  -1   8  -1 82255.0 2343.42   3
   1  -8  -1 80522.3 2277.90   1
  -8  -1   1 60485.9 1876.51   9
   8  -1  -1 69870.9 1822.34   2
   8   1   1 81598.2 2058.82   6
   8   1   1 83883.2 2360.17   5
  -1   8  -1 78595.9 2063.38  11
   1   8   1 80052.9 2187.31   4
  -1  -8   1 87416.4 2323.60   4
  -8  -1   1 84918.2 2069.33  12
  -1  -8   2 35606.7 1358.05   9
   1   8   2 33470.3 1311.57  10
   8   1   2 33963.7 1309.28   6
  -8  -1   2 35134.4 1271.71   9
  -8   1  -2 33256.5 1019.09   7
   8  -1  -2 31798.9 1318.65   1
  -1   8  -2 34398.9 1263.05  11
   8   1   2 32853.6 1024.94   8
  -8  -1   2 34148.3 1311.86  12
   8   1   3 17027.1 799.650   8
  -8  -1   3 17006.9 937.049   9
   1   8   3 17315.6 976.782  10
  -1  -8   3 17485.4 1041.60   9
  -8  -1   3 18381.6 782.984   8
  -8  -1   3 16928.9 1002.68  12
  -1   8  -3 18037.0 907.326  11
  -8  -1   4 14766.3 980.056   9
   1   8   4 18367.1 1124.05  10
  -1  -8   4 17450.0 1104.88   8
  -8  -1   4 19369.7 931.608   8
   8   1   4 18261.9 966.271   8
  -8  -1   4 17737.4 1165.65  12
  -1   8  -4 18360.0 981.818  11
   8   1   5 3108.34 435.666   8
   1   8   5 2009.29 390.490  10
  -8  -1   5 2775.60 389.076   8
  -1  -8   5 2670.62 497.805   8
  -8  -1   5 2496.50 497.249  12
  -8  -1   6 18785.6 1167.91  17
  -1  -8   6 22610.0 1601.12  14
  -1  -8   6 19694.9 1432.09   8
  -8  -1   6 20651.4 1198.09   8
   8   1   6 18160.6 1150.63   8
   1   8   6 18476.2 1008.72  28
  -8  -1   6 14187.6 904.862  28
   8   1   6 18078.5 1238.98  29
   8   1   6 18537.5 1201.12  24
  -8  -1   6 19154.8 1370.56  21
   1   8   6 18363.4 1023.31  24
  -1  -8   7 28828.0 1620.84  17
  -8  -1   7 32613.4 1546.86  17
   1   8   7 33166.4 1420.86  28
  -8  -1   7 27608.8 1322.53  28
   8   1   7 29961.0 1554.86  24
  -8  -1   7 33805.6 1916.05  21
  -1  -8   7 25817.9 1662.57  24
   1   8   7 34045.8 1422.65  24
  -8  -1   8 2322.71 356.669  17
  -1  -8   8 1535.68 332.482  17
   8   1   8 1379.26 237.622  28
   1   8   8 2364.07 355.656  28
  -8  -1   8 2247.40 336.721  28
   1   8   8 1571.77 327.366  23
  -8  -1   8 2437.72 518.758  21
  -1  -8   8 1505.17 373.608  24
   8   1   8 1795.37 341.150  24
   1   8   8 2133.75 306.033  24
  -8  -1   9 6424.93 480.559  17
   8   1   9 6745.35 521.290  24
   1   8   9 6081.58 558.022  23
   8  -2   9 417.183 124.928  28
  -2   8   9 587.296 195.025  23
   2  -8   9 454.352 179.573  24
   8  -2   9 286.459 138.264  24
  -8   2   8 3826.77 433.671  17
  -8   2   8 4498.64 470.174  28
  -2   8   8 4797.37 503.796  28
   2  -8   8 2970.09 532.379  24
   8  -2   8 3289.93 465.574  24
  -2   8   8 3074.73 469.882  23
  -8   2   7 232.256 148.819  17
  -8   2   7 104.653 121.719  28
  -2   8   7 375.268 191.596  28
   8  -2   7 137.359 112.633  24
  -8   2   7 245.567 137.178  23
  -2   8   7-28.7966 139.395  23
  -8   2   7 437.297 210.368  21
   2  -8   7 519.249 303.241  24
  -8   2   6 1237.43 311.539  17
  -8   2   6 1198.82 433.813  12
   2  -8   6 669.752 279.827  14
   8  -2   6 1051.29 316.435   8
   2  -8   6 1736.91 435.285   8
  -8  -2  -6 1142.32 260.894   7
  -2   8   6 1264.67 281.605  28
   8  -2   6 950.260 299.659  29
  -8   2   6 874.313 199.632  28
  -8   2   6 611.499 221.810  23
  -2   8   6 395.332 168.914  23
  -8   2   6 1318.09 345.557  21
   8  -2   6 840.582 288.135  24
   2  -8   5 3165.00 561.478   8
   8  -2   5 3558.13 486.753   8
  -2   8   5 4099.91 542.625  10
  -8  -2  -5 3580.00 410.735   7
  -8   2   5 2970.41 540.945  12
   8  -2   4 16946.3 985.423   8
  -2   8   4 17887.7 1084.38  10
  -2  -8  -4 17943.3 727.930   7
   2   8  -4 17082.3 958.744  11
  -8  -2  -4 16551.5 833.201   7
  -8   2   4 16717.1 1168.35  12
  -2   8   3 84733.1 2505.92  10
  -2  -8  -3 90150.5 1937.91   7
   8  -2   3 79221.7 2290.40   8
   2   8  -3 84114.5 2390.37  11
  -8  -2  -3 82483.4 2087.94   7
   8  -2   3 78976.9 2493.68   6
   2  -8   3 91352.5 2463.37   6
  -8   2   3 77314.6 2568.43  12
   8   2  -2 4166.81 371.783   1
  -2   8   2 4315.71 427.675  10
   2  -8   2 4401.66 399.004   6
  -2  -8  -2 4885.90 270.114   7
  -2  -8  -2 3692.41 464.032   1
   2  -8   2 4057.59 406.885   9
  -8  -2  -2 4287.30 302.571   7
   8  -2   2 4446.62 436.159   6
  -8   2   2 4676.51 474.594  12
  -2  -8  -1 9952.97 627.448   1
  -2  -8  -1 9249.93 372.789   7
   2   8  -1 8327.19 412.617  10
   8   2  -1 9369.87 464.105   1
  -8   2   1 9702.34 462.495   9
   2  -8   1 9557.65 523.810   9
  -8   2   1 9008.16 616.586   2
  -2   8   1 8842.08 554.768  10
   2  -8   1 9626.29 507.981   6
   8   2  -1 8760.56 455.092   4
   8  -2   1 9106.78 647.425   3
  -2  -8  -1 10530.2 431.180   9
   8   2  -1 9358.34 519.745   5
  -8  -2  -1 9565.44 399.724   7
   8   2  -1 7863.95 437.952   2
   2   8  -1 9608.28 295.904   2
   8  -2   1 9225.15 553.443   6
  -2   8   1 8962.53 494.000  11
  -8   2   1 9667.97 603.032  12
  -8  -2   0 35964.8 941.033   7
  -2  -8   0 37046.0 1361.58   4
   8  -2   0 34356.4 1072.62   6
  -8   2   0 34096.5 1197.97   5
  -2   8   0 33936.7 1104.26  10
  -2  -8   0 34207.3 1029.46   9
   8  -2   0 34491.7 1183.88   3
  -2  -8   0 36354.2 1112.65   1
   8   2   0 37573.5 1295.68   5
  -8   2   0 33601.9 833.602   7
  -8  -2   0 37409.1 1108.20   2
   8   2   0 33106.8 1025.43   6
   2  -8   0 37632.3 1329.79   4
  -8   2   0 37542.9 1118.22   2
  -2   8   0 34438.6 1155.78  11
  -2  -8   1 9570.65 639.087   4
  -8   2  -1 7404.62 333.829   7
  -2   8  -1 8426.30 420.768  10
  -2  -8   1 8032.31 502.054   9
   8  -2  -1 8419.72 423.657   6
  -8  -2   1 6994.14 532.467   2
  -8  -2   1 6767.11 471.008   9
   8   2   1 8581.81 643.382   5
  -8   2  -1 7805.72 593.591   5
   2  -8  -1 8381.59 544.674   4
   8   2   1 7855.52 497.069   6
   8  -2  -1 6192.49 385.541   2
   2  -8  -1 8273.47 266.052   2
   8  -2  -1 7552.45 377.568   3
   2   8   1 8616.87 593.601   4
  -2   8  -1 8040.01 519.201  11
  -8  -2   1 8713.25 517.678  12
  -2  -8   2 5674.83 502.612   9
  -8  -2   2 5674.13 486.442   9
   8   2   2 5549.97 491.015   6
  -2  -8   2 5741.48 508.116   4
   8  -2  -2 4983.36 474.538   1
   2   8   2 5084.44 470.017  10
  -2   8  -2 5097.30 440.463  11
  -8  -2   2 5589.97 480.168  12
  -2  -8   3 79366.0 2506.39   9
  -8  -2   3 75618.3 2357.13   9
   2   8   3 76331.9 2375.51  10
  -8  -2   3 79951.9 1998.24   8
   8   2   3 71184.3 1947.97   8
  -8  -2   3 75876.0 2395.82  12
  -2   8  -3 75236.7 2192.59  11
   2   8   4 20041.5 1183.65  10
  -8  -2   4 19260.9 1159.63   9
  -2  -8   4 17877.2 1205.53   9
  -2  -8   4 18497.2 1124.11   8
  -8  -2   4 19023.9 951.786   8
   8   2   4 18277.2 931.924   8
  -8  -2   4 17705.7 1166.03  12
  -2   8  -4 20294.5 1038.30  11
  -2  -8   5 4549.62 631.484   8
   2   8   5 3814.82 543.658  10
  -8  -2   5 4920.57 536.536   8
   8   2   5 4042.15 482.358   8
  -8  -2   5 4047.21 632.544  12
  -8  -2   6 612.056 243.436  17
  -2  -8   6 1164.67 395.533  14
  -2  -8   6 1246.34 382.905   8
  -8  -2   6 1318.75 390.042  26
   2   8   6 904.406 230.266  28
  -8  -2   6 875.162 332.335  21
   2   8   6 639.515 205.413  24
   8   2   6 1012.74 280.692  24
  -2  -8   7 259.816 191.654  17
  -8  -2   7 251.261 176.174  17
   2   8   7 47.2782 94.4170  28
  -8  -2   7 234.234 121.686  28
  -8  -2   7 92.9124 183.521  21
  -2  -8   7 221.055 192.274  24
   8   2   7 221.801 167.480  24
   2   8   7 437.661 176.224  24
  -8  -2   8 4797.89 510.159  17
  -2  -8   8 4321.80 559.144  17
   2   8   8 5480.56 510.703  28
  -8  -2   8 4367.34 442.596  28
   8   2   8 3877.15 405.846  28
   2   8   8 5098.37 473.193  24
  -8  -2   8 6695.08 797.940  21
  -2  -8   8 4019.56 566.437  24
   8   2   8 4613.49 530.992  24
   2   8   8 3151.42 510.004  23
  -8  -2   9 679.024 179.963  17
  -2  -8   9 866.624 187.208  17
  -2  -8   9 295.537 117.532  28
   8   2   9 553.623 161.024  24
   2   8   9 537.971 175.503  23
   8  -3   9 1877.26 254.611  28
   8  -3   9 3028.24 364.657  24
  -3   8   9 2881.79 361.491  23
   3  -8   9 1880.59 315.583  24
  -8   3   8 1037.21 237.198  17
  -8   3   8 1557.64 303.811  28
  -3   8   8 1521.60 304.850  28
  -8   3   8 1473.82 292.479  23
   8  -3   8 906.191 258.812  24
   3  -8   8 1502.84 385.619  24
  -3   8   8 1311.79 324.920  23
  -8   3   7 6997.30 648.505  17
  -8   3   7 7933.20 667.087  28
  -3   8   7 8038.38 684.510  28
   3  -8   7 6014.92 781.115  24
  -3   8   7 6083.55 750.020  23
  -8   3   7 8047.84 773.076  23
   8  -3   7 6683.07 767.525  24
  -8   3   7 9229.22 942.713  21
  -8   3   6 94.9570 93.6916  17
  -8   3   6 43.5762 298.528  12
   8  -3   6 30.7941 147.317   8
   3  -8   6 319.832 310.245   8
  -8  -3  -6 8.20631 161.157   7
  -8   3   6 258.175 137.148  28
   8  -3   6 36.7937 170.668  29
  -3   8   6 123.635 129.880  28
  -8   3   6 110.621 184.599  21
  -8   3   6 53.9942 152.378  23
   8  -3   6 20.6413 140.154  24
  -3   8   6-0.82691 213.563  23
   8  -3   5 35641.7 1704.44   8
   3  -8   5 39518.3 2000.49   8
  -3   8   5 36177.4 1731.11  10
  -3  -8  -5 37977.1 1276.78   7
  -8  -3  -5 40576.3 1480.19   7
  -8   3   5 37863.4 2038.43  12
   3   8  -4 250.113 145.957  11
   8  -3   4 137.166 142.495   8
  -8   3   4 274.949 137.506  10
  -3   8   4 423.051 206.961  10
   8  -3   4 232.454 182.583   6
  -3  -8  -4 162.726 78.7089   7
  -8  -3  -4 26.6062 126.425   7
  -8   3   4 470.696 229.559  12
  -8   3   3 17649.6 881.926  10
  -3  -8  -3 19605.0 694.019   7
  -8  -3  -3 18863.9 774.443   7
   8  -3   3 17454.1 1016.92   6
   3  -8   3 19472.1 1027.09   6
  -3   8   3 17901.3 995.353  10
  -3   8   3 17427.5 909.238  12
  -8   3   3 17094.3 1059.17  12
   3   8  -2 709.939 132.339   2
   3  -8   2 728.733 186.789   6
   8  -3   2 718.290 195.913   6
  -3  -8  -2 980.862 130.023   7
  -8  -3  -2 701.736 134.174   7
  -3  -8  -2 735.984 215.117   1
  -8   3   2 561.790 160.845  10
  -3   8   2 500.636 153.867  10
  -3   8   2 715.753 153.497  12
  -8   3   2 649.515 190.111  12
  -3  -8  -1 3910.12 373.802   1
   8  -3   1 4136.09 376.982   6
   8   3  -1 3691.24 306.278   4
   3  -8   1 3941.68 332.039   6
  -3   8   1 3799.98 358.649  10
  -8  -3  -1 3938.06 254.947   7
   8   3  -1 4325.72 256.221   1
  -3  -8  -1 4208.09 249.251   7
   8  -3   1 3754.32 414.691   3
  -3  -8  -1 4411.10 286.914   9
  -8   3   1 3897.49 391.571   2
   3   8  -1 3618.58 187.104   2
  -3   8   1 3855.26 280.129  12
  -8   3   1 3546.31 374.083  12
  -3   8   1 3980.07 326.840  11
  -3   8   0 1006.89 173.815  10
  -8  -3   0 1046.62 134.208   7
   8  -3   0 1031.61 173.179   6
  -8   3   0 1155.53 178.013   2
  -8  -3   0 1181.92 178.057   2
  -3   8   0 1179.59 197.022  11
   8  -3   0 792.585 162.557   3
   8   3   0 912.682 136.572   6
  -3   8   0 1075.46 211.480   3
  -3  -8   0 1192.37 172.127   9
   3  -8   0 1004.35 205.257   4
  -8   3   0 1117.88 193.116   5
  -3  -8   0 1005.97 148.102   1
  -8  -3   0 1515.89 195.193  12
  -3  -8   1 4719.73 445.261   4
  -8   3  -1 4318.21 243.808   7
  -8  -3   1 3644.82 356.643   9
  -3   8  -1 4593.78 312.383  10
  -8  -3   1 5003.28 440.546   2
  -3  -8   1 4491.59 378.787   9
   3  -8  -1 4716.80 400.101   4
   8   3   1 4406.54 364.852   6
   8   3   1 4732.15 490.283   5
  -8   3  -1 3853.22 423.639   5
  -3   8  -1 3874.01 366.501  11
  -8  -3   1 4841.76 379.295  12
  -3  -8   2 704.148 192.302   4
  -3   8  -2 699.702 176.493  11
   8   3   2 636.412 198.878   1
   8  -3  -2 758.339 189.158   1
  -3  -8   2 980.122 228.006   9
  -8  -3   2 832.037 215.893   9
  -8  -3   2 798.882 205.379  12
  -8  -3   3 20094.3 1115.35   9
   3   8   3 20300.3 1088.19  10
  -3  -8   3 21050.4 1165.96   9
  -3   8  -3 20145.4 978.519  11
  -8  -3   3 18382.7 1048.26  12
  -8  -3   4 88.0780 104.568   8
  -3  -8   4 92.9884 181.589   8
   3   8   4 412.573 215.114  10
  -3  -8   4 188.007 169.922   9
   8   3   4 102.920 104.435   8
  -3   8  -4 136.432 111.031  11
  -8  -3   4 110.365 173.968   9
  -8  -3   4-72.6132 151.788  12
  -3  -8   5 39946.1 1885.92   8
   3   8   5 37408.3 1817.73  10
  -8  -3   5 38805.9 1610.96   8
  -8  -3   5 37301.0 1943.74  12
  -3  -8   6 422.709 217.451  14
  -8  -3   6 2.73261 123.653  17
  -3  -8   6 240.673 228.644   8
   3   8   6 303.982 144.714  28
  -8  -3   6 208.191 179.052  21
   3   8   6 63.5493 95.9617  24
   8   3   6-171.009 152.448  24
  -8  -3   7 5407.13 626.312  17
  -3  -8   7 6614.43 750.039  17
  -8  -3   7 5014.28 533.157  28
   3   8   7 5683.79 543.980  28
   3   8   7 6246.05 590.512  24
   8   3   7 4883.52 579.599  24
  -8  -3   7 6786.95 857.593  21
  -3  -8   7 4458.37 647.776  24
  -8  -3   8 1445.29 289.644  17
  -3  -8   8 1243.49 316.692  17
  -8  -3   8 969.849 215.629  28
   3   8   8 1481.42 283.211  28
   3   8   8 473.190 209.620  23
   3   8   8 1193.09 252.173  24
   8   3   8 1007.20 261.322  24
  -8  -3   8 1356.69 392.771  21
  -3  -8   9 2471.55 315.526  17
  -8  -3   9 2117.79 288.150  17
  -3  -8   9 1423.49 216.522  28
   3   8   9 2486.21 257.982  24
   8   3   9 2244.20 280.652  24
   3   8   9 1716.30 297.873  23
   8  -4   9 4105.36 378.314  28
  -4   8   9 5680.30 493.582  23
   4  -8   9 5201.77 531.003  24
   8  -4   9 5483.51 494.189  24
  -8   4   8 45.6385 129.800  17
  -8   4   8 809.824 220.051  28
  -4   8   8 928.297 277.764  28
  -4   8   8 583.184 233.743  23
  -8   4   8 646.232 219.257  23
   4  -8   8 757.117 314.610  24
   8  -4   8 248.116 161.993  24
  -4   8   7 6820.21 556.523  17
  -8   4   7 7825.75 665.551  17
  -4   8   7 7751.47 675.780  28
  -8   4   7 8087.51 675.508  28
  -4   8   7 6983.37 789.676  23
   8  -4   7 5892.83 731.995  24
   4  -8   7 5845.08 781.350  24
  -8   4   7 6562.25 706.087  23
  -8   4   7 7691.58 857.899  21
  -8   4   6 33517.7 1499.00  17
  -8   4   6 32536.2 2055.63  12
  -4   8   6 29062.2 1263.55  17
   8  -4   6 27181.5 1637.47   8
   4  -8   6 30806.3 1931.11   8
  -8  -4  -6 31516.7 1346.86   7
  -4   8   6 34595.3 1457.65  28
   8  -4   6 30682.9 1764.85  29
  -8   4   6 31812.0 1399.35  28
   8  -4   6 29524.3 1682.47  24
  -8   4   6 34009.8 1672.89  23
  -8   4   6 29856.5 1708.30  21
  -4   8   6 30614.8 1716.42  23
   8  -4   5 10005.9 882.822   8
  -4  -8  -5 11438.0 640.878   7
  -4   8   5 11494.7 917.900  10
  -8  -4  -5 10657.0 700.079   7
   4  -8   5 11774.7 1081.62   8
  -8   4   5 9826.30 1020.31  12
   4   8  -4 292.665 163.959  11
   8  -4   4 296.678 185.823   8
  -4  -8  -4 433.835 130.336   7
  -8   4   4 384.215 146.140  10
   4  -8   4 726.199 242.097   6
  -4   8   4 616.471 235.162  10
  -8  -4  -4 315.390 100.552   7
   8  -4   4 381.607 218.083   6
  -8   4   4 532.670 233.280  12
  -4   8   4 414.494 181.280  12
  -4   8   3 64066.4 2138.96  10
  -8   4   3 65760.0 2013.52  10
  -8  -4  -3 68433.5 1766.86   7
  -4  -8  -3 71299.2 1678.28   7
   8  -4   3 62860.2 2210.64   6
   4  -8   3 73806.6 2320.52   6
  -8   4   3 65161.8 2317.04  12
  -4   8   3 61432.6 2030.99  12
   4  -8   2 37484.7 1409.37   6
  -8   4   2 35503.5 1293.04  10
  -4   8   2 35831.9 1366.96  10
  -4  -8  -2 38403.1 1017.09   7
  -8  -4  -2 36920.7 1057.46   7
   8  -4   2 36134.6 1415.53   6
  -4   8   2 36824.9 1263.90  12
  -8   4   2 34130.4 1439.52  12
   8  -4   1 6304.28 477.186   6
   4  -8   1 6336.20 447.937   6
  -4   8   1 6277.29 471.997  10
   8  -4   1 6228.68 541.934   3
  -4  -8  -1 6330.88 326.833   7
  -8  -4  -1 5902.54 326.585   7
  -4   8   1 5929.00 471.123   3
  -8   4   1 5394.62 363.226   5
  -4  -8  -1 5682.40 453.246   1
   8   4  -1 5150.65 395.610   4
  -4   8   1 5489.54 398.500  11
  -4   8   1 6298.23 396.433  12
  -8   4   1 4439.02 430.493  12
  -4  -8   0 129603. 2735.38   1
  -8  -4   0 138586. 2939.20   2
  -4   8   0 132196. 3008.43  10
   8  -4   0 126262. 2932.59   6
   8  -4   0 132113. 3097.69   3
  -8   4   0 140601. 2963.38   2
  -4  -8   0 132769. 2915.96   9
  -4   8   0 127125. 3251.50   3
  -8  -4   0 143356. 2932.36   9
  -8   4   0 122966. 3098.55   5
  -8  -4   0 148667. 2904.14  12
  -4   8   0 129142. 3043.32  11
   4  -8  -1 5358.40 419.732   4
   8   4   1 6157.63 449.587   1
  -4  -8   1 5837.50 504.740   4
  -8   4  -1 5327.61 276.397   7
  -4  -8   1 5662.33 443.144   9
  -8  -4   1 5340.97 442.924   9
   8   4   1 5750.99 555.831   5
  -4   8  -1 5819.89 372.340  10
  -8  -4   1 5716.31 417.814  12
  -4   8  -1 5677.11 454.672  11
   8   4   2 34477.3 1447.16   1
  -4  -8   2 34021.3 1373.80   9
  -8  -4   2 36523.6 1440.39   9
  -4  -8   2 36331.9 1401.11   4
  -4   8  -2 35387.0 1311.34  11
  -8  -4   2 35470.2 1333.31  12
  -8  -4   3 64804.4 2277.99   9
  -4  -8   3 65238.3 2280.80   9
  -8  -4   3 62666.2 2137.83  12
  -4   8  -3 63751.0 1991.85  11
   4   8   4 270.008 229.789  10
  -4  -8   4 337.729 230.863   9
  -4   8  -4 93.7642 113.209  11
  -8  -4   4 195.755 182.907   9
  -4  -8   4 143.241 125.223   8
  -8  -4   4 240.505 185.113  12
  -4  -8   5 12168.9 990.112   8
   4   8   5 10709.6 933.736  10
  -8  -4   5 10503.3 988.247  12
  -4  -8   6 27520.0 1830.99  14
  -4  -8   6 25488.1 1510.97  17
  -8  -4   6 23398.7 1398.21  17
  -4  -8   6 27976.3 1654.91   8
   4   8   6 27432.5 1215.72  28
   8   4   6 26630.0 1398.68  24
   4   8   6 28516.3 1330.03  24
  -8  -4   7 7686.80 748.725  17
  -4  -8   7 7498.18 788.670  17
   4   8   7 8073.20 640.366  28
   4   8   7 7482.13 659.750  24
  -8  -4   7 7953.58 919.048  21
   8   4   7 7469.75 705.183  24
  -8  -4   8 622.700 211.721  17
  -4  -8   8 1207.04 309.171  17
   4   8   8 1295.87 252.577  28
   4   8   8 978.894 219.129  24
  -8  -4   8 1556.48 392.037  21
   4   8   8 815.567 275.672  23
   8   4   8 1169.22 272.638  24
  -8  -4   9 4642.04 423.130  17
  -4  -8   9 5117.16 457.620  17
  -4  -8   9 4103.02 367.179  28
   4   8   9 3739.06 438.181  23
   8   4   9 5590.44 429.552  24
   4   8   9 6052.71 402.446  24
   5  -8   9 6774.28 596.811  24
   8  -5   9 6405.55 535.463  24
  -5   8   9 7404.04 543.697  23
  -8   5   8 2862.08 357.023  17
  -8   5   8 3748.06 442.512  28
  -5   8   8 4117.68 466.281  28
  -5   8   8 3004.70 473.001  23
   5  -8   8 2422.82 468.422  24
  -8   5   8 2706.22 412.289  23
   8  -5   8 2425.19 433.164  24
  -5   8   7 7708.99 605.426  17
  -8   5   7 7605.65 647.589  17
  -5   8   7 10085.5 761.082  28
  -8   5   7 9362.15 727.653  28
  -8   5   7 7602.28 767.879  23
  -5   8   7 6535.86 760.176  23
   8  -5   7 8256.30 863.330  24
   5  -8   7 7099.29 856.209  24
  -8   5   6 26575.2 1859.61  12
  -5   8   6 27738.6 1234.74  17
  -8   5   6 27960.5 1332.66  17
   8  -5   6 25709.1 1613.40   8
   5  -8   6 24937.1 1732.29   8
  -5  -8  -6 26642.7 1112.15   7
  -8  -5  -6 25451.1 1186.28   7
  -5   8   6 31472.5 1385.19  28
   8  -5   6 25771.8 1649.43  29
  -8   5   6 29325.5 1319.14  28
  -8   5   6 26776.9 1603.93  21
   8  -5   6 24550.7 1554.61  24
  -8   5   6 30275.2 1598.43  23
  -5   8   6 27436.7 1611.20  23
  -5  -8  -5 1778.26 265.514   7
   8  -5   5 1352.71 359.189   8
  -5   8   5 1559.77 352.068  10
   5  -8   5 2257.28 483.103   8
  -8  -5  -5 1633.54 276.276   7
  -8   5   5 2206.24 505.869  12
   5   8  -4 12101.4 843.116  11
  -5   8   4 13052.7 920.581  10
   8  -5   4 12468.5 920.324   8
  -5  -8  -4 12733.5 637.258   7
  -8  -5  -4 13638.8 708.044   7
   8  -5   4 12497.8 999.953   6
   5  -8   4 13607.3 1020.22   6
  -8   5   4 12630.5 840.804  10
  -5   8   4 12536.1 932.471  12
  -8   5   4 13130.4 1054.14  12
  -8   5   3 5254.84 500.072  10
  -8  -5  -3 6001.05 407.969   7
  -5   8   3 5435.89 547.391  10
  -5  -8  -3 6143.67 383.774   7
   8  -5   3 5316.27 586.793   6
   5  -8   3 5308.99 580.916   6
  -8   5   3 6171.16 637.529  12
  -5   8   3 5548.72 536.652  12
   5  -8   2 3035.71 377.912   6
  -8   5   2 3325.82 368.393  10
  -5  -8  -2 3362.65 258.102   7
  -8  -5  -2 3387.20 267.413   7
  -5   8   2 3060.26 370.972  10
   8  -5   2 3102.54 393.194   6
  -5   8   2 2983.11 342.152  12
  -8   5   2 2800.92 385.491  12
   8  -5   1 16728.4 833.536   6
  -8   5   1 21290.8 904.129  10
   5  -8   1 19333.2 849.327   6
  -5   8   1 18880.3 871.712  10
  -5  -8  -1 19322.9 645.051   7
  -8  -5  -1 17289.9 630.520   7
  -5   8   1 18481.7 872.363   3
   8  -5   1 19929.8 1011.09   3
  -8  -5  -1 14512.7 625.943   2
  -5  -8  -1 15917.1 544.732   2
   8   5  -1 16640.1 782.419   4
  -8   5   1 14143.8 808.830  12
  -5   8   1 18544.7 792.432  11
  -5   8   1 20552.1 813.841  12
  -5  -8   0 10961.7 568.645   9
   8   5   0 11579.5 706.708   4
  -8   5   0 11450.5 572.533   2
  -8  -5   0 11571.1 573.276   2
  -5   8   0 10829.5 603.633  10
   8  -5   0 11357.7 655.656   3
   8  -5   0 11665.6 600.829   6
  -5   8   0 11392.4 731.252   3
  -5   8   0 10898.2 459.778   2
  -5  -8   0 9422.03 427.393   2
  -8  -5   0 11575.7 571.376   9
  -8   5   0 10207.7 654.181   5
  -5   8   0 10098.0 609.022  11
  -8  -5   0 12294.4 537.351  12
   5  -8  -1 15952.5 750.523   4
  -5  -8   1 16325.3 796.391   9
  -8  -5   1 16815.7 831.619   9
   8   5   1 14798.4 686.918   1
  -8  -5   1 16588.0 748.319  12
  -5   8  -1 16512.4 816.335  11
  -5  -8   2 2677.74 347.159   4
  -5  -8   2 2842.87 377.876   9
  -8  -5   2 2968.45 395.868   9
   8   5   2 2327.92 345.929   1
  -5   8  -2 3185.03 357.851  11
  -8  -5   2 2997.28 351.048  12
  -5  -8   2 3342.58 348.150  12
  -5  -8   3 5756.18 520.128   8
  -5  -8   3 5333.03 589.500   9
  -8  -5   3 5261.80 607.863   9
  -8  -5   3 5049.45 542.153  12
  -5   8  -3 5530.57 512.401  11
   5   8   4 11613.1 916.072  10
  -5  -8   4 11656.4 1016.57   9
  -8  -5   4 11803.3 1022.10   9
  -5  -8   4 11907.3 871.919   8
  -8  -5   4 12847.3 993.609  12
  -5   8  -4 12131.0 818.132  11
  -5  -8   5 1482.55 341.059   8
   5   8   5 1033.26 310.833  10
  -8  -5   5 1217.30 371.201   9
  -8  -5   5 1412.04 398.240  12
  -8  -5   6 24675.1 1446.43  17
  -5  -8   6 26943.5 1802.63  14
  -5  -8   6 23778.6 1461.60  17
  -5  -8   6 27075.3 1600.19   8
   5   8   6 24432.7 1143.67  28
   5   8   6 26585.0 1295.54  24
   8   5   6 26347.1 1350.30  24
  -8  -5   7 8383.96 799.396  17
  -5  -8   7 7926.14 811.504  17
   5   8   7 9593.29 684.616  28
   5   8   7 9806.27 755.437  24
  -8  -5   7 9284.65 988.555  21
   8   5   7 8429.82 736.403  24
  -5  -8   8 2985.88 466.078  17
  -8  -5   8 2822.96 414.759  17
   5   8   8 4025.78 415.138  28
  -8  -5   8 3485.43 539.808  21
   5   8   8 3222.47 391.953  24
   8   5   8 3357.96 423.130  24
   5   8   8 2492.48 450.080  23
  -5  -8   9 7098.68 532.757  17
  -8  -5   9 6516.45 491.874  17
   8   5   9 8437.06 519.034  24
   5   8   9 8057.18 471.670  24
   8  -6   9 1134.26 193.725  28
   8  -6   9 1615.12 270.951  24
  -6   8   9 1519.17 234.395  23
   6  -8   9 1786.80 297.187  24
  -8   6   9 1956.71 249.322  23
  -8   6   8 9867.84 630.264  17
  -6   8   8 8109.57 740.821  23
   8  -6   8 7774.99 774.636  24
  -8   6   8 9768.93 773.270  23
   6  -8   8 7781.66 805.388  24
  -6   8   7 21008.2 1045.31  17
  -8   6   7 21164.5 1096.88  17
  -8   6   7 27052.3 1278.57  28
  -6   8   7 26539.7 1270.80  28
   8  -6   7 19860.2 1386.57  24
   6  -8   7 21231.2 1477.36  24
  -6   8   7 22192.3 1407.43  23
  -8   6   7 22661.4 1366.20  23
  -8   6   6 2359.02 361.544  17
  -6   8   6 1528.77 272.905  17
   6  -8   6 2541.60 556.012   8
   8  -6   6 1770.78 455.691   8
  -6  -8  -6 2431.92 319.452   7
  -8  -6  -6 2314.63 339.860   7
  -8   6   6 2860.30 400.988  28
  -6   8   6 2635.73 389.596  28
   6  -8   6 1967.19 474.064  29
   8  -6   6 2338.04 522.663  29
  -6   8   6 1419.37 346.380  23
  -8   6   6 1870.66 416.661  23
  -8   6   6 2244.81 457.772  21
   8  -6   6 2334.21 480.683  24
  -6   8   5 18373.3 1180.00  10
   8  -6   5 18081.8 1270.79   8
  -8  -6  -5 17578.2 889.477   7
  -6  -8  -5 18565.3 864.584   7
   6  -8   5 20716.8 1461.17   8
  -8   6   5 17867.5 1380.83  12
  -8  -6  -4 3177.77 334.443   7
  -6   8   4 3554.08 485.165  10
   6  -8   4 3072.83 514.100   6
   8  -6   4 3540.85 553.303   6
  -6  -8  -4 3730.63 342.118   7
  -8   6   4 3321.39 447.155  10
  -6   8   4 3748.25 522.626  12
  -8   6   4 3281.76 537.441  12
  -6   8   3 22752.4 1158.92  10
  -8  -6  -3 23341.2 874.129   7
  -8   6   3 22458.0 1118.15  10
  -6  -8  -3 24638.9 865.077   7
   8  -6   3 24692.3 1334.00   6
   6  -8   3 24939.0 1352.20   6
  -8   6   3 22923.9 1289.35  12
  -6   8   3 21037.2 1142.62  12
   6  -8   2 58703.8 1941.57   6
  -6   8   2 51291.6 1751.33  10
  -8  -6  -2 53446.6 1396.80   7
  -8   6   2 52887.6 1736.16  10
  -6  -8  -2 52941.6 1384.33   7
   8  -6   2 55136.2 1907.17   6
  -6   8   2 53467.7 1751.53  12
  -8   6   2 52792.7 1895.29  12
  -6  -8  -1 1318.18 163.161   7
  -8   6   1 1336.38 231.885  10
  -8  -6  -1 1051.97 162.882   2
   8  -6   1 1266.12 228.940   6
   8   6  -1 1302.51 227.202   4
   6  -8   1 1267.06 224.119   6
  -8  -6  -1 1375.34 173.904   7
  -6   8   1 1396.51 241.948  10
  -6   8   1 1254.65 233.578   3
  -6   8   1 1141.28 199.735  12
  -8   6   1 1090.92 223.496  12
  -6   8   0 6732.89 475.056  10
  -8   6   0 6874.56 437.041   2
  -6   8   0 6471.33 375.435   2
  -6  -8   0 5270.80 341.307   2
   8  -6   0 6675.77 466.998   6
  -8  -6   0 5625.88 398.105   2
  -6  -8   0 6373.33 441.749   9
  -8  -6   0 6527.87 440.295   9
  -8  -6   0 6344.42 377.191  12
  -6   8   0 5950.19 472.385  11
  -6  -8   1 2285.57 298.661   9
  -8  -6   1 2361.74 310.609   9
  -8   6  -1 2328.29 232.860   2
  -6   8  -1 2157.96 192.408   2
   6  -8  -1 2300.19 270.591   4
  -6   8  -1 2537.90 325.331  11
  -8  -6   1 2568.05 285.537  12
  -6  -8   2 49825.9 1809.62   9
  -8  -6   2 48436.2 1815.56   9
  -8  -6   2 49142.8 1680.86  12
  -6   8  -2 51183.7 1701.78  11
  -6  -8   2 54096.6 1670.11  12
  -6  -8   3 18413.0 1167.86   9
  -8  -6   3 17486.0 1160.69   9
  -8  -6   3 20107.9 1109.14  12
  -6  -8   3 20757.2 1105.53  12
  -6   8  -3 18458.0 995.048  11
  -6  -8   4 3387.94 567.922   9
  -8  -6   4 3627.65 585.115   9
  -8  -6   4 3181.53 508.309  12
  -8  -6   5 20018.7 1520.54   9
   6   8   5 19106.8 1299.48  10
  -6  -8   5 19046.1 1496.42   9
  -8  -6   6 1528.82 359.215  17
  -6  -8   6 2415.44 459.966  17
  -6  -8   6 2214.51 513.470  14
   6   8   6 2919.29 413.927  24
   8   6   6 2566.84 398.524  24
  -6  -8   7 19425.4 1291.94  17
  -8  -6   7 19546.1 1261.27  17
   8   6   7 21053.8 1167.82  24
  -8  -6   7 22004.9 1539.16  21
   6   8   7 22523.3 1173.01  24
  -6  -8   8 8531.39 754.418  17
  -8  -6   8 7209.00 661.597  17
   6   8   8 9874.87 669.092  24
   8   6   8 9294.74 680.897  24
  -6  -8   9 1970.56 274.330  17
  -8  -6   9 2205.26 276.736  17
   6   8   9 2870.05 276.845  24
   8   6   9 2238.03 262.855  24
   8  -7   9 1094.02 198.997  24
  -7   8   9 1346.21 207.601  23
   7  -8   9 909.705 204.744  24
  -8   7   9 1198.81 195.197  23
  -7   8   8 1957.85 367.694  23
   8  -7   8 1705.73 388.468  24
  -8   7   8 1867.35 349.219  23
   7  -8   8 1903.46 400.253  24
  -8   7   7 18756.8 995.425  17
  -7   8   7 19104.1 994.644  17
  -7   8   7 23229.4 1183.34  28
  -8   7   7 22704.3 1159.27  28
   7  -8   7 15592.5 1252.75  24
  -8   7   7 18144.3 1225.51  23
   8  -7   7 17594.8 1301.46  24
  -7   8   7 17561.9 1235.68  23
  -8   7   6 8755.33 690.847  17
  -7   8   6 7981.73 654.257  17
   8  -7   6 8400.87 962.601   8
   7  -8   6 9343.42 1042.60   8
  -8  -7  -6 7927.73 613.293   7
  -7  -8  -6 8677.56 610.681   7
   7  -8   6 9115.56 1002.73  29
  -8   7   6 10420.7 762.242  28
  -7   8   6 10584.4 786.244  28
   8  -7   6 8456.98 949.435  29
  -8   7   6 9420.20 928.158  21
  -8   7   6 8386.43 843.626  23
   8  -7   6 8094.83 886.685  24
  -7   8   6 8532.98 857.045  23
   7  -8   6 8089.86 887.169  24
   8  -7   5 12444.1 1092.93   8
  -7   8   5 14023.7 1020.34  10
   7  -8   5 14349.1 1214.75   8
  -7  -8  -5 14333.3 763.011   7
  -8  -7  -5 15112.7 796.945   7
  -8   7   5 13376.1 1176.96  12
  -8   7   5 13576.7 851.714  17
  -7   8   5 13342.7 1128.62  12
  -7   8   5 13104.1 1020.70  23
  -8   7   5 13644.7 1026.00  23
  -8   7   4 23261.3 1250.15  10
  -8  -7  -4 24024.7 967.273   7
   8  -7   4 24846.7 1527.39   6
   7  -8   4 25725.2 1549.35   6
  -7   8   4 22069.9 1242.84  10
  -7  -8  -4 24651.9 957.263   7
  -8   7   4 23116.7 1436.96  12
  -7   8   4 21818.4 1342.08  12
  -8   7   3 6496.22 594.743  10
  -7   8   3 6549.96 613.391  10
  -8  -7  -3 6985.28 451.171   7
  -7  -8  -3 7357.25 452.259   7
   8  -7   3 7251.96 740.117   6
   7  -8   3 7133.87 735.650   6
  -8   7   3 6197.04 653.458  12
  -7   8   3 6392.79 633.530  12
   7  -8   2 69718.4 2259.91   6
  -8   7   2 65223.0 2040.26  10
  -7  -8  -2 65163.7 1651.26   7
  -7   8   2 65028.7 2064.38  10
  -8  -7  -2 64781.2 1652.64   7
   8  -7   2 69981.5 2260.99   6
  -7   8   2 66185.1 2101.97  12
  -8   7   2 65570.8 2168.63  12
  -8  -7  -1 10972.8 509.716   7
  -8   7   1 10067.2 653.228  10
  -7  -8  -1 10632.8 502.395   7
   7  -8   1 11149.2 689.356   6
   8  -7   1 11055.6 701.547   6
  -7   8   1 11027.7 682.409  10
  -8  -7  -1 9561.11 487.268   2
  -8   7   1 10680.5 688.505  12
  -7   8   1 10170.2 646.614  12
  -7  -8   0 10947.6 613.700   9
  -8   7   0 11299.5 588.610   2
   8  -7   0 11800.7 652.455   6
  -7   8   0 11616.7 667.511  10
  -7   8   0 10447.5 533.359   2
  -8  -7   0 11148.4 618.910   9
  -8  -7   0 10442.7 567.052   2
  -7  -8   1 10389.4 675.752   9
  -8  -7   1 10526.2 685.622   9
  -8   7  -1 10386.7 508.402   2
  -7   8  -1 10469.8 473.544   2
   7  -8  -1 9445.62 557.033   4
  -7   8  -1 10243.1 669.295  11
  -7  -8   2 56230.2 2006.57   9
  -8  -7   2 55409.3 2001.23   9
  -7   8  -2 59606.8 1915.94  11
  -8  -7   2 59798.2 1886.81  12
  -7  -8   3 6734.11 725.651   9
  -8  -7   3 5896.46 687.110   9
  -8  -7   3 6896.53 647.877  12
  -7  -8   3 6973.35 639.873  12
  -7  -8   4 22676.3 1507.38   9
  -8  -7   4 23307.6 1538.90   9
  -8  -7   4 23191.9 1377.02  12
  -7  -8   5 15088.9 1361.81   9
   7   8   5 14995.8 1161.08  10
   8   7   5 12938.0 1082.35  10
  -8  -7   5 15234.4 1355.80   9
   7   8   5 14371.5 868.329  24
  -8  -7   6 6984.78 767.424  17
  -7  -8   6 5707.01 697.118  17
   7   8   6 7316.91 654.363  24
   8   7   6 6903.19 649.141  24
  -8  -7   7 16947.0 1168.26  17
  -7  -8   7 17545.4 1214.74  17
  -8  -7   7 19818.2 1419.95  21
   7   8   7 19314.5 1072.56  24
   8   7   7 19572.3 1108.78  24
  -8  -7   8 2201.70 363.197  17
  -7  -8   8 1728.74 341.933  17
   7   8   8 2059.05 308.109  24
   8   7   8 2456.66 345.087  24
  -7  -8   9 1335.39 220.381  17
  -8  -7   9 1230.07 208.613  17
   8   7   9 1710.61 218.556  24
   7   8   9 921.511 226.137  23
   7   8   9 1362.71 196.511  24
   8  -8   9-180.568 144.728  24
   8  -8   8 1831.23 397.629  24
  -8   8   8 2706.25 413.869  23
   8  -8   7 34.0324 104.936  29
  -8   8   7-353.646 200.575  23
   8  -8   7-1.71176 164.646  24
  -8   8   6 20692.1 1103.92  17
   8  -8   6 21236.3 1594.70   8
  -8  -8  -6 19498.2 969.631   7
   8  -8   6 19304.1 1504.29  29
  -8   8   6 23126.6 1429.89  23
   8  -8   6 19473.0 1402.87  24
  -8   8   5 129.289 176.497  12
  -8   8   5-29.7494 156.782  17
  -8   8   5 31.0367 138.202  10
  -8  -8  -5 232.942 169.139   7
   8  -8   5 330.618 243.562   8
  -8   8   5 281.231 178.756  28
   8  -8   5 341.567 217.800  29
  -8   8   5-242.897 174.645  21
  -8   8   5 400.078 197.472  23
  -8   8   4 17672.4 1120.33  10
  -8  -8  -4 19406.3 855.548   7
   8  -8   4 19597.9 1405.48   6
  -8   8   4 17724.4 1246.14  12
   8  -8   3 1.48470 152.371   6
  -8   8   3-9.38600 118.522  10
  -8  -8  -3-13.3904 103.042   7
  -8   8   3 43.5676 123.904  12
  -8   8   2 51908.8 1811.14  10
  -8  -8  -2 51986.7 1446.08   7
  -8   8   2 52847.6 1907.10  12
  -8   8   1 94.1806 153.610  10
  -8  -8  -1 6.36834 64.8740   7
   8  -8   1 29.1133 110.420   6
  -8   8   1 176.801 136.344  12
   8  -8   0 6743.35 505.033   6
  -8   8   0 6282.78 436.933   2
  -8  -8   0 6845.29 504.066   9
  -8  -8   1 139.636 114.754   9
  -8  -8   2 49501.9 1893.49   9
  -8  -8   3 102.233 161.387   9
  -8  -8   3 24.0849 99.5555  12
  -8  -8   4 17397.8 1347.91   9
  -8  -8   5 336.519 274.424  17
  -8  -8   5 303.797 183.088  14
   8   8   5 481.040 294.843  10
  -8  -8   5 343.268 257.393   9
  -8  -8   5 200.571 244.227  27
   8   8   5-1.38414 78.3565  29
   8   8   5 125.448 119.421  24
  -8  -8   6 19681.5 1322.70  17
   8   8   6 21511.6 1152.49  24
  -8  -8   7-308.377 194.639  17
   8   8   7-46.4777 102.538  24
  -8  -8   8 1887.51 336.020  17
   8   8   8 2056.17 311.014  24
  -8  -8   9-42.1363 78.6083  17
   8   8   9 107.292 78.6341  24
   0  -9   0-19.7806 99.1382   4
  -9   0   0 99.3647 89.4131   2
   0   9   0-85.9555 90.3538  10
   9   0   0-15.5986 65.9321   6
  -9   0   0 33.7677 54.2297   7
   0   9   0-27.2380 91.9192  11
   0  -9   0-44.5682 68.5604   9
   9   0  -1 27094.2 915.221   3
   0   9   1 26993.1 973.966  11
   0   9   1 26724.2 1060.32  10
   0   9  -1 24914.7 837.633  10
   9   0  -1 25339.6 823.492   6
   0  -9   1 26382.6 1011.82   9
   0   9  -1 25549.7 1049.20  11
  -9   0  -1 27587.6 764.232   7
   9   0   1 28076.0 1067.42   6
   0  -9  -1 28210.3 1222.76   1
   0  -9   1 29762.3 1265.91   4
  -9   0   1 28983.0 1097.37  12
   0   9  -2 1157.37 230.131  11
   9   0  -2 961.828 207.668   1
   9   0   2 950.952 221.750   6
   0   9   2 1046.41 231.227  10
  -9   0  -2 1038.83 153.394   7
   0  -9   2 1081.96 225.359   9
  -9   0   2 919.702 195.707   9
  -9   0   2 1373.01 268.866  12
   0   9  -3 57900.8 1898.10  11
   0  -9   3 61646.9 2144.16   9
  -9   0   3 54968.5 1840.51   9
  -9   0  -3 58048.8 1626.17   7
   9   0   3 56277.0 1725.88   8
   9   0   3 58308.9 2025.16   6
   0   9   3 55873.8 2002.16  10
  -9   0   3 57066.5 2100.72  12
  -9   0   4 87.2968 65.0328   8
   0   9  -4-63.6725 114.608  11
   9   0   4 9.65345 89.6778   8
   0   9   4 43.3492 132.788  10
  -9   0  -4-46.2452 154.153   7
  -9   0   4 43.4080 156.144  12
   0  -9   5 5374.86 706.933   8
   0   9   5 4606.94 614.450  10
  -9   0  -5 5346.30 508.145   7
  -9   0   5 5618.02 556.478   8
   9   0   5 4780.13 550.871   8
  -9   0   5 4159.08 650.296  12
  -9   0   6 3952.69 522.933  17
  -9   0   6 4235.04 728.479  12
   0  -9   6 4360.91 720.292  14
   0  -9   6 3857.26 671.687   8
  -9   0  -6 3542.33 450.722   7
   0   9   6 4639.36 497.335  28
   9   0   6 3815.93 592.399  29
  -9   0   6 3676.95 650.007  26
   9   0   6 3648.64 518.482  24
   0   9   6 4288.37 462.781  24
  -9   0   6 4037.89 640.085  21
   0  -9   7 20244.2 1344.18  17
  -9   0   7 20336.1 1176.70  17
   0   9   7 23414.7 1162.41  28
  -9   0   7 19564.3 1063.77  28
   0   9   7 16797.8 1280.37  23
   9   0   7 18072.4 1200.99  24
   0  -9   7 18644.7 1419.23  24
  -9   0   7 21352.7 1488.21  21
   0  -9   8 19543.0 1180.95  17
  -9   0   8 18706.9 1006.19  17
   9   0   8 15170.2 849.808  28
  -9   0   8 22412.6 1038.61  28
   0   9   8 24559.2 1125.42  28
   0  -9   8 17332.7 1266.19  24
   0   9   8 16775.0 1167.58  23
   9   0   8 19669.0 1119.00  24
  -9   0   8 25146.8 1517.52  21
  -9   0   9 56.7808 110.911  17
   0  -9   9 271.755 134.661  24
   0   9   9 644.908 195.461  23
   9   0   9 493.054 158.213  24
  -9   1   9 3932.44 348.057  17
   1  -9   9 3037.34 396.812  24
   9  -1   9 3930.58 384.820  24
  -1   9   9 3477.20 398.107  23
  -9   1   8 3853.12 439.818  17
   1  -9   8 4065.80 518.768  17
  -9   1   8 5127.68 486.134  28
  -1   9   8 5580.34 529.365  28
   1  -9   8 4289.74 629.905  24
   9  -1   8 4183.98 507.204  24
  -1   9   8 3354.96 519.708  23
   1  -9   7 1167.37 329.399  17
  -9   1   7 1191.53 272.958  17
  -9   1   7 1087.68 257.119  28
  -1   9   7 1161.61 279.835  28
  -1   9   7 891.181 325.811  23
  -9   1   7 908.452 312.746  21
   1  -9   7 768.658 309.258  24
   9  -1   7 635.391 246.917  24
  -9   1   6 2502.23 608.790  12
   1  -9   6 3230.21 642.077  14
  -9   1   6 2386.22 403.084  17
   1  -9   6 2266.11 504.163   8
  -9  -1  -6 2008.22 340.000   7
  -1   9   6 2724.58 378.997  28
   9  -1   6 1911.37 407.785  29
  -9   1   6 2161.63 328.385  28
   9  -1   6 1690.54 355.876  24
  -9   1   6 2776.98 522.265  21
  -9   1   6 2500.53 413.799  23
  -1   9   5 25816.0 1477.67  10
  -9  -1  -5 25379.3 1164.75   7
   1  -9   5 26551.4 1630.03   8
   9  -1   5 25038.1 1333.93   8
  -9   1   5 23290.8 1589.67  12
   1   9  -4 242.547 106.092  11
   9  -1   4 546.912 193.950   8
  -1   9   4 464.269 177.841  10
  -9  -1  -4 512.181 178.590   7
  -9   1   4 349.919 195.653  12
   1   9  -3 39017.2 1510.71  11
  -1   9   3 40708.5 1634.94  10
  -1  -9  -3 43896.3 1100.72   7
  -9  -1  -3 40214.1 1267.26   7
   9  -1   3 37834.2 1383.79   8
   9  -1   3 36644.4 1583.15   6
  -9   1   3 36264.1 1648.59  12
  -1   9   2 21811.7 1054.73  10
  -1  -9  -2 22254.1 667.492   7
   1  -9   2 22392.6 1048.47   9
  -9  -1  -2 22612.8 776.046   7
  -9   1   2 22228.2 904.860   9
   1   9  -2 22880.3 1037.49  11
   9  -1   2 21255.7 1039.49   6
   1  -9   2 22065.9 945.251   6
  -9   1   2 21104.7 1082.96  12
   1   9  -1 32191.4 1215.29  11
  -1   9   1 32515.5 1195.26  10
  -9  -1  -1 32329.1 882.064   7
   1  -9   1 31973.6 1131.26   9
   1   9  -1 29855.9 952.701  10
  -9   1   1 28214.5 1020.52   9
  -1  -9  -1 34318.2 928.504   9
   9  -1   1 34159.6 1391.30   3
  -1  -9  -1 32820.3 1327.30   1
   9   1  -1 33927.8 1096.57   5
   9  -1   1 33172.3 1197.29   6
  -9   1   1 34118.0 1247.80  12
  -1   9   1 31857.8 1091.82  11
   1  -9   0 46262.9 1582.70   4
   9  -1   0 39189.1 1221.21   6
  -1   9   0 40584.8 1329.71  11
   1   9   0 39830.0 1335.14  11
   9  -1   0 40271.8 1377.72   3
  -9  -1   0 40432.1 1047.84   7
   1   9   0 39579.6 1255.66  10
   1  -9   0 38677.7 1113.11   9
  -1  -9   0 39197.0 1159.64   9
  -9  -1   0 42866.7 1285.28   2
  -9   1   0 44051.7 1303.35   2
  -1   9   0 40134.7 1262.08  10
  -9   1   0 39867.7 999.421   7
   9   1   0 41604.7 1435.89   5
  -1  -9   0 45378.6 1593.64   4
   9   1   0 40189.7 1212.77   6
  -1  -9   1 40190.0 1504.71   4
  -1   9  -1 36066.3 1283.70  11
   9  -1  -1 35310.2 1042.21   6
   1   9   1 37043.3 1197.18  11
  -1   9  -1 36535.9 1067.08  10
   9  -1  -1 37578.4 1080.74   3
  -1  -9   1 33686.1 1203.91   9
  -9   1  -1 35702.1 924.634   7
   1  -9  -1 36826.5 1451.35   1
   9   1   1 34938.2 1235.00   6
   9   1   1 38125.1 1514.29   5
   1   9   1 37671.1 1307.69  10
  -9  -1   1 38378.2 1285.40  12
  -1   9  -2 23011.8 1033.33  11
   9  -1  -2 20221.0 1034.69   1
  -1  -9   2 23980.2 1109.14   9
  -9   1  -2 22868.5 792.889   7
  -9  -1   2 22934.1 1034.40   9
   1   9   2 23370.0 1086.61  10
   9   1   2 23187.9 1067.32   6
  -9  -1   2 24180.0 1111.12  12
  -1  -9   3 38730.6 1661.06   9
  -9  -1   3 36902.8 1500.90   9
   1   9   3 37857.1 1591.48  10
  -9  -1   3 38692.6 1636.00  12
  -1   9  -3 38908.4 1479.78  11
   1   9   4 828.036 276.733  10
  -1   9  -4 323.690 138.936  11
  -9  -1   4 295.882 146.182   9
  -9  -1   4 502.082 241.101  12
  -1  -9   5 25402.2 1537.87   8
   1   9   5 23831.5 1423.30  10
  -9  -1   5 21612.3 1502.68  12
  -9  -1   6 1340.27 312.096  17
  -1  -9   6 2002.61 505.452  14
  -1  -9   6 1990.19 495.235   8
  -9   1  -6 1690.46 319.822   7
   9   1   6 1672.97 374.170  29
   1   9   6 2279.60 337.659  28
  -9  -1   6 2864.26 622.901  26
   9   1   6 1890.10 383.854  24
  -9  -1   6 1742.90 405.297  21
   1   9   6 2357.11 362.294  24
  -9  -1   7 1000.98 288.613  17
  -1  -9   7 714.587 275.040  17
   1   9   7 1540.58 298.874  28
  -9  -1   7 881.119 301.319  21
  -1  -9   7 1167.80 359.964  24
   9   1   7 912.218 276.129  24
   1   9   7 1100.01 240.873  24
  -1  -9   8 4585.68 565.376  17
  -9  -1   8 4917.52 505.713  17
   1   9   8 6614.07 562.011  28
  -9  -1   8 5485.94 490.564  28
  -1  -9   8 4775.40 658.761  24
   9   1   8 4828.84 543.667  24
   1   9   8 4288.66 581.667  23
  -9  -1   8 6323.35 777.645  21
  -9  -1   9 3394.38 332.910  17
   1   9   9 4126.61 445.997  23
   9   1   9 4302.00 398.258  24
   9  -2   9 5720.86 476.657  24
   2  -9   9 4557.67 480.179  24
  -2   9   9 5564.83 493.571  23
  -9   2   8 4855.39 486.191  17
  -9   2   8 5787.12 519.021  28
  -2   9   8 3728.09 515.635  23
   2  -9   8 4242.90 624.939  24
   9  -2   8 4222.62 518.740  24
   2  -9   7 719.735 274.100  17
  -9   2   7 60.7940 118.809  17
  -2   9   7 629.684 230.202  28
  -9   2   7 436.179 168.324  28
  -2   9   7 168.934 180.868  23
   2  -9   7 278.895 214.421  24
  -9   2   7 175.079 186.750  21
   9  -2   7 310.895 169.103  24
  -9   2   7 376.302 177.249  23
  -9   2   6 11330.2 869.807  17
   2  -9   6 12180.2 1179.22  14
  -9   2   6 10724.0 1185.44  12
   2  -9   6 10582.3 1126.33   8
  -9  -2  -6 12153.0 813.053   7
   9  -2   6 12066.5 989.930   8
  -9   2   6 10678.5 762.274  28
   9  -2   6 11219.3 1019.60  29
  -2   9   6 13612.8 870.697  28
  -9   2   6 10555.4 885.663  23
  -2   9   6 9394.63 941.241  23
  -9   2   6 11693.0 1056.62  21
   9  -2   6 9923.58 914.309  24
   9  -2   5 3167.71 462.058   8
  -2   9   5 3532.55 531.725  10
  -9  -2  -5 3853.54 429.915   7
   2  -9   5 2778.04 530.448   8
  -9   2   5 3157.66 619.415  12
   2   9  -4 6486.90 605.036  11
  -2   9   4 7368.57 714.710  10
   9  -2   4 7259.17 641.813   8
  -9  -2  -4 7559.73 540.940   7
  -9   2   4 7230.09 786.753  12
  -2   9   3 30350.3 1386.79  10
   9  -2   3 29328.1 1213.02   8
  -2  -9  -3 33331.1 944.942   7
  -9  -2  -3 30847.4 1064.94   7
   2   9  -3 30899.9 1325.49  11
   9  -2   3 27768.3 1359.40   6
  -9   2   3 28835.4 1460.95  12
  -9  -2  -2 152.210 90.9494   7
   9  -2   2 259.321 144.627   6
  -2   9   2 33.2499 93.4611  10
   2  -9   2 126.193 92.8013   6
  -2  -9  -2 154.723 72.3688   7
   2  -9   2 46.4659 83.8003   9
  -2  -9  -2 217.015 136.706   1
  -9   2   2 64.7440 104.154  12
  -2   9   1 20026.0 902.994  10
   9  -2   1 19714.9 1026.91   3
   2   9  -1 17193.0 677.876  10
  -9  -2  -1 18927.0 633.480   7
   2  -9   1 18441.6 801.977   9
  -2  -9  -1 19540.7 960.305   1
   9   2  -1 18355.7 740.782   4
   2  -9   1 19706.9 801.893   6
  -9   2   1 17594.4 716.624   9
  -2  -9  -1 20373.1 685.217   9
   9   2  -1 19845.2 743.663   1
   9   2  -1 19574.5 829.523   5
   9  -2   1 17433.6 844.543   6
  -9   2   1 20860.9 957.809  12
  -2   9   1 19442.0 809.150  11
  -9   2   0 13833.5 658.739   2
   9  -2   0 12063.2 612.499   6
  -2   9   0 12461.8 635.904  10
  -9   2   0 12728.8 441.725   7
  -9  -2   0 13515.5 523.488   7
  -2  -9   0 12481.7 587.740   9
   2   9   0 13012.4 647.377  10
   9  -2   0 13395.4 721.310   3
   9   2   0 13417.7 768.847   5
  -2  -9   0 13177.4 656.853   1
   9   2   0 12015.7 574.841   6
  -9  -2   0 13415.7 650.250   2
   2  -9   0 14410.4 822.202   4
  -2   9   0 13272.8 690.327  11
  -9   2  -1 19347.3 601.437   7
   2  -9  -1 19986.4 949.452   4
   2   9   1 19106.6 899.526  10
  -9  -2   1 17591.7 842.913   9
  -2   9  -1 18955.1 722.295  10
   9  -2  -1 19247.3 696.509   3
   9  -2  -1 19475.9 727.071   6
   9   2   1 19740.3 863.826   6
  -2  -9   1 19905.6 868.569   9
   9   2   1 19624.2 1061.76   5
  -9  -2   1 20795.6 891.528  12
  -2   9  -1 18879.2 884.278  11
   9   2   2 447.808 163.604   6
   2   9   2 455.788 173.559  10
  -9   2  -2 543.562 113.691   7
   9  -2  -2 729.986 195.607   1
  -2  -9   2 427.375 172.904   9
  -9  -2   2 686.129 179.283   9
  -2   9  -2 585.118 160.154  11
  -9  -2   2 784.780 211.632  12
  -2  -9   3 29437.2 1426.70   9
  -9  -2   3 27201.3 1323.54   9
   2   9   3 29219.4 1366.34  10
  -2   9  -3 29368.7 1261.32  11
  -9  -2   3 28723.6 1380.24  12
  -2  -9   4 6623.26 689.193   8
   2   9   4 6677.74 687.825  10
  -2  -9   4 7128.97 769.918   9
  -9  -2   4 5876.51 641.948   9
  -9  -2   4 6677.24 728.435  12
  -2   9  -4 5846.00 564.160  11
  -2  -9   5 2764.98 477.821   8
   2   9   5 3824.74 567.179  10
  -9  -2   5 2903.85 550.696  12
  -2  -9   6 12158.0 1232.79  14
  -9  -2   6 9333.28 825.969  17
  -2  -9   6 10294.4 1034.60   8
  -9  -2   6 10907.7 1124.12  26
   9   2   6 9308.85 884.248  29
   2   9   6 10915.7 749.316  28
   9   2   6 10096.5 850.425  24
  -9  -2   6 12021.6 1097.35  21
   2   9   6 10675.6 770.841  24
  -2  -9   7 304.266 134.425  17
  -9  -2   7 332.521 191.740  17
   2   9   7 735.555 225.612  28
   9   2   7 366.475 186.189  24
  -2  -9   7 354.164 220.681  24
   2   9   7 479.199 184.021  24
  -9  -2   7 737.229 311.222  21
  -9  -2   8 5785.25 554.549  17
  -2  -9   8 4905.06 591.037  17
   2   9   8 6482.13 547.214  28
   9   2   8 5405.77 552.028  24
  -9  -2   8 5003.88 683.855  21
  -2  -9   8 5194.96 657.589  24
   2   9   8 5688.79 484.245  24
   2   9   8 4124.04 575.765  23
  -9  -2   9 5738.21 441.306  17
  -2  -9   9 4181.57 398.659  17
  -2  -9   9 4129.45 387.143  28
   2   9   9 5032.13 491.247  23
   9   2   9 5171.35 428.398  24
   9  -3   9 383.433 118.772  28
   3  -9   9 557.330 160.403  24
   9  -3   9 1325.18 246.723  24
  -3   9   9 995.331 212.947  23
  -9   3   8 16242.1 908.082  17
  -9   3   8 22875.5 1062.22  28
  -3   9   8 17408.8 1147.68  23
   3  -9   8 17911.1 1297.05  24
  -9   3   8 20913.3 1068.38  23
   9  -3   8 17236.3 1083.90  24
  -9   3   7 11344.9 832.981  17
  -9   3   7 14299.9 887.145  28
  -3   9   7 15845.6 973.971  28
  -9   3   7 13911.1 1150.96  21
   3  -9   7 9876.39 1027.62  24
  -9   3   7 13371.1 972.912  23
   9  -3   7 12104.1 1003.07  24
  -3   9   7 11348.2 1022.03  23
  -3   9   6 17023.1 909.502  17
  -9   3   6 18935.3 1588.61  12
  -9   3   6 18312.0 1099.78  17
   3  -9   6 21497.2 1544.42  14
   3  -9   6 17508.4 1457.45   8
  -9  -3  -6 19119.6 1031.64   7
   9  -3   6 18613.2 1271.48   8
   9  -3   6 18956.6 1363.15  29
  -3   9   6 21671.6 1131.55  28
  -9   3   6 20487.6 1064.02  28
  -9   3   6 17161.8 1285.40  21
   9  -3   6 18077.7 1266.22  24
  -3   9   6 16973.8 1273.09  23
  -9   3   6 19680.2 1233.15  23
   3  -9   5 2000.54 507.099   8
   9  -3   5 1214.96 319.269   8
  -3   9   5 1846.82 397.916  10
  -9  -3  -5 1382.89 261.524   7
  -9   3   5 1399.71 421.919  12
   9  -3   4 7996.20 689.064   8
   3   9  -4 8347.75 699.414  11
  -9  -3  -4 9189.67 594.934   7
  -3  -9  -4 9388.06 504.886   7
   9  -3   4 8657.97 817.339   6
  -3   9   4 9090.45 791.046  10
  -9   3   4 8518.14 868.276  12
   3   9  -3 34337.5 1423.63  11
  -9  -3  -3 33504.4 1127.05   7
  -3   9   3 33338.2 1473.32  10
  -3  -9  -3 37355.1 1043.62   7
   9  -3   3 32506.3 1502.34   6
   3  -9   3 34815.9 1496.21   6
  -9   3   3 32600.0 1587.73  12
   3  -9   2 19353.4 963.367   6
  -3   9   2 19582.4 992.636  10
  -9  -3  -2 19648.7 711.804   7
  -3  -9  -2 19784.5 664.965   7
  -3  -9  -2 17898.1 1073.16   1
   9  -3   2 19494.5 1005.68   6
  -9   3   2 18189.7 1039.71  12
   9  -3   1 44852.4 1490.27   6
   9   3  -1 42556.4 1328.59   4
  -3   9   1 45388.7 1496.68  10
   3  -9   1 47577.6 1422.32   6
   3   9  -1 42492.1 1251.58  10
   9  -3   1 46850.9 1693.00   3
  -9  -3  -1 43661.0 1158.52   7
   9   3  -1 51121.1 1540.35   5
  -3  -9  -1 49624.5 1262.28   9
  -3  -9  -1 45719.3 1555.56   1
  -9   3   1 44672.8 1554.02  12
  -3   9   1 45689.1 1392.18  11
   9  -3   0 3569.11 363.057   3
  -3  -9   0 3189.72 292.374   1
  -9  -3   0 3532.04 261.464   7
  -9   3   0 3802.00 335.734   2
  -3   9   0 3757.79 346.973  10
  -3  -9   0 3275.78 298.653   9
   9  -3   0 3341.03 315.443   6
  -9   3   0 3401.17 363.866   5
   9   3   0 3624.34 409.291   5
   9   3   0 3347.64 280.430   6
  -9  -3   0 3490.29 317.004   2
   3  -9   0 4143.58 429.771   4
  -3   9   0 3742.41 362.275  11
  -9  -3   0 4314.28 341.617  12
   9  -3  -1 47493.4 1298.50   6
  -3   9  -1 44054.0 1258.97  10
   3  -9  -1 42278.1 1475.08   4
  -9   3  -1 44173.5 1063.09   7
  -3  -9   1 42408.5 1410.48   9
  -9  -3   1 41734.2 1433.48   9
   9   3   1 41892.3 1370.39   6
   9   3   1 45930.7 1744.25   5
  -9  -3   1 46155.1 1423.57  12
  -3   9  -1 40962.2 1431.88  11
  -3  -9   2 17864.4 968.529   9
  -9  -3   2 18297.6 981.722   9
  -9   3  -2 18040.9 692.925   7
  -9  -3   2 18562.7 941.267  12
  -3   9  -2 19215.8 942.386  11
  -3  -9   3 34334.5 1576.04   9
  -9  -3   3 35018.7 1564.07   9
   3   9   3 34729.4 1523.29  10
  -9  -3   3 33253.5 1504.57  12
  -3   9  -3 34075.6 1391.24  11
  -3  -9   4 8745.25 781.627   8
  -3  -9   4 8832.64 866.435   9
  -9  -3   4 8198.69 807.408   9
   3   9   4 8485.21 791.357  10
  -9  -3   4 8063.98 799.528  12
  -3   9  -4 8569.79 692.879  11
  -3  -9   5 1986.68 435.151   8
   3   9   5 1928.38 389.582  10
  -9  -3   5 1471.36 424.230  12
  -3  -9   6 18441.8 1522.09  14
  -9  -3   6 16018.6 1113.48  17
  -3  -9   6 16647.3 1299.83   8
   9   3   6 17385.1 1211.14  29
   3   9   6 17646.0 960.436  28
   3   9   6 17487.3 1002.01  24
   9   3   6 16745.1 1086.30  24
  -3  -9   7 12200.8 1034.09  17
  -9  -3   7 11904.7 925.718  17
   3   9   7 15099.0 893.610  28
  -3  -9   7 10701.5 1020.00  24
   9   3   7 13161.4 956.874  24
  -9  -3   7 14636.0 1261.80  21
   3   9   7 14184.4 883.145  24
  -3  -9   8 17837.9 1155.00  17
  -9  -3   8 19043.4 1055.03  17
   3   9   8 23229.6 1037.63  28
  -3  -9   8 17003.6 1159.52  24
   9   3   8 20197.3 1083.23  24
  -9  -3   8 22141.3 1432.09  21
   3   9   8 14432.9 1106.42  23
   3   9   8 20557.6 968.130  24
  -3  -9   9 963.263 208.529  17
  -9  -3   9 1399.94 228.020  17
  -3  -9   9 770.167 153.468  28
   3   9   9 646.657 188.943  23
   9   3   9 1379.65 216.031  24
   9  -4   9 1237.44 197.439  28
   4  -9   9 1352.98 277.763  24
  -4   9   9 1645.60 253.281  23
   9  -4   9 1642.50 259.282  24
  -9   4   8 3446.65 389.421  17
  -4   9   8 4324.15 546.451  23
   9  -4   8 3973.60 518.474  24
  -9   4   8 4702.23 501.864  23
   4  -9   8 4043.73 601.438  24
  -9   4   7 1453.84 281.660  17
  -4   9   7 1603.37 309.849  28
  -9   4   7 2010.86 337.892  28
   9  -4   7 1267.21 343.300  29
   4  -9   7 861.755 319.685  24
  -9   4   7 1301.04 316.031  23
  -4   9   7 576.413 244.178  23
   9  -4   7 1322.07 351.450  24
  -9   4   7 1374.51 406.978  21
  -9   4   6 1273.97 439.046  12
  -4   9   6 1323.84 259.917  17
  -9   4   6 1063.71 271.611  17
   9  -4   6 1736.30 402.614   8
   4  -9   6 1246.05 400.731   8
  -9  -4  -6 1336.71 278.658   7
   9  -4   6 862.816 301.586  29
  -9   4   6 997.332 234.490  28
  -4   9   6 1422.10 299.877  28
  -9   4   6 971.209 286.148  23
  -9   4   6 672.492 213.462  21
   9  -4   6 1136.33 336.022  24
  -4   9   6 1171.79 342.941  23
   9  -4   5 11216.8 937.589   8
  -4   9   5 11551.0 957.961  10
  -4  -9  -5 12349.1 656.401   7
  -9  -4  -5 11782.9 740.346   7
   4  -9   5 12928.5 1170.62   8
  -9   4   5 11806.1 1146.66  12
  -4   9   4 16656.9 1092.57  10
   9  -4   4 17370.9 1067.48   8
  -4  -9  -4 17647.6 740.807   7
  -9  -4  -4 16919.6 820.687   7
   4   9  -4 16776.6 1016.86  11
  -9   4   4 16983.9 978.362  10
   9  -4   4 16912.5 1171.98   6
  -9   4   4 16639.1 1241.88  12
  -9   4   3 3233.20 393.571  10
  -4   9   3 3374.01 441.900  10
  -4  -9  -3 3169.67 272.485   7
  -9  -4  -3 3030.58 300.091   7
   9  -4   3 2822.23 441.285   6
   4  -9   3 3207.33 467.566   6
  -9   4   3 2971.60 475.479  12
  -4   9   2 28729.5 1242.52  10
   4  -9   2 30617.0 1282.68   6
  -9  -4  -2 29910.3 925.967   7
  -4  -9  -2 28013.2 867.101   7
   9  -4   2 27873.8 1267.70   6
   9   4  -1 14164.8 710.620   4
   9  -4   1 16097.9 827.476   6
  -4   9   1 17029.7 841.863  10
  -4  -9  -1 16410.2 597.300   7
   4  -9   1 17663.8 802.986   6
  -9  -4  -1 14977.7 588.448   7
   9  -4   1 16011.5 936.902   3
  -4   9   1 15618.0 850.806   3
  -4  -9  -1 17706.6 681.280   9
  -9   4   1 15040.8 848.655  12
  -4   9   1 15720.7 748.421  11
  -9   4   0 4886.69 389.388   2
  -9  -4   0 4161.36 353.573   2
   9  -4   0 3905.50 387.997   3
   9  -4   0 3814.25 349.288   6
  -4  -9   0 3643.88 324.596   9
  -4   9   0 4145.48 371.190  10
  -9  -4   0 4666.61 356.571   9
  -9   4   0 3732.73 390.191   5
   4  -9   0 4415.91 439.150   4
  -9  -4   0 4444.58 342.726  12
  -4   9   0 3883.48 373.753  11
   4  -9  -1 14811.8 787.689   4
  -4   9  -1 16859.5 693.201  10
  -9   4  -1 15318.0 516.440   7
  -9  -4   1 15923.3 825.101   9
  -4  -9   1 15648.6 788.773   9
  -4   9  -1 16107.6 824.550  11
  -9  -4   1 16501.8 777.932  12
  -4  -9   2 26589.8 1217.86   9
  -9  -4   2 24782.1 1206.06   9
  -4   9  -2 24641.7 1110.87  11
  -9  -4   2 26306.4 1155.26  12
  -4  -9   3 2453.37 413.579   9
  -9  -4   3 2086.74 391.470   9
  -4   9  -3 2436.83 357.496  11
  -9  -4   3 1907.75 356.673  12
  -4  -9   4 16736.7 1076.48   8
   4   9   4 15970.4 1104.32  10
  -4  -9   4 17269.0 1236.55   9
  -9  -4   4 17590.0 1231.10   9
  -9  -4   4 15272.8 1109.45  12
  -4   9  -4 15894.6 976.716  11
  -4  -9   5 14083.6 1086.28   8
   4   9   5 12892.6 1062.88  10
  -9  -4   5 12599.1 1134.96   9
  -9  -4   5 11733.6 1077.53  12
  -4  -9   6 1839.16 489.061  14
  -9  -4   6 1275.99 302.771  17
  -4  -9   6 1338.92 369.744   8
   4   9   6 1069.67 238.281  28
   9   4   6 1645.10 372.751  29
   4   9   6 1562.72 306.142  24
   9   4   6 852.146 230.942  24
  -9  -4   7 1332.74 304.280  17
  -4  -9   7 2181.38 432.547  17
   4   9   7 2397.89 342.890  28
   4   9   7 1742.73 303.669  24
  -9  -4   7 1846.67 468.595  21
   9   4   7 1845.68 344.165  24
  -4  -9   7 890.649 308.807  24
  -4  -9   8 4535.52 574.937  17
  -9  -4   8 4949.00 528.890  17
   4   9   8 5933.98 501.926  28
   9   4   8 4541.16 484.295  24
   4   9   8 3199.49 510.004  23
  -9  -4   8 4877.85 655.382  21
   4   9   8 5154.33 468.440  24
  -4  -9   9 1198.30 214.553  17
  -9  -4   9 1592.36 240.188  17
  -4  -9   9 1299.69 196.489  28
   9   4   9 1716.66 239.192  24
   4   9   9 1621.96 204.357  24
   4   9   9 1736.41 295.569  23
   5  -9   9-162.667 126.967  24
   9  -5   9 134.791 91.7614  24
  -5   9   9 144.477 101.782  23
  -9   5   8 2981.15 362.212  17
  -9   5   8 2547.18 381.797  23
   9  -5   8 1922.97 375.339  24
  -5   9   8 2427.99 424.693  23
   5  -9   8 1797.98 418.818  24
  -9   5   7 4896.90 517.311  17
  -9   5   7 5659.68 568.704  28
   9  -5   7 4570.65 658.729  29
  -5   9   7 6175.95 601.546  28
  -9   5   7 4533.52 591.549  23
  -9   5   7 5671.74 737.191  21
   9  -5   7 4217.71 615.886  24
   5  -9   7 4115.69 654.762  24
  -5   9   7 4511.51 636.859  23
  -5   9   6 18083.5 973.441  17
  -9   5   6 21045.2 1138.76  17
  -9   5   6 19381.6 1607.91  12
   9  -5   6 19577.2 1380.78   8
   5  -9   6 20053.7 1587.81   8
  -9  -5  -6 19983.8 1025.62   7
   9  -5   6 21418.8 1500.48  29
  -9   5   6 22548.2 1136.14  28
  -5   9   6 24712.2 1212.27  28
   9  -5   6 19014.6 1342.59  24
  -5   9   6 19619.6 1352.07  23
  -9   5   6 19463.3 1354.57  21
  -9   5   6 21362.8 1320.37  23
   9  -5   5 6210.41 715.720   8
  -5   9   5 5805.89 668.247  10
  -5  -9  -5 6714.15 488.441   7
  -9  -5  -5 6723.97 542.520   7
   5  -9   5 6584.67 834.290   8
  -9   5   5 6190.71 841.145  12
   5   9  -4 1739.56 341.200  11
   9  -5   4 2120.97 383.023   8
   9  -5   4 1339.46 339.732   6
  -5   9   4 2613.27 441.584  10
   5  -9   4 2751.35 460.867   6
  -9   5   4 1823.20 329.571  10
  -9  -5  -4 1853.03 267.888   7
  -5  -9  -4 2356.25 273.627   7
  -9   5   4 1637.92 388.188  12
  -9   5   3 53865.6 1855.72  10
  -9  -5  -3 57648.7 1572.70   7
  -5  -9  -3 57780.6 1505.18   7
  -5   9   3 53357.6 1980.46  10
   9  -5   3 53463.7 2112.02   6
   5  -9   3 60174.9 2235.06   6
  -9   5   3 55296.8 2200.15  12
   5  -9   2 78582.8 2390.64   6
  -9   5   2 81186.8 2263.02  10
  -5   9   2 75974.1 2294.65  10
  -5  -9  -2 77739.0 1817.33   7
  -9  -5  -2 77769.4 1850.26   7
   9  -5   2 75876.5 2384.20   6
  -5   9   2 78246.6 2154.89  12
   9  -5   1 17047.4 872.971   6
  -5   9   1 16511.9 844.956  10
  -5  -9  -1 17137.7 630.637   7
  -9  -5  -1 16512.1 632.479   7
   5  -9   1 17176.4 830.526   6
  -5   9   1 16581.7 882.054   3
  -5  -9  -1 17932.7 715.557   9
   9   5  -1 14362.3 761.189   4
  -9   5   1 13535.5 821.810  12
  -5   9   1 15984.9 774.315  11
  -5   9   1 15617.2 722.810  12
  -9   5   0 5537.90 425.186   2
  -5   9   0 5822.61 457.184  10
  -9  -5   0 5822.42 432.671   2
   9  -5   0 5112.51 424.594   6
   9  -5   0 5327.32 464.838   3
  -5  -9   0 5767.98 428.709   9
  -9  -5   0 5664.39 416.620   9
  -9   5   0 5216.12 478.810   5
  -5   9   0 4965.47 440.434  11
  -9  -5   0 5917.45 391.595  12
   5  -9  -1 13770.2 739.149   4
  -5   9  -1 12862.3 633.487  10
  -5  -9   1 13992.4 759.957   9
  -9  -5   1 14229.6 792.330   9
  -5   9  -1 15701.3 821.613  11
  -9  -5   1 15209.9 745.972  12
  -5  -9   2 71149.0 2253.28   9
  -9  -5   2 69428.7 2288.81   9
  -9  -5   2 72255.0 2179.20  12
  -5   9  -2 73756.4 2179.76  11
  -5  -9   3 55302.5 2161.51   9
  -5  -9   3 58487.5 1943.91   8
  -9  -5   3 57772.5 2256.46   9
  -5   9  -3 55347.8 1916.88  11
  -9  -5   3 53722.4 2026.27  12
   5   9   4 2380.24 452.021  10
  -5  -9   4 2563.85 412.634   8
  -5  -9   4 1817.90 428.316   9
  -9  -5   4 2396.85 474.085   9
  -5   9  -4 2143.57 359.422  11
  -9  -5   4 2071.63 417.396  12
  -5  -9   5 6405.69 723.361   8
   5   9   5 5642.80 708.300  10
  -9  -5   5 5796.06 802.534   9
  -9  -5   5 6930.83 819.959  12
  -5  -9   6 20759.6 1347.71  17
  -9  -5   6 16457.2 1164.85  17
  -5  -9   6 18736.8 1530.03  14
   9   5   6 19922.2 1285.21  29
   9   5   6 18641.4 1112.99  24
   5   9   6 18940.6 1067.13  24
  -9  -5   7 4676.71 576.777  17
  -5  -9   7 5409.10 678.553  17
   5   9   7 6539.98 561.930  28
   5   9   7 5291.29 541.881  24
   9   5   7 5325.80 578.719  24
  -9  -5   7 4997.51 734.713  21
  -9  -5   8 2076.93 344.198  17
  -5  -9   8 1733.73 372.096  17
   5   9   8 2833.82 339.584  28
  -9  -5   8 2312.62 442.789  21
   9   5   8 2382.38 345.313  24
   5   9   8 1998.01 388.822  23
   5   9   8 2721.33 349.151  24
  -9  -5   9 39.8427 85.8276  17
  -5  -9   9 14.7965 72.3745  17
   5   9   9 149.326 90.9465  24
   5   9   9-11.5639 75.1351  23
   9   5   9 155.590 97.3960  24
   6  -9   9 1430.88 257.914  24
   9  -6   9 1566.40 241.580  24
  -6   9   9 1456.73 223.704  23
  -9   6   8 3015.23 407.608  23
   6  -9   8 2868.05 481.494  24
   9  -6   8 2792.70 437.801  24
  -6   9   8 3064.48 456.013  23
  -9   6   7 48.6040 142.597  17
  -6   9   7 549.212 224.789  28
  -9   6   7 443.471 176.114  28
   9  -6   7 337.195 211.559  29
   9  -6   7 337.396 215.755  24
  -9   6   7 226.135 174.979  23
   6  -9   7 242.164 247.343  24
  -6   9   7 405.372 234.802  23
  -6   9   6 12188.5 784.883  17
  -9   6   6 12645.7 861.918  17
  -9   6   6 12664.1 1275.70  12
   9  -6   6 11290.0 1070.25   8
  -9  -6  -6 12034.6 763.139   7
   6  -9   6 11351.3 1202.94   8
  -6   9   6 14379.1 920.610  28
  -9   6   6 15238.9 923.502  28
   6  -9   6 12727.8 1196.20  29
   9  -6   6 10730.2 1074.70  29
  -9   6   6 10722.3 995.444  21
  -6   9   6 10362.1 967.459  23
   9  -6   6 10369.5 987.236  24
  -9   6   6 11949.8 991.618  23
  -6   9   5 11689.6 744.500  17
  -9   6   5 13019.7 1225.61  12
  -9   6   5 14360.1 883.748  17
   6  -9   5 13954.6 1248.45   8
  -6   9   5 14330.8 1071.06  10
  -9  -6  -5 14148.9 791.098   7
  -6  -9  -5 15155.8 762.640   7
   9  -6   5 14384.8 1143.25   8
  -6   9   5 17260.7 949.258  28
   9  -6   5 13468.9 1178.86  29
  -9   6   5 13518.1 1068.05  21
  -9   6   5 14017.7 1028.92  23
  -6   9   5 14761.2 1095.08  23
  -9   6   4 22668.4 1209.54  10
  -6  -9  -4 23134.0 917.681   7
  -9  -6  -4 24107.3 980.258   7
  -6   9   4 22087.4 1283.20  10
   9  -6   4 23582.7 1483.90   6
   6  -9   4 23382.5 1474.83   6
  -9   6   4 22630.8 1483.92  12
  -6   9   3 13955.9 931.188  10
  -6  -9  -3 14900.7 659.140   7
  -9  -6  -3 14583.8 683.150   7
  -9   6   3 13688.5 865.344  10
   9  -6   3 13806.9 1025.24   6
   6  -9   3 14890.0 1076.75   6
  -9   6   3 13295.5 1015.55  12
  -6   9   3 14111.1 910.428  12
   6  -9   2 167359. 4044.05   6
  -6   9   2 144747. 3753.51  10
  -6  -9  -2 158332. 3266.07   7
  -9  -6  -2 159981. 3295.87   7
  -9   6   2 153899. 3739.84  10
   9  -6   2 159040. 4001.15   6
  -9   6   2 144551. 3964.82  12
  -6   9   2 151303. 3676.90  12
   9  -6   1 5523.11 504.158   6
  -6   9   1 5885.44 502.294  10
   6  -9   1 5903.65 488.224   6
  -6  -9  -1 5505.04 353.476   7
  -9  -6  -1 5743.10 364.218   7
  -6  -9  -1 6826.60 436.977   9
  -6   9   1 5823.66 450.516  12
  -9   6   1 5330.27 507.150  12
  -6   9   0 6653.19 497.824  10
  -9   6   0 6629.83 468.979   2
  -9  -6   0 5978.18 448.214   2
  -6  -9   0 6827.15 485.797   9
  -9  -6   0 6600.37 462.592   9
   9  -6   0 6779.61 499.901   6
  -9   6   0 6274.88 547.016   5
  -6   9   0 6689.17 521.746  11
  -9  -6   0 6271.61 400.831  12
   6  -9  -1 4881.23 424.142   4
  -6  -9   1 5369.70 472.294   9
  -9  -6   1 5686.52 497.976   9
  -9  -6   1 5781.41 447.586  12
  -6   9  -1 5349.95 481.387  11
  -6  -9   2 153023. 3874.67   9
  -9  -6   2 158674. 3742.98  12
  -6   9  -2 153824. 3734.63  11
  -6  -9   3 13586.5 1016.97   9
  -9  -6   3 13267.5 1047.18   9
  -6   9  -3 14827.8 902.189  11
  -9  -6   3 14231.3 952.733  12
   6   9   4 20942.8 1307.00  10
  -6  -9   4 20972.1 1430.77   9
  -9  -6   4 22594.2 1517.25   9
  -9  -6   4 20313.8 1304.00  12
   6   9   5 13343.4 1094.47  10
  -6  -9   5 12440.0 1219.53   9
  -9  -6   5 14168.1 1306.66   9
  -9  -6   5 12189.2 973.601  17
  -6  -9   5 12754.0 1150.64  14
   9   6   5 12401.2 825.718  24
   6   9   5 12738.1 810.772  24
  -9  -6   6 12101.6 994.201  17
  -6  -9   6 10757.8 974.315  17
  -6  -9   6 14694.9 1341.21  14
   9   6   6 14382.7 1071.36  29
  -6  -9   6 10270.2 1004.21  27
   6   9   6 13883.4 899.243  24
   9   6   6 13427.0 919.074  24
  -9  -6   7 249.010 219.054  17
  -6  -9   7-118.888 206.498  17
  -9  -6   7 330.796 225.651  21
   6   9   7 203.525 154.425  24
   9   6   7 111.092 124.980  24
  -9  -6   8 3404.61 435.930  17
  -6  -9   8 3138.04 459.698  17
  -9  -6   8 3835.31 549.249  21
   6   9   8 4186.92 426.111  24
   9   6   8 4031.20 439.460  24
  -6  -9   9 1338.04 215.842  17
  -9  -6   9 1708.87 236.181  17
   9   6   9 2427.39 261.323  24
   6   9   9 879.640 205.851  23
   6   9   9 1899.92 218.170  24
   9  -7   9 2703.70 310.106  24
   7  -9   9 2511.73 323.364  24
   7  -9   8 680.535 222.944  24
   9  -7   8 436.783 204.694  24
  -7   9   8 510.884 177.214  23
  -9   7   8 576.056 182.624  23
  -9   7   7 3763.72 440.362  17
   9  -7   7 3072.53 561.061  29
   9  -7   7 3339.33 560.234  24
  -7   9   7 3276.88 527.742  23
   7  -9   7 3383.47 595.351  24
  -9   7   7 3534.16 527.332  23
  -9   7   6 4443.25 753.279  12
  -7   9   6 5357.27 531.976  17
  -9   7   6 4677.54 503.844  17
   7  -9   6 3847.40 708.161   8
  -7  -9  -6 4291.63 424.029   7
  -9  -7  -6 4817.25 470.889   7
   9  -7   6 4827.21 730.000   8
  -9   7   6 5961.44 588.399  28
   7  -9   6 5008.49 754.297  29
   9  -7   6 4023.32 670.775  29
  -7   9   6 5818.37 591.730  28
  -7   9   6 4301.20 622.910  23
  -9   7   6 4471.60 607.319  23
   9  -7   6 4610.33 673.097  24
  -9   7   6 5165.36 694.488  21
  -9   7   5 44676.5 2316.75  12
  -7   9   5 41545.7 1582.08  17
  -9   7   5 45564.5 1703.94  17
   9  -7   5 45236.6 2194.10   8
   7  -9   5 46025.8 2361.94   8
  -7   9   5 43372.8 1976.33  10
  -7  -9  -5 45000.0 1501.48   7
  -9  -7  -5 44362.3 1542.55   7
  -7   9   5 57352.8 1873.24  28
   9  -7   5 47284.8 2329.82  29
  -9   7   5 54367.1 1812.06  28
   7  -9   5 44333.8 2280.70  29
  -9   7   5 42224.1 1995.34  21
  -7   9   5 44987.1 2026.52  23
  -9   7   5 47210.0 2012.77  23
  -7  -9  -4 38640.8 1268.67   7
  -7   9   4 35972.0 1683.36  10
  -9  -7  -4 37312.9 1292.45   7
  -9   7   4 34624.2 1598.83  10
   9  -7   4 38356.7 1997.14   6
   7  -9   4 40427.2 2056.91   6
  -9   7   4 36566.6 1925.54  12
  -9   7   3 20700.4 1118.55  10
  -7   9   3 22550.0 1211.56  10
  -7  -9  -3 22794.4 876.955   7
  -9  -7  -3 23447.5 903.248   7
   9  -7   3 24571.3 1427.29   6
   7  -9   3 25559.2 1480.19   6
  -9   7   3 22614.9 1343.10  12
  -7   9   3 21101.9 1180.06  12
   7  -9   2 35008.7 1545.30   6
  -7   9   2 31396.7 1365.38  10
  -9   7   2 31734.8 1335.49  10
  -7  -9  -2 34154.2 1065.02   7
  -9  -7  -2 32095.3 1050.95   7
   9  -7   2 34224.8 1537.40   6
  -7   9   2 31731.2 1346.60  12
  -9   7   2 33236.7 1511.99  12
  -9   7   1 86077.2 2450.91  10
  -7   9   1 89529.5 2481.71  10
  -7  -9  -1 89935.8 2105.88   7
   7  -9   1 87037.0 2474.76   6
  -7  -9  -1 96502.8 2287.63   9
   9  -7   1 89135.4 2548.57   6
  -9  -7  -1 89505.7 2104.58   7
  -7   9   1 91223.5 2406.02  12
  -9   7   1 88072.6 2544.22  12
  -7   9   0 41893.5 1431.58  10
   9  -7   0 41362.5 1419.98   6
  -7  -9   0 42692.1 1418.75   9
  -9  -7   0 37812.4 1308.67   2
  -9  -7   0 43376.1 1405.54   9
  -7  -9   1 89688.9 2533.16   9
  -9  -7   1 95365.8 2604.37   9
  -7   9  -1 88905.1 2541.66  11
  -7  -9   2 31407.4 1453.79   9
  -9  -7   2 32364.2 1503.41   9
  -9  -7   2 34249.8 1374.54  12
  -7   9  -2 33303.6 1392.63  11
  -7  -9   3 19111.6 1256.53   9
  -9  -7   3 20678.7 1340.76   9
  -9  -7   3 22006.2 1210.99  12
  -9  -7   4 35157.5 1972.24   9
  -7  -9   4 34359.5 1930.11   9
  -9  -7   4 35689.1 1780.92  12
  -9  -7   5 42582.1 1934.84  17
  -7  -9   5 45158.6 2257.39  14
  -9  -7   5 44783.8 2188.90  14
   7   9   5 39345.1 2017.42  10
  -7  -9   5 43709.6 2404.15   9
  -9  -7   5 44947.8 2458.24   9
  -7  -9   5 41338.4 2117.73  27
  -9  -7   5 37666.6 2031.48  27
   7   9   5 45819.0 1951.34  29
   9   7   5 47640.0 2029.32  29
   7   9   5 44611.0 1631.59  24
   9   7   5 44470.0 1660.81  24
  -9  -7   6 3211.16 522.140  17
  -7  -9   6 3195.45 514.067  17
  -7  -9   6 3775.31 664.572  14
   9   7   6 3987.71 572.318  29
  -7  -9   6 3643.58 606.461  27
   7   9   6 4280.23 502.602  24
   9   7   6 3792.91 473.274  24
  -9  -7   7 3573.28 517.963  17
  -7  -9   7 3338.50 519.432  17
   7   9   7 4205.95 485.535  24
   9   7   7 3621.74 456.140  24
  -9  -7   7 4084.59 665.576  21
  -7  -9   8 792.557 236.091  17
  -9  -7   8 450.666 187.726  17
   9   7   8 797.033 215.811  24
   7   9   8 875.948 189.328  24
  -7  -9   9 2614.84 292.943  17
  -9  -7   9 2367.40 269.685  17
   9  -8   8 3254.23 467.111  24
  -9   8   8 3389.79 424.810  23
   8  -9   8 2889.23 460.735  24
  -8   9   8 3039.15 428.001  23
   9  -8   7 2639.44 535.354  29
   8  -9   7 3136.22 567.738  29
   8  -9   7 2066.16 458.368  24
  -8   9   7 2341.87 429.333  23
   9  -8   7 1940.52 427.637  24
  -9   8   7 2643.39 461.075  23
  -9   8   6 1566.76 304.383  17
  -8   9   6 2848.84 443.712  17
  -9   8   6 2663.70 399.256  28
   9  -8   6 1292.24 393.980  29
   8  -9   6 2213.71 517.592  29
  -9   8   6 1699.04 383.343  23
  -8   9   6 1671.50 385.992  23
   9  -8   6 1694.07 409.974  24
   8  -9   6 1253.42 367.836  24
  -9   8   5 8672.66 667.871  17
  -9   8   5 9690.03 1027.96  12
  -8   9   5 9876.49 708.042  17
   9  -8   5 9529.99 995.020   8
  -8  -9  -5 9905.19 644.493   7
  -9  -8  -5 9870.98 651.281   7
   8  -9   5 9701.64 1050.34   8
  -8   9   5 10655.1 924.295  10
  -9   8   5 9107.33 843.200  10
   8  -9   5 9362.02 1022.26  29
  -9   8   5 12430.1 825.414  28
  -8   9   5 12479.6 834.012  28
   9  -8   5 10132.2 1057.28  29
  -8   9   5 9247.57 878.577  21
  -9   8   5 8726.64 847.556  21
  -8   9   5 10967.9 942.332  23
  -9   8   5 10026.6 886.958  23
  -9   8   4 27929.1 1455.24  10
  -8   9   4 28854.1 1512.11  10
  -8  -9  -4 30974.2 1134.74   7
  -9  -8  -4 30613.2 1143.33   7
   9  -8   4 31125.7 1851.63   6
   8  -9   4 32307.0 1880.00   6
  -8   9   4 28085.0 1584.02  12
  -9   8   4 27879.7 1646.99  12
  -9   8   3 9935.08 781.356  10
  -8  -9  -3 10596.1 592.321   7
  -9  -8  -3 11115.0 611.066   7
  -8   9   3 10524.7 815.781  10
   9  -8   3 10808.8 972.991   6
   8  -9   3 12666.0 1055.50   6
  -8   9   3 9878.59 820.072  12
  -9   8   3 10500.1 893.437  12
   9  -8   2 12904.5 933.103   6
   8  -9   2 12732.5 930.667   6
  -9   8   2 10859.9 769.157  10
  -8   9   2 11094.7 785.068  10
  -8  -9  -2 12925.7 616.974   7
  -9  -8  -2 12371.2 608.889   7
  -8   9   2 11060.7 800.050  12
  -9   8   2 11700.9 861.729  12
   9  -8   1 4893.14 499.719   6
  -9   8   1 4370.68 451.420  10
   8  -9   1 5536.16 523.982   6
  -8   9   1 4524.46 461.093  10
  -9  -8  -1 4629.89 353.404   7
  -8  -9  -1 4992.34 417.672   9
  -9  -8  -1 5336.29 434.839   9
  -8   9   1 5384.82 490.058  12
  -9   8   1 4689.13 481.151  12
  -8   9   0 361.006 149.384  10
   9  -8   0 515.395 168.104   6
   8  -9   0 496.149 176.024   6
  -8  -9   0 435.733 155.320   9
  -9  -8   0 400.965 158.639   9
  -8  -9   1 4389.07 466.427   9
  -9  -8   1 4027.88 450.958   9
  -8  -9   2 10969.5 844.755   9
  -9  -8   2 9376.73 785.306   9
  -8  -9   3 10576.1 949.394   9
  -9  -8   3 11011.5 982.728   9
  -9  -8   3 11257.7 863.109  12
  -9  -8   4 28492.3 1815.97   9
  -8  -9   4 28853.1 1804.93   9
  -9  -8   4 31316.8 1662.03  12
  -9  -8   5 7867.20 804.232  17
  -9  -8   5 7024.89 833.299  14
  -8  -9   5 7609.95 784.411  17
  -8  -9   5 7921.01 909.449  14
   9   8   5 7172.07 830.887  10
  -8  -9   5 9095.75 1093.57   9
  -9  -8   5 8836.14 1074.22   9
   8   9   5 7482.64 842.819  10
  -9  -8   5 7518.24 875.522  27
   8   9   5 7445.24 758.376  29
  -8  -9   5 7355.44 871.343  27
   9   8   5 7914.18 789.282  29
   9   8   5 8266.32 653.662  24
   8   9   5 8206.42 644.549  24
  -9  -8   6 1529.44 385.260  17
  -8  -9   6 2001.27 408.933  17
  -8  -9   6 1898.98 483.473  14
  -8  -9   6 1489.08 388.328  27
   9   8   6 1730.92 362.905  29
  -9  -8   6 1595.29 392.985  27
   8   9   6 1975.32 342.369  24
   9   8   6 2437.13 377.533  24
  -9  -8   7 2242.53 410.449  17
  -8  -9   7 2120.54 399.096  17
   9   8   7 2647.96 383.197  24
  -9  -8   7 2167.12 472.388  21
   8   9   7 2705.41 385.992  24
  -9  -8   8 2294.41 371.372  17
  -8  -9   8 2870.44 410.893  17
   9   8   8 3401.89 377.133  24
   8   9   8 3544.47 379.387  24
   9  -9   8 12100.0 876.834  24
  -9   9   8 12046.0 804.990  23
   9  -9   7 352.635 211.076  29
  -9   9   7-36.8838 150.640  23
   9  -9   7 121.601 159.378  24
  -9   9   6 8190.90 682.056  17
   9  -9   6 6547.89 880.149  29
   9  -9   6 6726.76 808.420  24
  -9   9   6 6684.80 749.815  23
  -9   9   5 144.139 141.356  17
   9  -9   5 255.763 166.095   6
  -9   9   5 101.640 168.824  10
  -9  -9  -5 159.491 134.850   7
   9  -9   5 50.2550 285.954   8
   9  -9   5-254.452 215.903  29
  -9   9   5 362.438 292.913  21
  -9   9   5 202.963 158.761  23
  -9   9   4 18388.1 1176.56  10
  -9  -9  -4 17845.4 865.431   7
   9  -9   4 21500.8 1566.64   6
  -9   9   4 18994.6 1329.14  12
  -9   9   3-10.3779 132.728  10
   9  -9   3 70.4405 160.064   6
  -9  -9  -3 117.055 111.234   7
  -9   9   3 48.0275 137.092  12
   9  -9   2 6931.02 711.828   6
  -9   9   2 6572.84 600.654  10
  -9  -9  -2 6234.91 434.553   7
  -9   9   2 6040.08 611.611  12
  -9   9   1-85.2782 143.071  10
   9  -9   1 26.7006 101.267   6
  -9  -9  -1 90.4150 118.070   9
  -9   9   1-62.6895 107.874  12
   9  -9   0 389.738 142.651   6
  -9  -9   0 226.480 136.630   9
  -9  -9   1-18.5386 122.569   9
  -9  -9   2 4894.13 588.152   9
  -9  -9   3-49.1984 208.673   9
  -9  -9   4 18270.6 1463.58   9
  -9  -9   5 103.775 171.903  14
  -9  -9   5-363.391 202.753  17
   9   9   5 338.368 248.966  10
  -9  -9   5-168.215 266.653   9
   9   9   5-157.151 136.196  29
   9   9   5 38.8483 98.2056  24
  -9  -9   6 4760.48 625.848  17
   9   9   6 6299.06 694.446  29
  -9  -9   6 5499.35 740.256  27
   9   9   6 6096.83 579.270  24
  -9  -9   7-169.030 171.225  17
   9   9   7 114.032 136.741  24
  -9  -9   8 11028.6 790.500  17
   9   9   8 15477.3 795.224  24
   0  10   0 15745.9 792.276  11
 -10   0   0 15287.6 557.651   7
   0  10   0 15336.5 740.226  10
   0 -10   0 14895.9 657.024   9
  10   0   0 15839.3 725.447   6
   0  10   1 21975.3 907.810  11
  10   0  -1 20571.5 763.677   6
   0  10  -1 20333.1 964.730  11
   0  10   1 22801.4 1002.92  10
 -10   0  -1 21457.0 676.903   7
   0 -10   1 21066.4 927.037   9
  10   0   1 21844.6 971.634   6
   0 -10  -1 22477.4 1144.17   1
 -10   0   1 23262.5 1020.28  12
   0  10   2 60407.0 1978.79  10
   0 -10   2 60619.1 1969.77   9
 -10   0  -2 58753.9 1498.18   7
 -10   0   2 56645.0 1790.53   9
  10   0   2 58262.8 1935.02   6
   0  10  -2 58156.4 1897.64  11
 -10   0   2 58822.2 2006.98  12
  10   0   3 1019.59 261.984   6
   0  10   3 847.504 233.175  10
   0  10  -3 609.595 187.283  11
 -10   0  -3 1403.27 210.202   7
   0 -10   3 839.917 232.593   9
 -10   0   3 733.527 239.546  12
   0  10   4 11015.2 903.742  10
 -10   0  -4 10656.1 657.685   7
 -10   0   4 9425.46 917.242  12
   0  10  -4 9183.83 749.836  11
   0 -10   5 2929.36 551.497   8
   0  10   5 2598.37 467.005  10
 -10   0  -5 2734.55 366.534   7
 -10   0   5 2918.45 559.004  12
 -10   0   6 4820.62 781.188  12
 -10   0   6 5204.70 604.636  17
   0 -10   6 6518.26 915.089  14
   0 -10   6 6984.21 893.505   8
 -10   0  -6 5842.09 575.288   7
   0  10   6 7437.09 629.493  28
  10   0   6 5735.77 711.482  29
 -10   0   6 5436.26 799.159  26
 -10   0   6 5428.72 729.747  21
   0  10   6 6489.77 566.860  24
  10   0   6 6467.80 698.601  24
   0 -10   7 5264.77 685.168  17
 -10   0   7 5895.13 606.103  17
  10   0   7 6570.04 730.454  29
 -10   0   7 5898.05 781.420  21
  10   0   7 6192.83 672.467  24
   0  10   7 4320.81 621.783  23
   0 -10   8 2464.99 405.025  17
 -10   0   8 2434.66 343.194  17
   0 -10   8 2574.50 488.734  24
   0  10   8 1663.75 336.562  23
  10   0   8 2200.56 357.150  24
 -10   0   9 523.882 139.972  17
  10   0   9 951.489 191.138  24
   0  10   9 812.204 197.641  23
   0 -10   9 342.480 137.605  24
  10  -1   9 213.875 120.615  24
  -1  10   9 514.521 151.555  23
 -10   1   8 5154.15 490.832  17
   1 -10   8 5189.46 580.797  17
  -1  10   8 4556.31 590.641  23
   1 -10   8 4479.99 641.889  24
  10  -1   8 4519.55 518.859  24
 -10   1   7 5565.17 582.952  17
   1 -10   7 5386.37 688.163  17
  10  -1   7 5002.33 645.543  29
  -1  10   7 7090.46 635.991  28
   1 -10   7 5089.02 739.674  24
 -10   1   7 5949.89 762.516  21
  -1  10   7 5499.24 719.434  23
  10  -1   7 4520.66 583.619  24
   1 -10   6 13058.9 1264.38  14
 -10   1   6 11379.6 1225.41  12
 -10   1   6 9721.20 813.383  17
   1 -10   6 10351.5 1122.30   8
 -10  -1  -6 11268.4 788.973   7
  10  -1   6 9917.35 971.340  29
 -10   1   6 10051.7 1071.49  26
  -1  10   6 13298.7 865.068  28
  10  -1   6 10080.9 902.133  24
 -10   1   6 12733.0 926.105  23
 -10   1   6 11206.0 1036.35  21
   1 -10   5 10610.2 1047.99   8
  -1  10   5 12076.6 1017.39  10
 -10  -1  -5 10956.7 732.263   7
 -10   1   5 11222.6 1113.37  12
 -10  -1  -4 8326.15 574.843   7
  -1  10   4 8414.60 798.308  10
   1  10  -4 8258.79 704.769  11
 -10   1   4 7689.00 838.052  12
  -1  10   3 30007.0 1422.51  10
   1  10  -3 29797.6 1334.72  11
 -10  -1  -3 30464.2 1059.18   7
  10  -1   3 29182.3 1409.54   6
 -10   1   3 27526.1 1456.35  12
  -1  10   2 60427.1 1994.98  10
   1  10  -2 61606.4 1973.41  11
 -10  -1  -2 61829.6 1544.76   7
   1 -10   2 61735.1 1997.79   9
   1 -10   2 58307.0 1813.62   6
  10  -1   2 62682.7 2030.89   6
 -10   1   2 62455.5 2103.55  12
   1  10  -1 60636.6 1873.12  11
  -1 -10  -1 59871.8 2022.48   1
  -1  10   1 60757.5 1852.26  10
   1 -10   1 61666.9 1769.25   9
 -10   1   1 55805.2 1640.56   9
 -10  -1  -1 59278.2 1427.44   7
  10  -1   1 61622.1 1852.04   6
  -1  10   1 61119.6 1736.10  11
 -10   1   1 65371.1 1937.80  12
  -1  10   0 449.360 140.800  11
   1  10   0 280.518 127.093  11
  -1  10   0 362.697 123.102  10
   1  10   0 352.184 119.874  10
  10   1   0 525.731 142.357   6
  10  -1   0 261.736 97.8564   6
 -10  -1   0 430.753 86.2030   7
 -10   1   0 310.350 75.2622   7
  10  -1   0 256.972 101.042   3
  -1 -10   0 418.541 111.646   9
  10   1   0 480.726 159.700   5
  -1  10  -1 61357.5 1885.75  11
   1  10   1 64643.4 1795.88  11
  10  -1  -1 61245.0 1611.64   6
   1  10   1 61554.9 1888.52  10
 -10   1  -1 64394.4 1438.76   7
  -1 -10   1 61304.7 1813.79   9
  10   1   1 64586.4 1868.92   6
   1 -10  -1 64276.7 2138.34   1
 -10  -1   1 67482.8 1911.27  12
   1  10   2 67334.3 2130.33  10
  -1 -10   2 69264.3 2147.33   9
 -10   1  -2 67531.9 1639.62   7
 -10  -1   2 63063.9 2004.75   9
  10   1   2 65498.2 2077.32   6
  -1  10  -2 65126.8 2040.45  11
 -10  -1   2 69145.0 2159.75  12
   1  10   3 25487.7 1317.86  10
  -1 -10   3 27642.2 1400.91   9
 -10  -1   3 26033.1 1257.71   9
 -10   1  -3 25996.3 984.421   7
  -1  10  -3 26474.5 1241.86  11
 -10  -1   3 26445.5 1378.20  12
   1  10   4 8422.68 794.722  10
 -10   1  -4 9213.44 613.683   7
 -10  -1   4 8912.76 877.223  12
  -1  10  -4 8890.89 730.807  11
   1  10   5 10890.7 983.904  10
 -10   1  -5 10299.3 720.343   7
  -1 -10   5 9996.39 983.850   8
 -10  -1   5 11486.7 1115.54  12
  -1 -10   6 11579.6 1222.66  14
 -10  -1   6 11151.8 1198.44  12
 -10  -1   6 10630.7 872.843  17
  -1 -10   6 10106.0 1062.00   8
 -10   1  -6 10476.1 781.090   7
  10   1   6 11052.3 993.132  29
 -10  -1   6 11096.7 1154.72  26
   1  10   6 12876.4 821.199  28
  10   1   6 11180.3 905.906  24
   1  10   6 12766.7 820.656  24
 -10  -1   6 10797.5 1044.48  21
 -10  -1   7 4025.54 524.550  17
  -1 -10   7 4133.70 608.780  17
   1  10   7 5015.05 522.151  28
  10   1   7 4394.80 587.123  29
  10   1   7 4505.96 570.590  24
 -10  -1   7 4016.23 652.479  21
   1  10   7 5676.50 531.333  24
   1  10   7 3174.07 538.977  23
  -1 -10   8 3401.24 486.046  17
 -10  -1   8 3634.19 428.972  17
  -1 -10   8 2832.78 505.367  24
 -10  -1   8 4092.71 626.106  21
  10   1   8 3456.55 438.074  24
   1  10   8 2541.85 441.709  23
  10   1   9 410.966 145.170  24
   1  10   9 263.473 139.953  23
  10  -2   9 6917.94 499.091  24
  -2  10   9 6116.67 508.494  23
 -10   2   8 2223.39 322.191  17
 -10   2   8 2880.32 363.055  28
   2 -10   8 2108.70 438.214  24
  -2  10   8 1472.54 332.675  23
  10  -2   8 1953.61 341.767  24
 -10   2   7 5973.16 596.786  17
   2 -10   7 4839.36 632.008  17
  10  -2   7 6776.11 756.552  29
  -2  10   7 7568.06 654.539  28
 -10   2   7 5910.42 551.195  28
  -2  10   7 5083.48 681.966  23
 -10   2   7 4759.95 668.530  21
   2 -10   7 4503.19 701.638  24
  10  -2   7 6133.82 686.377  24
 -10   2   7 6235.92 629.959  23
 -10   2   6 6456.05 637.480  17
   2 -10   6 6600.39 869.426  14
 -10   2   6 6323.37 945.039  12
   2 -10   6 7035.55 949.131   8
 -10  -2  -6 6342.63 577.369   7
 -10   2   6 5260.57 808.767  26
  10  -2   6 6484.77 788.784  29
  -2  10   6 7272.50 636.077  28
  -2  10   6 6261.54 767.255  23
 -10   2   6 6120.35 763.431  21
  10  -2   6 5952.01 690.247  24
 -10   2   6 6882.35 691.602  23
  -2  10   5 1280.44 359.859  10
   2 -10   5 1928.88 493.619   8
 -10  -2  -5 2008.70 307.570   7
 -10   2   5 1549.88 452.682  12
  10  -2   4 13533.5 893.350   8
 -10  -2  -4 14936.9 778.873   7
  -2  10   4 14557.5 1050.29  10
   2  10  -4 14269.2 947.285  11
 -10   2   4 14579.3 1163.73  12
  10  -2   3 21379.8 1012.51   8
 -10  -2  -3 22098.3 870.852   7
  -2  10   3 21594.1 1188.70  10
  10  -2   3 21570.6 1198.05   6
   2  10  -3 21222.8 1115.26  11
 -10   2   3 20558.5 1265.42  12
   2 -10   2 51623.6 1797.92   6
   2  10  -2 59186.2 1946.98  11
  -2 -10  -2 65582.8 1460.58   7
  -2  10   2 62141.5 2000.91  10
   2 -10   2 57921.8 1915.13   9
 -10  -2  -2 59864.8 1517.51   7
  10  -2   2 54921.7 1945.06   6
 -10   2   2 58187.2 2076.17  12
   2 -10   1 61046.1 1708.82   6
 -10  -2  -1 58149.3 1448.50   7
   2 -10   1 60269.4 1723.96   9
  -2 -10  -1 58565.3 1956.11   1
  -2  10   1 60958.1 1860.29  10
 -10   2   1 58045.6 1619.72   9
  -2 -10  -1 62865.5 1559.76   9
  10  -2   1 60998.8 1857.45   6
 -10   2   1 65317.7 1963.32  12
  -2  10   1 60701.0 1740.04  11
  10  -2   0 3754.04 349.763   6
  10  -2   0 3398.52 380.282   3
  -2  10   0 4143.70 369.334  10
 -10   2   0 3397.81 223.455   7
   2  10   0 3961.39 363.357  10
  -2 -10   0 4093.93 339.158   9
  10   2   0 4096.82 439.345   5
  10   2   0 3574.80 319.038   6
 -10  -2   0 4484.56 370.762  12
  -2  10   0 3943.41 383.731  11
  10  -2  -1 61891.9 1632.71   6
  -2  10  -1 61608.1 1623.78  10
   2  10   1 64725.7 1802.80  11
 -10   2  -1 63220.7 1414.11   7
  -2 -10   1 59996.1 1808.54   9
 -10  -2   1 55321.7 1781.36   9
   2  10   1 59730.7 1870.41  10
  10   2   1 59229.1 1797.08   6
  -2  10  -1 61062.5 1887.04  11
 -10  -2   1 63192.2 1853.81  12
  -2 -10   2 57573.5 1929.67   9
 -10   2  -2 55899.1 1444.22   7
 -10  -2   2 51680.2 1843.92   9
   2  10   2 54419.9 1895.98  10
  10   2   2 55922.3 1861.06   6
  -2  10  -2 56100.8 1847.45  11
 -10  -2   2 55801.1 1888.95  12
  -2 -10   3 22003.8 1251.32   9
 -10  -2   3 22609.9 1218.26   9
 -10   2  -3 21805.8 888.800   7
   2  10   3 23247.5 1247.97  10
 -10  -2   3 21273.9 1220.07  12
  -2  10  -3 22809.7 1142.53  11
  -2 -10   4 16990.9 1142.54   8
   2  10   4 16067.3 1120.72  10
  -2 -10   4 15793.6 1180.02   9
 -10  -2   4 15386.8 1079.41   9
  -2  10  -4 15641.6 986.472  11
 -10  -2   4 14329.4 1116.67  12
  -2 -10   5 967.800 337.280   8
 -10   2  -5 974.057 236.845   7
   2  10   5 1028.21 305.307  10
 -10  -2   5 1293.96 417.827  12
 -10  -2   6 4225.31 562.092  17
  -2 -10   6 5256.58 830.878  14
 -10   2  -6 4206.75 493.948   7
  -2 -10   6 4222.98 675.456   8
   2  10   6 5389.49 528.760  28
  10   2   6 4724.51 632.979  29
 -10  -2   6 4395.15 711.119  26
   2  10   6 5319.12 536.132  24
 -10  -2   6 4659.78 690.525  21
  10   2   6 4788.91 573.356  24
 -10  -2   7 4519.98 542.509  17
  -2 -10   7 5026.18 664.754  17
   2  10   7 6383.68 578.336  28
 -10  -2   7 4749.19 724.552  21
   2  10   7 5902.49 547.234  24
  10   2   7 4426.19 538.897  24
 -10  -2   8 2225.04 344.273  17
  -2 -10   8 1594.60 357.524  17
  -2 -10   8 1916.64 425.917  24
   2  10   8 1165.17 309.221  23
   2  10   8 2102.66 288.874  24
  10   2   8 1938.32 335.440  24
 -10  -2   8 2465.55 508.577  21
 -10  -2   9 5794.17 424.245  17
  -2 -10   9 5184.45 408.475  28
   2  10   9 6140.97 529.365  23
   3 -10   9 2484.07 354.602  24
  -3  10   9 3702.16 385.901  23
  10  -3   9 3246.18 344.385  24
 -10   3   8 6046.88 522.512  17
  -3  10   8 5912.28 644.636  23
  10  -3   8 6031.79 605.128  24
 -10   3   8 7191.63 582.400  23
   3 -10   8 6582.71 777.622  24
   3 -10   7 9828.34 907.296  17
 -10   3   7 11876.5 829.496  17
  10  -3   7 12385.1 1058.42  29
 -10   3   7 14803.1 886.997  28
  -3  10   7 16341.1 977.880  28
  -3  10   7 9681.83 949.915  23
 -10   3   7 13078.7 943.199  23
 -10   3   7 11498.3 1041.64  21
  10  -3   7 11485.6 964.624  24
   3 -10   7 11809.1 1132.70  24
 -10   3   6 2057.35 545.967  12
   3 -10   6 2485.08 558.667  14
 -10   3   6 1945.25 342.843  17
   3 -10   6 2107.00 558.011   8
 -10  -3  -6 2162.86 335.090   7
  -3  10   6 2313.56 369.142  28
  10  -3   6 1661.97 410.696  29
 -10   3   6 1874.98 320.546  28
 -10   3   6 1447.72 325.444  23
 -10   3   6 1825.59 425.204  21
  -3  10   6 2221.87 448.638  23
  10  -3   6 1631.79 395.026  24
  10  -3   5 6453.72 687.076   8
  -3  10   5 6833.76 763.739  10
 -10  -3  -5 6106.29 533.100   7
   3 -10   5 6816.38 864.821   8
 -10   3   5 6171.84 854.796  12
  10  -3   4 3091.43 512.621   6
  10  -3   4 2928.15 415.757   8
  -3  10   4 3843.89 530.602  10
 -10  -3  -4 3924.36 384.758   7
   3  10  -4 2778.75 421.531  11
 -10   3   4 2682.96 527.533  12
   3  10  -3 3761.29 464.474  11
  -3 -10  -3 4843.88 329.422   7
 -10  -3  -3 3692.67 334.169   7
  10  -3   3 4156.33 530.455   6
   3 -10   3 4442.32 524.895   6
  -3  10   3 4057.61 510.223  10
 -10   3   3 3571.45 542.234  12
   3 -10   2 85571.7 2575.34   6
  -3 -10  -2 101936. 2123.01   7
  -3  10   2 93433.7 2682.78  10
 -10  -3  -2 98190.0 2181.05   7
  10  -3   2 93662.4 2728.40   6
 -10   3   2 80584.7 2713.53  12
 -10  -3  -1 9035.14 446.140   7
   3 -10   1 9982.53 595.371   6
  -3  10   1 9857.82 649.368  10
  -3 -10  -1 10168.9 519.026   9
  10  -3   1 8938.07 622.340   6
  -3  10   1 8912.43 571.941  11
 -10   3   1 10175.2 702.640  12
  -3  10   0 1843.91 273.554  11
  10  -3   0 2455.29 287.687   6
  -3 -10   0 2527.30 277.009   9
 -10  -3   0 2487.15 266.294   9
  10   3   0 2192.19 234.498   6
  10  -3   0 2114.94 305.945   3
  -3  10   0 2079.65 268.417  10
  10   3   0 2079.62 327.313   5
 -10  -3   0 2424.50 266.630  12
  -3  10  -1 9279.07 510.904  10
  10  -3  -1 9140.74 519.721   6
 -10   3  -1 9108.27 383.661   7
  -3 -10   1 8714.87 589.890   9
 -10  -3   1 8377.87 599.884   9
  10   3   1 9084.76 577.009   6
 -10  -3   1 9961.51 620.350  12
  -3  10  -1 8606.62 611.156  11
   3  10   2 89011.7 2591.52  10
  -3 -10   2 87812.1 2568.28   9
 -10   3  -2 88630.0 2028.91   7
  -3  10  -2 91571.8 2522.88  11
 -10  -3   2 87078.5 2521.82  12
   3  10   3 5113.49 584.806  10
 -10  -3   3 5075.48 591.656   9
 -10   3  -3 4554.68 378.173   7
  -3 -10   3 5109.27 597.965   9
  -3  10  -3 5155.41 526.965  11
 -10  -3   3 5323.81 586.008  12
   3  10   4 3101.96 506.028  10
  -3 -10   4 3186.99 485.968   8
  -3 -10   4 2628.09 492.686   9
 -10  -3   4 2980.14 504.652   9
  -3  10  -4 3034.04 435.773  11
 -10  -3   4 2360.32 443.906  12
   3  10   5 5550.81 709.330  10
 -10  -3   5 5997.38 757.207   9
  -3 -10   5 6063.78 737.227   8
 -10  -3   5 6030.07 791.373  12
 -10  -3   6 1557.46 349.047  17
  -3 -10   6 1395.73 447.561  14
 -10   3  -6 1521.39 313.835   7
  -3 -10   6 2789.95 552.874   8
  -3 -10   6 1230.63 346.218  27
  10   3   6 1964.10 406.246  29
   3  10   6 2265.79 331.704  28
  10   3   6 1952.77 366.671  24
   3  10   6 1960.09 325.981  24
  -3 -10   7 11688.1 1025.08  17
 -10  -3   7 11037.7 876.986  17
   3  10   7 14226.8 859.858  28
   3  10   7 13844.2 858.170  24
  10   3   7 12094.3 903.166  24
 -10  -3   7 11563.9 1128.85  21
 -10  -3   8 6689.88 585.977  17
  -3 -10   8 6095.40 655.317  17
  10   3   8 5868.07 549.024  24
  -3 -10   8 6024.50 674.168  24
   3  10   8 7238.74 534.331  24
   3  10   8 5083.93 628.407  23
 -10  -3   8 6375.20 753.282  21
 -10  -3   9 3120.55 308.626  17
  -3 -10   9 2411.94 295.801  17
   3  10   9 3094.74 372.799  23
  10   3   9 3597.22 329.752  24
   4 -10   9 713.093 196.688  24
  10  -4   9 1357.36 229.966  24
  -4  10   9 1370.55 233.641  23
 -10   4   8 1595.30 276.588  17
   4 -10   8 1783.02 408.169  24
 -10   4   8 1682.81 298.047  23
  -4  10   8 1843.73 363.729  23
  10  -4   8 1565.03 317.807  24
 -10   4   7 6457.74 604.464  17
  -4  10   7 9468.29 749.916  28
  10  -4   7 7123.15 817.000  29
 -10   4   7 8648.81 683.555  28
  -4  10   7 6022.01 727.434  23
 -10   4   7 7069.89 699.095  23
  10  -4   7 6692.22 741.507  24
   4 -10   7 6636.67 847.907  24
 -10   4   7 7436.02 824.500  21
   4 -10   6 3513.72 618.070  14
 -10   4   6 2258.13 571.774  12
 -10   4   6 3366.77 447.252  17
   4 -10   6 3837.84 703.398   8
 -10  -4  -6 3380.57 422.423   7
 -10   4   6 3786.51 448.140  28
  -4  10   6 4505.68 516.866  28
  10  -4   6 3599.17 599.375  29
 -10   4   6 2798.80 523.694  21
 -10   4   6 4107.42 550.582  23
  -4  10   6 3341.43 561.055  23
  10  -4   6 3209.25 533.212  24
 -10   4   5 10243.9 763.356  17
 -10   4   5 11133.8 1172.69  12
  10  -4   5 9747.46 873.725   8
  -4  10   5 10430.9 944.286  10
 -10  -4  -5 10935.3 705.154   7
   4 -10   5 10146.4 1093.34   8
  -4  10   5 13919.1 842.016  28
  10  -4   5 10662.1 1018.59  29
 -10   4   5 12271.0 921.215  23
 -10   4   5 8814.39 864.177  21
  -4  10   5 10063.3 912.025  23
   4  10  -4 7103.10 683.822  11
  10  -4   4 6293.51 640.388   8
  -4  10   4 6789.94 720.005  10
  -4 -10  -4 7850.58 475.341   7
 -10  -4  -4 6963.14 514.316   7
  10  -4   4 6859.46 756.605   6
 -10   4   4 6073.27 781.960  12
  -4  10   3 46560.6 1845.31  10
 -10  -4  -3 48091.1 1408.40   7
  -4 -10  -3 47735.2 1317.41   7
  10  -4   3 45581.7 1929.92   6
   4 -10   3 48569.5 1965.06   6
 -10   4   3 42015.2 1962.90  12
   4 -10   2 56001.4 1936.84   6
  -4 -10  -2 60311.5 1459.04   7
 -10  -4  -2 57137.7 1483.34   7
  -4  10   2 54665.1 1913.38  10
  10  -4   2 56990.1 1998.13   6
  10  -4   1 71981.4 2158.30   6
  -4  10   1 73893.8 2145.50  10
   4 -10   1 74151.2 2054.30   6
 -10  -4  -1 72464.7 1748.66   7
  -4 -10  -1 77190.4 1887.39   9
 -10   4   1 72494.2 2223.44  12
  -4  10   1 71727.1 2016.11  11
  10  -4   0 6897.33 498.505   6
  -4  10   0 6609.77 493.268  10
  10  -4   0 6609.28 538.064   3
  -4 -10   0 6963.93 480.162   9
 -10  -4   0 6956.88 467.364   9
  10   4   0 6938.79 621.780   5
 -10   4   0 6288.53 536.142   5
 -10  -4   0 7387.85 471.602  12
  -4  10   0 6510.32 517.466  11
  -4  10  -1 76073.9 1908.93  10
  10  -4  -1 75731.6 1954.37   6
  -4 -10   1 68702.9 2064.86   9
 -10  -4   1 75811.7 2183.61   9
  -4  10  -1 71484.4 2146.12  11
 -10  -4   1 74516.5 2075.73  12
  -4 -10   2 53946.8 1917.87   9
 -10   4  -2 57539.1 1456.18   7
  -4  10  -2 55856.2 1870.60  11
 -10  -4   2 57967.9 1902.86  12
  -4 -10   3 42486.8 1845.35   9
 -10  -4   3 41028.2 1857.17   9
   4  10   3 41143.3 1770.67  10
 -10  -4   3 40568.9 1743.01  12
  -4  10  -3 42190.0 1643.20  11
  -4 -10   4 8453.64 766.747   8
   4  10   4 7201.64 755.874  10
  -4 -10   4 6177.34 757.300   9
 -10  -4   4 7151.08 819.939   9
  -4  10  -4 7092.67 664.712  11
 -10  -4   4 7816.84 801.396  12
  -4 -10   5 9046.00 1000.26  14
 -10  -4   5 7963.60 756.800  17
 -10  -4   5 10784.0 1047.19  12
  -4 -10   5 11059.4 972.594   8
 -10  -4   5 9649.05 998.381   9
   4  10   5 10121.1 964.211  10
 -10  -4   5 11631.8 1179.07  26
   4  10   5 10515.3 721.669  24
  -4 -10   6 3271.26 657.713  14
 -10  -4   6 3395.54 510.605  17
  -4 -10   6 3444.83 586.593   8
 -10   4  -6 2840.60 398.656   7
  10   4   6 4000.24 582.103  29
   4  10   6 4098.80 440.990  28
  -4 -10   6 2812.38 508.316  27
  10   4   6 4290.59 528.993  24
   4  10   6 3979.69 467.396  24
 -10  -4   7 8183.15 753.337  17
  -4 -10   7 7657.76 820.130  17
   4  10   7 10369.3 710.841  28
   4  10   7 8774.58 696.721  24
  -4 -10   7 7329.34 843.119  24
 -10  -4   7 8673.21 980.293  21
  10   4   7 8362.65 730.283  24
  -4 -10   8 1852.71 376.996  17
 -10  -4   8 1545.93 289.448  17
   4  10   8 2056.21 298.894  24
  10   4   8 1837.31 315.991  24
 -10  -4   8 1607.65 377.563  21
   4  10   8 1273.95 317.569  23
 -10  -4   9 1368.01 209.496  17
  -4 -10   9 703.602 170.428  17
  10   4   9 1078.58 178.555  24
   4  10   9 913.581 206.928  23
  -5  10   9 1383.98 222.886  23
  10  -5   9 1613.20 241.716  24
   5 -10   9 1422.39 256.908  24
  -5  10   8 934.632 264.082  23
   5 -10   8 861.923 290.446  24
  10  -5   8 390.268 164.130  24
 -10   5   8 829.065 209.161  23
 -10   5   7 2587.18 375.967  17
  10  -5   7 2858.84 533.492  29
 -10   5   7 3126.43 424.246  28
   5 -10   7 2383.77 501.239  24
 -10   5   7 3202.35 482.786  23
  -5  10   7 2864.26 494.280  23
  10  -5   7 2573.71 464.226  24
 -10   5   7 2534.52 530.964  21
 -10   5   6 5808.67 894.691  12
 -10   5   6 6833.55 631.098  17
  -5  10   6 8809.19 670.581  17
  10  -5   6 5814.49 747.080   8
   5 -10   6 5773.88 856.939   8
 -10  -5  -6 6275.45 553.417   7
 -10   5   6 7794.04 645.208  28
  10  -5   6 5716.21 777.975  29
   5 -10   6 5451.77 780.546  29
  -5  10   6 7684.40 679.193  28
 -10   5   6 5801.73 722.958  21
  10  -5   6 5164.70 670.913  24
  -5  10   6 6045.06 744.241  23
 -10   5   6 5831.13 675.839  23
  -5  10   5 11945.3 720.017  17
 -10   5   5 12154.9 822.337  17
 -10   5   5 12715.6 1248.95  12
  -5  10   5 13163.7 1059.88  10
   5 -10   5 13581.2 1267.41   8
 -10  -5  -5 13776.6 785.639   7
  10  -5   5 11508.4 979.686   8
 -10   5   5 11244.3 1125.62  26
  10  -5   5 12764.5 1144.71  29
   5 -10   5 12042.0 1120.35  29
  -5  10   5 16489.1 936.597  28
 -10   5   5 12925.4 967.711  23
  10  -5   5 11558.7 976.736  24
  -5  10   5 11069.4 964.955  23
 -10   5   5 11571.2 987.538  21
   5  10  -4 1382.05 312.087  11
  10  -5   4 1022.98 273.350   8
  10  -5   4 1573.15 392.692   6
  -5  10   4 1730.61 391.431  10
  -5 -10  -4 1681.02 227.983   7
 -10  -5  -4 1717.18 262.322   7
 -10   5   4 1411.72 390.267  12
  -5  10   3 6651.86 662.181  10
  -5 -10  -3 7791.84 459.699   7
 -10  -5  -3 7621.62 486.452   7
  10  -5   3 7725.25 756.591   6
   5 -10   3 6748.76 716.655   6
 -10   5   3 6927.64 748.574  12
   5 -10   2 5690.28 573.836   6
  -5  10   2 5469.31 558.761  10
  -5 -10  -2 6991.57 410.381   7
 -10  -5  -2 6397.71 407.169   7
  10  -5   2 6088.61 609.317   6
 -10   5   2 4620.08 551.933  12
  10  -5   1 8695.24 645.397   6
   5 -10   1 7829.16 566.774   6
 -10  -5  -1 7618.85 432.205   7
  -5 -10  -1 8939.61 517.615   9
  -5  10   1 7695.51 595.310  10
  -5  10   1 7663.94 549.448  11
 -10   5   1 8814.15 668.613  12
  10  -5   0 10871.5 654.487   6
  -5  10   0 10370.1 635.884  10
  10  -5   0 10055.9 680.110   3
  -5 -10   0 10230.7 613.095   9
 -10  -5   0 11153.0 619.391   9
  -5  10   0 10050.4 659.855  11
 -10  -5   0 11511.2 599.906  12
  10  -5  -1 8089.88 526.578   6
  -5  10  -1 7848.00 501.088  10
  -5 -10   1 7396.43 567.360   9
 -10  -5   1 7760.99 602.296   9
 -10  -5   1 8333.42 571.907  12
  -5  10  -1 7754.39 597.636  11
  -5 -10   2 6648.83 613.880   9
 -10   5  -2 6711.67 397.433   7
 -10  -5   2 5445.04 571.516   9
 -10  -5   2 6913.15 583.552  12
  -5  10  -2 7003.61 598.842  11
  -5 -10   3 5894.15 664.986   9
 -10  -5   3 6097.25 699.546   9
 -10  -5   3 5989.11 624.785  12
  -5  10  -3 5893.01 584.531  11
   5  10   4 1442.74 359.075  10
  -5 -10   4 1012.03 268.171   8
  -5  10  -4 1145.99 279.544  11
  -5 -10   4 1222.27 357.925   9
 -10  -5   4 1277.79 379.942   9
 -10  -5   4 1407.77 334.692  12
  -5 -10   5 13874.6 1245.33  14
 -10  -5   5 11694.5 937.354  17
 -10  -5   5 11866.8 1104.57  12
   5  10   5 12540.5 1084.13  10
 -10  -5   5 12207.2 1187.93   9
  -5 -10   5 12238.1 1097.29  27
 -10  -5   5 14890.8 1347.29  26
  10   5   5 13075.9 1034.10  29
  10   5   5 11412.5 797.006  24
   5  10   5 12523.1 800.198  24
  -5 -10   6 6750.54 936.957  14
  -5 -10   6 6876.89 768.310  17
 -10  -5   6 5795.91 670.882  17
  10   5   6 5864.10 693.154  29
  -5 -10   6 4718.66 679.419  27
   5  10   6 6179.85 580.359  24
  10   5   6 5657.50 594.528  24
 -10  -5   7 2603.01 429.544  17
  -5 -10   7 2109.60 435.864  17
  10   5   7 2719.58 407.309  24
 -10  -5   7 2621.41 547.503  21
   5  10   7 3075.48 411.440  24
  -5 -10   8 303.068 196.119  17
 -10  -5   8 448.889 182.271  17
  10   5   8 153.641 131.888  24
   5  10   8 621.067 181.264  24
 -10  -5   8 183.099 193.682  21
   5  10   8 82.1554 178.589  23
 -10  -5   9 1698.06 224.260  17
  10   5   9 2142.46 247.456  24
  10  -6   9 7879.17 510.219  24
   6 -10   9 6804.28 532.652  24
  -6  10   8 1147.84 286.072  23
 -10   6   8 1120.82 243.256  23
  10  -6   8 871.307 228.358  24
   6 -10   8 1210.67 320.469  24
 -10   6   7 1011.60 243.511  17
  10  -6   7 939.825 326.194  29
  10  -6   7 1527.44 364.583  24
   6 -10   7 1669.28 423.660  24
 -10   6   7 1167.23 316.773  23
  -6  10   7 623.228 250.910  23
 -10   6   6 1554.21 429.845  12
 -10   6   6 1657.03 304.387  17
  10  -6   6 1409.19 396.657   8
   6 -10   6 1884.18 460.106  29
  10  -6   6 1562.34 414.586  29
 -10   6   6 2391.61 377.565  28
  -6  10   6 2675.13 401.101  28
 -10   6   6 1498.71 366.041  21
  -6  10   6 1559.62 381.316  23
 -10   6   6 1567.19 371.103  23
  10  -6   6 1254.33 349.041  24
 -10   6   5 30043.0 1350.19  17
  -6  10   5 28401.8 1220.91  17
 -10   6   5 27265.5 1857.13  12
  10  -6   5 31265.1 1723.56   8
   6 -10   5 32328.1 2014.54   8
  -6  10   5 30794.9 1669.61  10
  -6 -10  -5 31446.1 1175.02   7
 -10  -6  -5 32157.3 1273.88   7
 -10   6   5 29189.4 1880.79  26
   6 -10   5 30172.3 1859.93  29
 -10   6   5 39278.6 1471.05  28
  -6  10   5 41643.0 1564.03  28
  10  -6   5 32228.7 1891.59  29
  10  -6   5 28245.9 1609.96  24
 -10   6   5 34864.5 1654.32  23
  -6  10   5 31414.9 1663.80  23
 -10   6   5 29995.6 1648.44  21
  10  -6   4 6410.25 701.628   8
   6  10  -4 6108.56 650.837  11
 -10   6   4 5858.10 608.565  10
  -6  10   4 5981.71 673.382  10
 -10  -6  -4 7181.31 522.988   7
  10  -6   4 5877.28 738.375   6
  -6 -10  -4 6492.76 465.242   7
   6 -10   4 5795.35 742.952   6
 -10   6   4 6359.03 811.419  12
 -10   6   3 30766.0 1399.83  10
  -6  10   3 32099.1 1517.99  10
 -10  -6  -3 34955.5 1157.86   7
  -6 -10  -3 32903.9 1093.35   7
  10  -6   3 31416.7 1653.54   6
   6 -10   3 33020.2 1727.24   6
 -10   6   3 32048.4 1690.71  12
  -6  10   2 32135.5 1416.15  10
  -6 -10  -2 37308.9 1105.09   7
 -10  -6  -2 32320.8 1074.16   7
   6 -10   2 35054.5 1556.32   6
  10  -6   2 34543.7 1556.51   6
 -10   6   2 28638.8 1481.02  12
  10  -6   1 15329.8 888.282   6
  -6  10   1 13404.6 813.342  10
   6 -10   1 14083.7 805.771   6
 -10  -6  -1 13780.3 615.149   7
  -6 -10  -1 14322.1 702.048   9
 -10   6   1 13214.3 850.640  12
  -6  10   0 422.369 151.457  11
  -6  10   0 625.999 169.926  10
  10  -6   0 554.538 166.792   6
  -6 -10   0 587.990 151.688   9
 -10  -6   0 551.708 152.997   9
  10  -6  -1 14559.2 749.544   6
  -6 -10   1 13300.8 798.541   9
 -10  -6   1 13815.7 836.336   9
  -6  10  -1 12978.0 811.536  11
 -10  -6   1 14706.1 779.146  12
  -6 -10   2 32242.8 1470.99   9
 -10  -6   2 30349.0 1484.60   9
 -10  -6   2 34497.7 1411.34  12
  -6  10  -2 33370.5 1419.42  11
  -6 -10   3 28690.8 1545.92   9
 -10  -6   3 27125.5 1576.68   9
 -10  -6   3 29977.7 1459.63  12
  -6  10  -3 28941.7 1369.73  11
   6  10   4 5027.21 640.062  10
  -6 -10   4 5427.10 737.078   9
 -10  -6   4 5595.36 785.008   9
 -10  -6   4 5358.44 681.015  12
  -6  10  -4 4809.84 566.353  11
 -10  -6   5 28923.2 1752.58  12
 -10  -6   5 25332.2 1444.35  17
  -6 -10   5 28230.0 1798.98  14
   6  10   5 24746.1 1575.56  10
  -6 -10   5 28817.5 1905.75   9
 -10  -6   5 27181.8 1866.18   9
 -10  -6   5 23050.6 1549.67  27
  10   6   5 30060.4 1596.77  29
  -6 -10   5 25956.6 1651.01  27
  10   6   5 27240.4 1262.62  24
   6  10   5 28944.8 1261.55  24
  -6 -10   6 2000.09 419.994  17
  -6 -10   6 1583.27 484.854  14
 -10  -6   6 1674.88 371.672  17
  -6 -10   6 1489.07 385.305  27
  10   6   6 2308.42 437.150  29
   6  10   6 1819.80 328.902  24
  10   6   6 2530.45 386.772  24
  -6 -10   7 1056.47 317.927  17
 -10  -6   7 811.261 242.578  17
  10   6   7 1554.37 326.566  24
   6  10   7 1591.11 304.059  24
 -10  -6   7 1439.77 389.815  21
 -10  -6   8 420.164 163.683  17
  -6 -10   8 808.182 243.751  17
   6  10   8 426.486 202.593  23
   6  10   8 699.612 186.129  24
  10   6   8 731.616 188.427  24
 -10  -6   9 6985.72 460.678  17
  10   6   9 8705.79 477.131  24
  -7  10   8 5397.94 564.314  23
  10  -7   8 4345.48 520.882  24
   7 -10   8 4293.82 569.144  24
 -10   7   8 5716.27 547.971  23
  10  -7   7 72.0710 175.517  29
  -7  10   7-417.634 213.951  23
   7 -10   7 249.729 264.710  24
 -10   7   7 206.599 203.564  23
  10  -7   7 134.361 179.895  24
  -7  10   6 23863.5 1131.55  17
 -10   7   6 20149.6 1086.48  17
   7 -10   6 21540.9 1614.91  29
  10  -7   6 20100.9 1520.96  29
 -10   7   6 20349.6 1304.82  23
  -7  10   6 19457.3 1328.67  23
  10  -7   6 18887.3 1353.67  24
 -10   7   6 19777.8 1364.24  21
 -10   7   5 17613.2 996.099  17
  -7  10   5 20209.2 999.743  17
 -10   7   5 16976.2 1433.35  12
  -7  10   5 18671.8 1266.20  10
  10  -7   5 17754.2 1322.10   8
  -7 -10  -5 17591.6 864.255   7
 -10  -7  -5 19471.8 947.581   7
   7 -10   5 20119.8 1579.06   8
   7 -10   5 18758.2 1461.25  29
  10  -7   5 21723.1 1547.82  29
 -10   7   5 16585.2 1424.94  26
 -10   7   5 24238.6 1155.50  28
 -10   7   5 17771.0 1243.60  21
  10  -7   5 16896.2 1226.00  24
 -10   7   5 19024.6 1215.39  23
  -7  10   5 18643.4 1248.00  23
 -10   7   4 7507.27 709.327  10
  -7  10   4 7723.90 762.920  10
  -7 -10  -4 7971.92 530.943   7
 -10  -7  -4 7875.03 552.580   7
  10  -7   4 8006.47 912.487   6
   7 -10   4 7472.44 891.825   6
 -10   7   4 6354.57 817.788  12
  -7 -10  -3 1970.60 258.783   7
 -10   7   3 2170.43 359.661  10
  -7  10   3 1848.57 365.826  10
 -10  -7  -3 2143.96 282.409   7
  10  -7   3 1989.43 422.686   6
   7 -10   3 1843.53 417.162   6
 -10   7   3 2545.29 484.270  12
 -10   7   2 2645.56 377.164  10
  -7 -10  -2 3170.57 296.042   7
 -10  -7  -2 2611.27 277.939   7
  -7  10   2 2564.26 382.543  10
  10  -7   2 2953.49 454.552   6
   7 -10   2 3018.26 445.907   6
 -10   7   2 2215.13 389.226  12
  10  -7   1 3579.89 430.789   6
  -7  10   1 3350.15 402.552  10
   7 -10   1 3781.97 421.096   6
 -10  -7  -1 4092.82 327.309   7
  -7 -10  -1 4527.06 393.498   9
  -7  10   1 3422.75 366.393  12
 -10   7   1 4218.40 475.830  12
  -7  10   0 115956. 2976.57  10
  10  -7   0 122635. 3036.66   6
  -7 -10   0 118764. 2962.49   9
 -10  -7   0 116345. 2923.39   9
  -7 -10   1 3749.50 432.061   9
 -10  -7   1 4144.04 455.513   9
  -7  10  -1 3509.22 428.471  11
  -7  10  -2 2257.34 349.420  11
  -7 -10   2 1936.61 362.684   9
 -10  -7   2 2347.45 400.564   9
 -10  -7   2 2286.07 346.304  12
  -7  10  -3 2582.92 395.517  11
  -7 -10   3 2492.62 473.940   9
 -10  -7   3 2838.91 520.176   9
 -10  -7   3 2493.16 419.501  12
   7  10   4 6619.55 748.570  10
  -7 -10   4 6837.29 845.485   9
 -10  -7   4 6129.40 827.722   9
 -10  -7   4 6558.97 738.142  12
 -10  -7   5 16275.1 1145.10  17
 -10  -7   5 16040.3 1264.09  14
  -7 -10   5 17412.5 1391.48  14
  -7 -10   5 14785.2 1387.70   9
 -10  -7   5 15119.0 1422.10   9
   7  10   5 15353.8 1229.27  10
   7  10   5 16365.2 1133.87  29
 -10  -7   5 13975.6 1219.64  27
  -7 -10   5 16240.5 1303.93  27
  10   7   5 18190.1 1221.87  29
   7  10   5 17097.7 940.886  24
  10   7   5 17558.7 975.478  24
 -10  -7   6 18057.8 1245.64  17
  -7 -10   6 18246.5 1283.22  17
  -7 -10   6 19976.9 1575.45  14
  -7 -10   6 16958.8 1328.31  27
  10   7   6 20192.3 1293.28  29
   7  10   6 21281.7 1123.51  24
  10   7   6 20392.3 1116.95  24
 -10  -7   7 252.781 186.632  17
  -7 -10   7 38.1046 139.344  17
   7  10   7 277.042 149.185  24
  10   7   7 227.054 124.924  24
  -7 -10   8 4677.50 529.642  17
 -10  -7   8 4027.15 469.063  17
   7  10   8 5603.28 474.143  24
  10   7   8 5195.61 471.069  24
   8 -10   8 4459.25 535.686  24
  10  -8   8 4072.04 495.707  24
  -8  10   8 4806.47 502.141  23
 -10   8   8 4731.73 488.115  23
   8 -10   7 7637.06 899.679  29
  10  -8   7 7263.11 865.769  29
  10  -8   7 6768.20 760.195  24
 -10   8   7 6527.60 696.661  23
  -8  10   7 7435.22 762.280  23
   8 -10   7 6344.72 772.006  24
 -10   8   6 8873.04 713.221  17
   8 -10   6 8451.12 1008.90  29
  10  -8   6 8056.90 964.638  29
 -10   8   6 8706.26 841.760  23
   8 -10   6 7775.48 883.073  24
  -8  10   6 9525.43 895.489  23
  10  -8   6 7920.80 861.362  24
 -10   8   5 20786.8 1086.67  17
  -8  10   5 22421.6 1083.69  17
 -10   8   5 17984.2 1465.63  12
  -8  10   5 20570.6 1329.72  10
 -10  -8  -5 21742.3 1016.44   7
  10  -8   5 20844.3 1486.52   8
  -8 -10  -5 21611.0 985.314   7
   8 -10   5 19774.3 1572.85   8
  10  -8   5 20462.1 1554.46  29
   8 -10   5 21383.9 1587.40  29
  10  -8   5 19479.2 1331.88  24
  -8  10   5 23667.0 1403.48  23
 -10   8   5 22326.4 1332.42  23
 -10   8   5 20163.3 1331.42  21
 -10   8   4 5063.67 595.399  10
  -8  10   4 5249.38 640.501  10
  -8 -10  -4 5017.49 443.452   7
 -10  -8  -4 5817.85 479.019   7
   8 -10   4 5034.70 777.974   6
  10  -8   4 5667.15 804.202   6
 -10   8   4 5281.99 733.427  12
 -10   8   3 13394.7 934.115  10
  -8  10   3 13011.7 944.525  10
  -8 -10  -3 14001.2 710.394   7
 -10  -8  -3 13225.2 698.220   7
  10  -8   3 15456.4 1205.06   6
   8 -10   3 15338.2 1211.95   6
 -10   8   3 14764.4 1124.85  12
   8 -10   2 9091.30 808.345   6
 -10   8   2 7299.01 644.688  10
  -8  10   2 7686.86 667.704  10
  -8 -10  -2 8133.78 501.141   7
 -10  -8  -2 7547.50 489.491   7
  10  -8   2 8154.05 778.234   6
  -8  10   2 7010.83 623.917  12
 -10   8   2 7198.62 706.693  12
  -8  10   1 24891.3 1173.32  10
   8 -10   1 23775.8 1180.50   6
 -10  -8  -1 24372.1 921.460   7
  -8 -10  -1 25312.5 1048.29   9
 -10  -8  -1 26765.5 1074.72   9
  10  -8   1 26976.5 1283.72   6
 -10   8   1 23590.8 1190.67  12
  -8  10   1 24695.2 1109.46  12
  -8  10   0 16706.6 903.465  10
  10  -8   0 18109.8 943.831   6
   8 -10   0 17052.4 903.816   6
  -8 -10   0 17905.8 930.446   9
 -10  -8   0 17882.5 910.780   9
  -8 -10   1 20197.3 1078.05   9
 -10  -8   1 22031.8 1141.60   9
  -8 -10   2 7496.47 714.939   9
 -10  -8   2 8868.59 796.902   9
  -8 -10   3 13794.1 1101.00   9
 -10  -8   3 13864.1 1142.99   9
  -8 -10   4 5914.12 813.839   9
 -10  -8   4 5781.37 815.129   9
 -10  -8   4 6873.91 762.320  12
  -8 -10   5 21953.1 1558.22  14
 -10  -8   5 18035.1 1238.57  17
 -10  -8   5 21527.2 1487.78  14
  -8 -10   5 20288.4 1648.84   9
 -10  -8   5 18292.2 1598.95   9
   8  10   5 17112.7 1326.10  10
   8  10   5 21632.9 1330.75  29
  10   8   5 21242.2 1333.81  29
  -8 -10   5 19716.0 1467.18  27
 -10  -8   5 18924.1 1432.52  27
  10   8   5 21088.1 1066.29  24
   8  10   5 21487.3 1076.47  24
 -10  -8   6 7199.26 761.616  17
  -8 -10   6 7835.08 977.686  14
  -8 -10   6 8090.40 832.881  17
  -8 -10   6 7453.45 875.097  27
  10   8   6 8563.23 828.539  29
 -10  -8   6 7509.47 879.853  27
  10   8   6 9070.26 708.250  24
   8  10   6 9120.39 708.219  24
 -10  -8   7 6500.40 672.861  17
  -8 -10   7 5189.43 633.742  17
 -10  -8   7 4888.88 698.583  21
   8  10   7 6870.92 605.532  24
  10   8   7 7077.99 612.376  24
  -8 -10   8 4034.07 476.701  17
 -10  -8   8 3900.76 444.212  17
  10   8   8 5369.57 464.989  24
   8  10   8 5453.02 456.987  24
 -10   9   8 6691.39 559.404  23
  10  -9   8 4868.16 524.215  24
  -9  10   8 6125.60 555.053  23
   9 -10   8 5523.77 576.887  24
  -9  10   7 18452.6 903.038  17
 -10   9   7 16519.4 877.538  17
  10  -9   7 2340.81 502.278  29
   9 -10   7 1774.90 411.720  29
  -9  10   7 2676.78 463.135  23
  10  -9   7 2066.83 422.525  24
   9 -10   7 2431.18 448.850  24
 -10   9   7 2375.92 425.356  23
 -10   9   6 10762.4 803.534  17
  10  -9   6 7356.52 939.563  29
   9 -10   6 6816.55 913.612  29
  10  -9   6 7077.95 821.706  24
   9 -10   6 7313.52 843.684  24
  -9  10   6 8710.46 839.054  23
 -10   9   6 7580.11 790.060  23
 -10   9   5 4805.87 539.462  17
  10  -9   5 3441.60 611.668   8
  10  -9   5 3976.16 751.693   6
   9 -10   5 3387.05 680.819   6
 -10   9   5 3907.42 553.467  10
  -9  10   5 3802.64 564.343  10
  -9 -10  -5 3736.15 402.092   7
 -10  -9  -5 4113.36 434.726   7
   9 -10   5 3401.68 665.436   8
   9 -10   5 4386.70 710.899  29
  10  -9   5 3462.59 636.233  29
  -9  10   5 4560.36 592.896  23
 -10   9   5 4617.14 597.031  23
 -10   9   5 3886.02 574.947  21
  -9 -10  -4 9801.93 630.700   7
 -10   9   4 10118.2 874.842  10
  10  -9   4 11587.6 1178.26   6
   9 -10   4 10157.4 1113.08   6
  -9  10   4 9806.38 879.654  10
 -10  -9  -4 9997.46 647.004   7
 -10   9   4 10076.6 993.598  12
 -10   9   3 28446.9 1432.51  10
  -9  10   3 27914.7 1443.76  10
  -9 -10  -3 29657.3 1118.13   7
 -10  -9  -3 29154.7 1117.49   7
  10  -9   3 31806.4 1821.43   6
   9 -10   3 32291.8 1855.79   6
 -10   9   3 29800.4 1621.07  12
  -9  10   3 29097.3 1527.68  12
   9 -10   2 52825.7 2140.18   6
 -10   9   2 44050.7 1776.55  10
  -9  10   2 46782.3 1834.79  10
  -9 -10  -2 48228.7 1464.95   7
 -10  -9  -2 48082.8 1466.54   7
  10  -9   2 51745.8 2124.04   6
  -9  10   2 45258.3 1825.55  12
 -10   9   2 46444.7 1934.62  12
   9 -10   1 3384.15 456.939   6
  -9  10   1 3158.32 409.700  10
  10  -9   1 3238.92 448.369   6
  -9 -10  -1 3646.06 397.955   9
 -10  -9  -1 3706.24 399.056   9
  -9  10   1 3094.30 393.910  12
 -10   9   1 2916.86 404.870  12
  10  -9   0 2027.41 336.612   6
   9 -10   0 2959.11 381.555   6
  -9 -10   0 1945.45 317.193   9
 -10  -9   0 2026.37 317.956   9
  -9 -10   1 2548.39 405.509   9
 -10  -9   1 2552.31 400.677   9
  -9 -10   2 43599.0 1902.30   9
 -10  -9   2 44357.8 1931.66   9
  -9 -10   3 27146.4 1628.53   9
 -10  -9   3 26117.7 1628.76   9
  -9 -10   4 9115.10 1046.37   9
 -10  -9   4 9768.26 1090.95   9
  -9 -10   5 3301.41 598.033  14
 -10  -9   5 3591.55 539.249  17
  -9 -10   5 4119.71 568.634  17
 -10  -9   5 4347.86 681.542  14
   9  10   5 4339.98 661.989  10
  10   9   5 3590.75 606.818  10
  -9 -10   5 4003.09 773.288   9
 -10  -9   5 3768.63 746.171   9
  10   9   5 4275.93 583.098  29
   9  10   5 4096.54 566.718  29
  -9 -10   5 3076.57 566.380  27
 -10  -9   5 3937.91 665.506  27
  10   9   5 3456.17 415.762  24
   9  10   5 4290.31 458.802  24
 -10  -9   6 6736.06 738.725  17
  -9 -10   6 7041.73 776.515  17
   9  10   6 7026.06 736.225  29
  -9 -10   6 7242.25 855.933  27
  10   9   6 7193.39 763.744  29
 -10  -9   6 6496.71 820.546  27
  10   9   6 8030.36 668.036  24
   9  10   6 8909.55 697.901  24
 -10  -9   7 2059.74 387.839  17
  -9 -10   7 1948.89 371.231  17
 -10  -9   7 2562.96 486.663  21
  10   9   7 2079.13 327.896  24
   9  10   7 2754.89 382.816  24
  -9 -10   8 5339.73 524.194  17
 -10  -9   8 5599.66 531.235  17
  10   9   8 6668.90 502.705  24
   9  10   8 6797.77 504.638  24
  10 -10   8 614.002 206.363  24
 -10  10   8 375.136 143.488  23
  10 -10   7-617.843 279.771  29
 -10  10   7-30.4281 139.727  23
  10 -10   7-280.062 188.545  24
  10 -10   6 5058.56 788.360  29
 -10  10   6 6050.63 700.655  23
  10 -10   6 4191.94 642.435  24
  10 -10   5-102.217 237.337   8
  10 -10   5 410.778 342.751   6
 -10  10   5-0.76941 123.709  10
 -10 -10  -5-34.6633 109.673   7
  10 -10   5 322.057 241.905  29
 -10  10   5 7.88289 168.801  23
 -10  10   4 3827.39 550.906  10
  10 -10   4 5590.28 849.428   6
 -10 -10  -4 4111.45 422.788   7
  10 -10   4 4263.82 673.960  29
 -10  10   4 3552.27 630.862  26
 -10  10   4 4209.45 534.409  23
 -10  10   3-79.5966 144.394  10
  10 -10   3 1.94818 277.127   6
 -10 -10  -3-10.8138 94.1832   7
 -10  10   3 1.47934 120.108  12
 -10  10   2 3735.40 492.253  10
 -10 -10  -2 3934.93 367.586   7
  10 -10   2 3838.23 576.369   6
 -10  10   2 3481.36 490.344  12
 -10  10   1-18.3536 117.238  10
  10 -10   1-26.1229 118.273   6
 -10 -10  -1 59.5351 89.0263   9
 -10  10   1 113.300 109.710  12
  10 -10   0 15740.3 935.731   6
 -10 -10   0 16145.0 950.351   9
 -10  10   0 18141.2 944.618  12
 -10 -10   1 20.4157 128.303   9
 -10 -10   2 3570.28 531.282   9
 -10 -10   3 216.407 250.427   9
 -10  10  -4 3970.50 576.272  16
 -10 -10   4 3967.65 713.940   9
  10  10   4 4648.12 580.516  29
 -10 -10   4 4078.80 661.698  27
  10  10   4 4723.75 452.527  24
 -10 -10   5 160.714 117.640  17
 -10 -10   5-357.770 231.768  14
  10  10   5 425.126 323.525  10
 -10 -10   5-178.700 360.500   9
  10  10   5 93.8556 124.622  29
 -10 -10   5 74.9050 195.914  27
  10  10   5-22.0560 93.4714  24
 -10 -10   6 4076.11 576.746  17
 -10 -10   6 4046.06 648.657  27
  10  10   6 4125.25 569.795  29
  10  10   6 5398.03 536.845  24
 -10 -10   7-92.0215 171.859  17
  10  10   7 93.9044 138.929  24
 -10 -10   8 410.870 151.443  17
  10  10   8 557.386 160.872  24
   0  11   0-73.7156 121.157  11
   0  11   0 32.1396 75.2635  10
  11   0   0-77.1032 90.4167   6
  11   0   0-150.553 110.910   3
 -11   0   1 1984.92 304.331  12
   0  11   1 1704.81 252.975  11
 -11   0  -1 2169.01 204.737   7
   0  11   1 2083.28 310.364  10
  11   0   1 2034.71 297.836   6
   0  11  -1 2051.21 307.562  11
   0 -11   1 2002.28 279.131   9
 -11   0   1 1775.64 256.084   9
 -11   0   2 245.915 150.777  12
   0  11  -2 108.385 101.611  11
  11   0   2 330.310 178.245   6
   0  11   2 225.047 129.116  10
 -11   0  -2 351.048 105.660   7
   0 -11   2 327.764 160.952   9
 -11   0   2 225.945 131.834   9
   0  11  -3 29327.1 1373.19  11
 -11   0   3 29433.2 1540.93  12
   0  11   3 28568.6 1445.67  10
   0 -11   3 31159.6 1530.43   9
 -11   0  -3 29505.0 1057.38   7
  11   0   3 26982.5 1396.00   6
   0  11  -4 4336.11 516.830  11
 -11   0   4 3861.54 605.574  12
   0  11   4 4680.56 621.760  10
 -11   0  -4 4299.48 414.075   7
 -11   0   5 3826.51 675.942  12
   0 -11   5 4304.77 695.139  14
 -11   0   5 3887.74 499.221  17
   0 -11   5 3982.87 658.834   8
   0  11   5 3083.27 531.578  10
 -11   0  -5 3921.18 430.308   7
 -11   0   5 3468.62 613.992  26
   0 -11   5 2813.90 525.927  27
   0  11   5 5206.99 489.647  28
  11   0   5 3940.36 595.512  29
   0 -11   6 1974.13 498.548  14
 -11   0   6 2209.16 537.355  12
 -11   0   6 2006.68 369.433  17
   0 -11   6 2508.71 590.762   8
 -11   0  -6 1612.10 298.535   7
   0  11   6 3014.58 406.664  28
 -11   0   6 2518.39 554.300  26
  11   0   6 2043.12 461.356  29
 -11   0   6 1565.23 405.046  21
  11   0   6 1394.02 319.572  24
   0  11   6 2230.36 341.802  24
   0 -11   7 2693.26 501.921  17
 -11   0   7 3416.48 449.320  17
  11   0   7 3174.26 502.845  29
   0  11   7 4806.88 521.239  28
   0  11   7 2888.63 505.314  23
  11   0   7 3454.47 494.419  24
 -11   0   7 3546.18 603.492  21
   0 -11   8 7824.07 730.933  17
 -11   0   8 8667.27 641.535  17
   0 -11   8 6704.26 778.643  24
  11   0   8 8995.65 695.016  24
   0  11   8 8489.15 773.067  23
 -11   0   9 4037.27 333.050  17
   0  11   9 3542.38 376.035  23
  11   0   9 3569.82 334.539  24
 -11   1   9 9793.12 505.311  17
  11  -1   9 8658.48 528.070  24
   1 -11   8 4435.06 536.027  17
 -11   1   8 4101.99 426.644  17
   1 -11   8 4477.32 638.300  24
  -1  11   8 4670.55 574.971  23
  11  -1   8 5399.70 539.088  24
 -11   1   7 6518.70 615.762  17
   1 -11   7 6316.15 750.478  17
  11  -1   7 5261.89 670.609  29
 -11   1   7 6217.51 767.107  21
  11  -1   7 5033.20 608.289  24
  -1  11   7 4985.17 660.466  23
 -11   1   6 6460.00 656.560  17
   1 -11   6 8123.75 1026.03  14
 -11   1   6 5908.86 916.638  12
   1 -11   6 5845.26 892.234   8
 -11  -1  -6 6165.32 570.808   7
  -1  11   6 8434.64 694.752  28
  11  -1   6 6572.91 793.833  29
 -11   1   6 6347.42 878.602  26
 -11   1   6 7581.33 709.759  23
 -11   1   6 4852.39 685.542  21
  -1  11   6 5685.43 730.233  23
  11  -1   6 6355.17 704.540  24
   1 -11   5 7985.89 942.160  14
 -11   1   5 5851.33 603.395  17
 -11   1   5 5945.94 860.991  12
   1 -11   5 8154.12 949.272   8
  -1  11   5 6942.66 789.623  10
 -11  -1  -5 6272.35 543.974   7
 -11   1   5 6369.44 854.634  26
  -1  11   5 9022.76 660.366  28
  11  -1   5 6164.51 759.536  29
   1 -11   5 6132.37 763.475  27
 -11   1   5 7283.79 673.355  23
 -11  -1  -4 12940.0 730.823   7
  -1  11   4 13205.6 1030.56  10
 -11   1   4 12468.1 1106.34  12
   1  11  -4 13458.9 951.853  11
   1  11  -3 19381.3 1094.95  11
  -1  11   3 19830.1 1181.15  10
 -11  -1  -3 21062.0 850.339   7
  11  -1   3 17740.6 1118.47   6
 -11   1   3 19216.1 1253.92  12
   1 -11   2 81492.6 2470.21   9
  -1  11   2 81766.8 2516.72  10
 -11  -1  -2 83302.5 1951.05   7
  11  -1   2 78674.8 2482.04   6
   1  11  -2 84008.9 2494.66  11
 -11   1   2 82227.7 2626.62  12
  -1 -11  -1 15760.3 984.143   1
  -1  11   1 16382.3 884.440  10
 -11  -1  -1 16521.5 623.107   7
   1 -11   1 16234.4 826.363   9
 -11   1   1 16084.9 778.619   9
   1  11  -1 17252.9 927.083  11
  11  -1   1 16818.5 897.488   6
  -1  11   1 16844.9 838.675  11
 -11   1   1 19620.7 982.963  12
   1  11   0 27381.3 1158.04  11
  11  -1   0 28546.0 1244.22   3
  -1  11   0 28540.5 1102.66  10
  -1 -11   0 27453.1 1013.02   9
   1  11   0 27198.3 1079.31  10
  11   1   0 26958.8 1032.38   6
  11  -1   0 28456.4 1100.01   6
  -1  11   0 28442.9 1174.81  11
   1  11   1 18903.6 885.600  11
  11  -1  -1 17343.8 754.145   6
   1  11   1 17472.9 921.459  10
 -11   1  -1 17842.6 621.157   7
  -1 -11   1 18206.2 898.545   9
 -11  -1   1 16786.7 858.553   9
  11   1   1 19010.4 925.264   6
  -1  11  -1 17422.8 933.942  11
 -11  -1   1 18969.7 954.587  12
   1  11   2 80109.0 2489.86  10
 -11   1  -2 82598.3 1932.99   7
  -1 -11   2 83990.9 2518.86   9
 -11  -1   2 76896.9 2367.59   9
  11   1   2 80462.1 2458.58   6
  -1  11  -2 82401.5 2456.52  11
 -11  -1   2 83551.1 2553.55  12
   1  11   3 22176.3 1249.14  10
  -1 -11   3 20366.5 1223.28   9
 -11  -1   3 19148.1 1105.29   9
 -11   1  -3 20777.7 855.465   7
  -1  11  -3 18979.5 1082.31  11
 -11  -1   3 19013.9 1206.33  12
   1  11   4 14126.6 1081.96  10
 -11   1  -4 14655.7 789.506   7
  -1  11  -4 15108.6 998.123  11
 -11  -1   4 13713.8 1134.82  12
 -11  -1   5 5230.54 790.582  12
  -1 -11   5 5593.64 796.630  14
 -11  -1   5 4699.11 552.257  17
  -1 -11   5 5185.38 727.233   8
   1  11   5 5375.89 699.058  10
 -11   1  -5 5290.78 519.297   7
  -1 -11   5 5266.67 706.638  27
 -11  -1   5 5211.79 771.047  26
   1  11   5 6862.87 554.826  28
  11   1   5 6630.89 781.181  29
  11   1   5 4584.44 537.624  24
 -11  -1   6 5775.32 635.049  17
  -1 -11   6 7578.70 1001.17  14
 -11  -1   6 4462.18 765.182  12
   1  11   6 4570.65 657.801  10
 -11   1  -6 4689.17 513.391   7
  -1 -11   6 4867.45 753.112   8
   1  11   6 7028.04 612.043  28
  -1 -11   6 5236.26 712.602  27
 -11  -1   6 6137.87 879.452  26
  11   1   6 4992.00 676.216  29
 -11  -1   6 6233.68 798.925  21
  11   1   6 5401.39 613.126  24
   1  11   6 6314.54 570.940  24
  -1 -11   7 6136.65 748.838  17
 -11  -1   7 6475.39 632.400  17
  11   1   7 6424.33 712.759  29
   1  11   7 9073.21 697.434  28
 -11  -1   7 6267.61 811.164  21
   1  11   7 7424.87 595.091  24
  11   1   7 6169.00 648.852  24
   1  11   7 5496.15 701.194  23
  -1 -11   8 3624.01 504.447  17
 -11  -1   8 4248.64 452.070  17
   1  11   8 3850.35 522.008  23
 -11  -1   8 4958.90 657.737  21
  -1 -11   8 3181.84 524.214  24
  11   1   8 4195.68 470.524  24
 -11  -1   9 6211.83 421.304  17
   1  11   9 6375.96 508.845  23
  11   1   9 7702.76 481.585  24
  11  -2   9 939.265 177.196  24
   2 -11   9 814.140 197.781  24
  -2  11   9 1051.34 202.208  23
 -11   2   8-52.5909 146.545  17
  11  -2   8 188.334 120.353  24
   2 -11   8 316.816 205.178  24
  -2  11   8 150.758 147.631  23
 -11   2   7 892.131 224.649  17
   2 -11   7 1358.59 358.940  17
  11  -2   7 661.721 256.298  29
 -11   2   7 558.617 201.916  23
 -11   2   7 361.126 236.942  21
  11  -2   7 949.985 264.093  24
  -2  11   7 582.088 229.774  23
 -11   2   6 5566.79 596.332  17
 -11   2   6 5325.61 891.861  12
   2 -11   6 6872.16 917.832  14
   2 -11   6 4724.31 789.222   8
 -11  -2  -6 5264.85 518.059   7
  -2  11   6 7464.37 657.503  28
  11  -2   6 5824.11 756.036  29
 -11   2   6 5997.73 839.098  26
 -11   2   6 6096.54 650.061  23
 -11   2   6 4242.92 647.340  21
  -2  11   6 6455.68 768.010  23
  11  -2   6 6305.35 697.862  24
 -11   2   5 6524.97 622.480  17
   2 -11   5 6105.12 814.178  14
 -11   2   5 7113.26 959.483  12
   2 -11   5 8274.64 966.020   8
  -2  11   5 7047.72 792.323  10
 -11  -2  -5 6328.62 548.305   7
  11  -2   5 6857.21 815.486  29
  -2  11   5 7697.96 624.553  28
 -11   2   5 5857.36 809.329  26
 -11   2   5 7228.72 682.716  23
  11  -2   5 6242.13 665.072  24
  -2  11   4 20697.1 1303.95  10
 -11  -2  -4 19727.1 913.458   7
   2  11  -4 19016.0 1153.67  11
 -11   2   4 19770.7 1431.83  12
   2  11  -3 11661.0 843.495  11
  -2  11   3 13701.9 969.910  10
 -11  -2  -3 12665.6 645.908   7
  11  -2   3 11570.1 904.421   6
 -11   2   3 11543.7 982.774  12
   2  11  -2 7803.91 648.432  11
   2 -11   2 5832.42 536.403   6
  -2  11   2 7540.09 648.667  10
 -11  -2  -2 7277.02 429.657   7
  11  -2   2 7723.79 664.383   6
 -11   2   2 7684.49 709.509  12
   2  11  -1 31742.5 1324.72  11
   2 -11   1 30724.5 1140.88   6
 -11  -2  -1 29884.3 932.497   7
  -2 -11  -1 31579.3 1044.56   9
  -2  11   1 31060.2 1279.13  10
  11  -2   1 30858.7 1280.97   6
  -2  11   1 31276.5 1196.85  11
 -11   2   1 32850.2 1358.16  12
  11  -2   0 30195.8 1157.47   6
   2  11   0 28562.3 1203.92  11
  -2  11   0 31032.4 1169.52  10
  11  -2   0 31471.1 1301.82   3
  -2 -11   0 28456.3 1060.65   9
 -11  -2   0 32350.0 1081.25   9
  11   2   0 27748.0 1033.61   6
   2  11   0 28987.4 1131.51  10
  11   2   0 28968.9 1326.25   5
  -2  11   0 30152.5 1219.21  11
 -11  -2   0 34444.0 1185.13  12
   2  11   1 27957.2 1135.29  11
  11  -2  -1 30070.3 1056.31   6
   2  11   1 28014.1 1216.72  10
 -11   2  -1 29148.2 833.480   7
  -2 -11   1 28125.6 1176.67   9
 -11  -2   1 26587.3 1154.92   9
  11   2   1 28760.2 1165.20   6
  -2  11  -1 28597.8 1232.87  11
 -11  -2   1 31710.3 1248.47  12
   2  11   2 7283.65 647.808  10
 -11   2  -2 8327.56 442.650   7
  -2 -11   2 8218.12 681.161   9
 -11  -2   2 6176.12 590.257   9
  11   2   2 7732.06 638.160   6
  -2  11  -2 7237.81 620.929  11
 -11  -2   2 8098.27 680.655  12
  -2 -11   3 13891.7 1013.92   9
 -11  -2   3 12987.5 948.855   9
 -11   2  -3 13457.3 675.179   7
   2  11   3 12660.7 941.987  10
 -11  -2   3 12851.4 975.749  12
  -2  11  -3 13904.0 907.903  11
   2  11   4 18531.1 1246.73  10
  -2 -11   4 18338.4 1303.96   9
 -11   2  -4 18897.6 909.373   7
 -11  -2   4 19233.2 1332.43  12
  -2  11  -4 18467.2 1121.39  11
 -11  -2   5 5605.67 780.935  12
  -2 -11   5 7245.24 905.564  14
 -11  -2   5 6108.28 636.332  17
   2  11   5 6480.49 779.187  10
  -2 -11   5 6932.36 817.178   8
 -11   2  -5 6175.47 550.399   7
  11   2   5 6364.97 741.942  29
  -2 -11   5 6370.54 778.987  27
 -11  -2   5 7146.98 926.851  26
   2  11   5 6844.83 564.360  24
  11   2   5 5300.38 562.298  24
 -11  -2   6 5114.89 598.609  17
  -2 -11   6 7375.95 985.290  14
 -11  -2   6 5780.95 864.094  12
  -2 -11   6 5730.41 796.789   8
   2  11   6 5567.10 736.895  10
 -11   2  -6 5480.56 551.384   7
 -11  -2   6 5754.73 855.691  26
  11   2   6 5868.35 732.959  29
   2  11   6 7478.55 615.742  28
  -2 -11   6 5060.31 709.263  27
  11   2   6 5752.20 635.471  24
   2  11   6 6345.88 579.159  24
  -2 -11   7 1058.36 327.791  17
 -11  -2   7 701.505 236.102  17
  11   2   7 1148.09 318.059  29
   2  11   7 1535.59 300.093  28
   2  11   7 1194.09 258.835  24
 -11  -2   7 1052.22 353.609  21
  11   2   7 941.756 260.730  24
  -2 -11   8 420.912 172.346  17
 -11  -2   8 65.9912 108.609  17
   2  11   8 11.6773 148.509  23
  -2 -11   8 257.310 242.839  24
   2  11   8 258.660 130.674  24
 -11  -2   8 688.258 295.346  21
  11   2   8-113.372 132.696  24
 -11  -2   9 914.745 155.864  17
  11   2   9 1183.26 189.392  24
   2  11   9 1243.56 228.376  23
  -3  11   9 4370.43 395.860  23
  11  -3   9 4536.34 378.947  24
 -11   3   8 1360.58 244.052  17
   3 -11   8 1344.54 404.820  24
  -3  11   8 1786.32 347.083  23
  11  -3   8 1189.71 253.661  24
 -11   3   7 5006.58 529.202  17
   3 -11   7 5769.12 706.583  17
  11  -3   7 5621.77 716.969  29
 -11   3   7 5671.81 726.974  21
 -11   3   7 6438.69 641.555  23
  11  -3   7 5506.54 653.503  24
  -3  11   7 4878.37 645.725  23
   3 -11   7 4910.27 734.632  24
 -11   3   6 2450.51 621.613  12
 -11   3   6 2222.08 366.700  17
   3 -11   6 2565.61 549.568  14
   3 -11   6 2815.24 623.928   8
 -11  -3  -6 2943.54 385.831   7
 -11   3   6 2276.00 524.423  26
  11  -3   6 2047.68 451.812  29
  -3  11   6 3033.70 426.579  28
 -11   3   6 1986.89 446.620  21
 -11   3   6 2378.64 391.858  23
  11  -3   6 2300.28 451.977  24
  -3  11   6 2260.32 436.831  23
 -11   3   5 15095.1 952.376  17
 -11   3   5 14627.3 1380.48  12
   3 -11   5 15883.6 1276.69  14
  -3  11   5 16026.9 822.079  17
  -3  11   5 16198.4 1214.15  10
   3 -11   5 16202.3 1385.84   8
 -11  -3  -5 15506.6 859.958   7
 -11   3   5 13402.5 1265.50  26
  11  -3   5 14987.5 1230.61  29
  -3  11   5 18802.9 1000.65  28
   3 -11   5 15473.4 1293.60  29
  -3  11   5 13962.0 1104.30  23
 -11   3   5 17266.7 1084.84  23
 -11   3   5 14004.3 1106.58  21
  11  -3   5 13818.9 1028.48  24
  -3  11   4 16300.7 1157.66  10
   3  11  -4 15284.4 1033.68  11
 -11  -3  -4 16194.7 813.511   7
  11  -3   4 13439.0 1080.80   6
 -11   3   4 16106.7 1308.60  12
   3  11  -3 10467.9 808.510  11
  -3  11   3 10452.5 841.165  10
 -11  -3  -3 10495.6 582.739   7
  11  -3   3 9606.79 837.343   6
 -11   3   3 9514.04 904.456  12
   3 -11   2 15099.1 932.609   6
  -3  11   2 18497.9 1053.11  10
  -3 -11  -2 22017.2 744.516   7
 -11  -3  -2 19923.5 757.607   7
  11  -3   2 19105.5 1092.29   6
 -11   3   2 15931.6 1074.01  12
  -3  11   1 42660.1 1558.67  10
   3 -11   1 44156.8 1454.05   6
 -11  -3  -1 41089.5 1191.69   7
  -3 -11  -1 46836.5 1359.29   9
  11  -3   1 42524.6 1583.59   6
  -3  11   1 42500.7 1464.94  11
 -11   3   1 43570.5 1647.18  12
  -3  11   0 823.080 190.096  10
   3  11   0 939.854 196.622  10
  11  -3   0 694.508 176.535   6
  -3  11   0 1238.32 237.466  11
  11  -3   0 1025.92 224.722   3
  -3 -11   0 1180.26 206.027   9
 -11  -3   0 1140.00 203.413   9
 -11  -3   0 1174.61 207.497  12
  11  -3  -1 44614.1 1379.10   6
   3  11   1 42778.3 1572.37  10
 -11   3  -1 41803.3 1063.38   7
  -3 -11   1 41539.3 1488.94   9
 -11  -3   1 42755.3 1538.10   9
  11   3   1 38830.3 1406.30   6
 -11  -3   1 43171.8 1505.92  12
  -3  11  -1 40708.4 1540.53  11
  11  -3  -2 21377.6 840.890   6
   3  11   2 20789.9 1119.91  10
 -11   3  -2 19646.8 726.907   7
  -3 -11   2 19526.0 1080.38   9
 -11  -3   2 19384.5 1060.22  12
  -3  11  -2 20455.5 1072.05  11
   3  11   3 8849.29 792.737  10
  -3 -11   3 9885.69 857.271   9
 -11  -3   3 9654.82 843.484   9
 -11   3  -3 9699.67 560.808   7
  -3  11  -3 9619.47 753.833  11
 -11  -3   3 9711.29 825.224  12
   3  11   4 15405.6 1130.14  10
  -3 -11   4 15218.4 1201.37   9
 -11  -3   4 16002.4 1195.97   9
 -11   3  -4 15329.4 817.613   7
  -3 -11   4 17407.8 1170.93   8
  -3  11  -4 14811.3 1010.11  11
 -11  -3   4 15875.4 1188.93  12
 -11  -3   5 12583.1 951.020  17
  -3 -11   5 13284.9 1260.69  14
 -11  -3   5 13186.9 1199.97  12
  -3 -11   5 13102.2 1105.38   8
   3  11   5 13585.5 1137.38  10
 -11   3  -5 12329.0 800.230   7
   3  11   5 15759.0 828.779  28
  -3 -11   5 12130.3 1099.42  27
  11   3   5 13099.1 1060.75  29
 -11  -3   5 15068.3 1352.58  26
  11   3   5 12509.5 867.702  24
   3  11   5 12828.2 799.885  24
  -3 -11   6 1969.34 546.116  14
 -11  -3   6 1858.50 363.051  17
  -3 -11   6 2240.77 493.673   8
   3  11   6 1844.18 415.816  10
 -11   3  -6 1634.71 311.252   7
  -3 -11   6 1809.49 417.632  27
   3  11   6 2619.94 359.695  28
  11   3   6 1858.17 403.691  29
  11   3   6 2114.53 353.777  24
   3  11   6 2568.71 370.982  24
 -11  -3   7 3949.59 518.865  17
  -3 -11   7 4492.36 635.675  17
  11   3   7 4796.49 595.418  29
 -11  -3   7 4373.06 697.198  21
   3  11   7 5438.72 528.299  24
  11   3   7 5198.15 575.967  24
  -3 -11   8 1582.51 331.302  17
 -11  -3   8 1670.43 292.007  17
 -11  -3   8 1896.94 412.497  21
   3  11   8 2144.11 277.079  24
  -3 -11   8 1576.79 365.005  24
  11   3   8 2390.97 344.309  24
   3  11   8 1388.62 333.253  23
 -11  -3   9 3778.84 324.059  17
   3  11   9 4134.76 409.567  23
  11  -4   8 63.1836 150.526  24
 -11   4   8 293.610 138.170  23
  -4  11   8 95.0929 134.674  23
   4 -11   8 117.698 192.037  24
 -11   4   7 6209.30 577.942  17
  11  -4   7 6451.03 769.868  29
 -11   4   7 8576.56 661.808  28
  11  -4   7 5904.43 680.486  24
 -11   4   7 8299.02 741.441  23
   4 -11   7 5332.93 777.076  24
  -4  11   7 6856.79 772.608  23
 -11   4   7 5958.99 732.908  21
 -11   4   6 16334.4 1004.54  17
  -4  11   6 20693.1 993.486  17
   4 -11   6 18762.2 1454.74  14
 -11   4   6 14059.6 1323.46  26
  11  -4   6 15172.4 1278.05  29
  -4  11   6 22074.9 1172.83  28
 -11   4   6 18948.7 1204.15  23
  11  -4   6 13992.0 1097.33  24
  -4  11   6 15846.5 1222.66  23
 -11   4   6 15051.2 1203.05  21
 -11   4   5 15023.0 943.966  17
   4 -11   5 16519.3 1297.58  14
 -11   4   5 14795.3 1391.08  12
  -4  11   5 18749.1 898.207  17
   4 -11   5 15682.5 1398.46   8
  -4  11   5 15422.9 1195.86  10
 -11  -4  -5 17659.4 917.101   7
 -11   4   5 16517.9 1397.05  26
  -4  11   5 21480.3 1084.34  28
   4 -11   5 14754.7 1286.03  29
  11  -4   5 16586.8 1314.43  29
  11  -4   5 15134.2 1099.23  24
 -11   4   5 14428.5 1132.61  21
 -11   4   5 17665.9 1126.81  23
  -4  11   5 14305.1 1103.57  23
   4  11  -4 4163.34 538.894  11
  11  -4   4 4154.97 517.933   8
  -4  11   4 4442.78 592.028  10
  11  -4   4 3937.81 601.079   6
 -11  -4  -4 4592.59 420.518   7
 -11   4   4 3883.97 653.372  12
  -4  11   3 23271.1 1305.39  10
   4  11  -3 23887.2 1279.48  11
 -11  -4  -3 26969.1 985.151   7
  -4 -11  -3 26267.7 909.388   7
  11  -4   3 24863.8 1403.73   6
   4 -11   3 24039.5 1383.35   6
   4 -11   2 84809.6 2734.37   6
  -4 -11  -2 105453. 2255.27   7
 -11  -4  -2 95321.3 2253.69   7
  -4 -11  -2 111383. 2421.21   9
  -4  11   2 94104.3 2796.10  10
  11  -4   2 95452.7 2895.06   6
 -11   4   2 72729.3 2765.66  12
  -4  11   1 21866.2 1066.25  10
   4 -11   1 23531.7 1024.17   6
 -11  -4  -1 21553.0 790.312   7
  -4 -11  -1 23341.7 919.982   9
  11  -4   1 21648.4 1085.62   6
 -11   4   1 23654.3 1168.46  12
  -4  11   1 20934.9 985.258  11
  11  -4   0 68121.6 1978.61   6
  -4 -11   0 60025.3 1826.17   9
 -11  -4   0 67808.0 1845.13   9
  -4  11   0 63363.6 1901.18  10
 -11  -4   0 69593.6 1874.93  12
  -4  11   0 59906.7 1955.72  11
  11  -4  -1 23079.8 954.718   6
  -4 -11   1 21230.0 1021.73   9
 -11  -4   1 22709.1 1088.78   9
  -4  11  -1 21420.9 1069.40  11
 -11  -4   1 23345.6 1046.12  12
   4  11   2 93732.4 2784.09  10
 -11   4  -2 94983.5 2101.01   7
  -4 -11   2 92346.2 2742.46   9
  -4  11  -2 96506.5 2712.22  11
 -11  -4   2 97417.8 2726.40  12
   4  11   3 22532.2 1289.94  10
  -4 -11   3 21739.4 1318.44   9
 -11  -4   3 20927.3 1334.31   9
 -11   4  -3 22318.5 902.758   7
 -11  -4   3 21938.9 1273.08  12
  -4  11  -3 22339.8 1193.98  11
  -4 -11   4 4964.40 602.365   8
   4  11   4 3688.81 550.511  10
 -11   4  -4 3459.81 381.614   7
  -4 -11   4 3363.31 570.159   9
 -11  -4   4 4341.93 650.613   9
 -11  -4   4 3264.77 526.612  12
  -4  11  -4 3747.96 509.453  11
  -4 -11   5 15246.7 1341.42  14
 -11  -4   5 13490.3 985.230  17
 -11  -4   5 14619.5 1256.45  12
  -4 -11   5 14923.0 1160.16   8
   4  11   5 14063.2 1155.91  10
 -11  -4   5 14888.9 1273.31   9
 -11   4  -5 14440.1 865.698   7
  11   4   5 15837.0 1166.49  29
  -4 -11   5 16019.4 1267.14  27
 -11  -4   5 12869.5 1125.66  27
 -11  -4   5 17147.7 1457.67  26
   4  11   5 15500.0 883.762  24
  11   4   5 13665.4 890.269  24
  -4 -11   6 18925.3 1599.47  14
 -11  -4   6 17895.5 1194.54  17
   4  11   6 16048.8 1291.72  10
  11   4   6 18928.0 1296.87  29
   4  11   6 22112.8 1054.83  28
  -4 -11   6 17212.3 1328.52  27
  11   4   6 18847.5 1117.78  24
   4  11   6 21278.7 1096.44  24
 -11  -4   7 5265.74 593.943  17
  -4 -11   7 5045.02 654.572  17
  11   4   7 6140.50 672.625  29
   4  11   7 7362.34 616.592  24
 -11  -4   7 6570.57 842.297  21
  11   4   7 6127.34 614.796  24
 -11  -4   8 234.785 157.546  17
  -4 -11   8 203.296 176.695  17
   4  11   8 206.147 120.314  24
  11   4   8-9.18547 97.7736  24
 -11  -4   8 83.7498 148.674  21
   4  11   8 22.4947 150.019  23
 -11  -4   9 2137.96 245.892  17
  11   4   9 2948.40 275.898  24
 -11   5   8 4771.80 478.292  23
  -5  11   8 4176.46 507.613  23
   5 -11   8 4324.81 589.817  24
  11  -5   8 4429.68 502.888  24
 -11   5   7 11787.6 785.133  17
  11  -5   7 12703.7 1101.56  29
   5 -11   7 10528.5 1053.03  24
  11  -5   7 10869.7 925.975  24
 -11   5   7 13016.3 1068.71  21
 -11   5   7 13429.6 959.310  23
  -5  11   7 10344.4 932.984  23
 -11   5   6 2023.68 351.957  17
  11  -5   6 2224.57 455.038  29
   5 -11   6 1378.68 377.667  29
 -11   5   6 2614.92 384.750  28
 -11   5   6 1799.24 417.563  21
  11  -5   6 2274.25 444.947  24
  -5  11   6 2443.73 478.464  23
 -11   5   6 2598.12 458.086  23
 -11   5   5 3148.40 411.171  17
 -11   5   5 3067.96 644.739  12
   5 -11   5 3651.62 680.369   8
  -5  11   5 3774.42 572.064  10
 -11  -5  -5 3913.38 421.945   7
 -11   5   5 2939.23 605.263  26
   5 -11   5 3272.55 605.404  29
  11  -5   5 3453.12 617.747  29
 -11   5   5 3087.36 514.177  21
 -11   5   5 3999.90 538.014  23
  11  -5   5 3481.63 526.678  24
  -5  11   5 3478.55 542.941  23
   5  11  -4 2432.38 419.442  11
  11  -5   4 2871.77 442.697   8
  -5 -11  -4 2739.47 300.426   7
  11  -5   4 2390.57 495.032   6
  -5  11   4 2910.32 485.827  10
 -11  -5  -4 2830.72 333.853   7
 -11   5   4 2302.94 504.309  12
  -5  11   3 23353.4 1295.92  10
  -5 -11  -3 22354.7 860.871   7
 -11  -5  -3 23435.0 923.357   7
  11  -5   3 21092.8 1327.05   6
   5 -11   3 20522.4 1326.99   6
 -11   5   3 18832.5 1329.65  12
  -5  11   2 9826.07 762.840  10
  -5 -11  -2 12594.2 583.683   7
 -11  -5  -2 10612.8 566.448   7
   5 -11   2 9917.89 794.795   6
  -5 -11  -2 12584.7 649.703   9
  11  -5   2 10687.2 844.136   6
 -11   5   2 7892.05 768.695  12
  11  -5   1 20242.4 1066.39   6
  -5  11   1 20465.2 1027.04  10
   5 -11   1 19650.9 968.854   6
 -11  -5  -1 20152.2 775.063   7
  -5 -11  -1 21603.4 904.748   9
  -5  11   1 19080.2 949.654  11
 -11   5   1 20013.5 1090.35  12
  11  -5   0 38954.9 1433.93   6
  -5  11   0 40092.8 1420.30  10
  -5 -11   0 36647.1 1342.28   9
 -11  -5   0 40225.2 1357.51   9
  -5  11   0 37169.4 1457.17  11
 -11  -5   0 40786.5 1329.02  12
  -5  11  -1 17829.4 812.003  10
  11  -5  -1 19276.1 877.952   6
  -5 -11   1 15581.7 888.814   9
 -11  -5   1 16594.2 941.023   9
  -5  11  -1 16731.8 942.237  11
 -11  -5   1 16698.1 878.780  12
  -5 -11   2 10636.4 804.915   9
 -11  -5   2 10312.0 756.500  12
  -5  11  -2 10366.8 765.044  11
   5  11   3 22688.2 1308.52  10
  -5 -11   3 20058.3 1278.24   9
 -11  -5   3 19325.1 1323.72   9
 -11   5  -3 20471.1 868.563   7
  -5  11  -3 23147.2 1218.81  11
 -11  -5   3 21016.4 1241.31  12
  -5  11  -4 1984.50 363.736  11
   5  11   4 2207.19 455.057  10
 -11   5  -4 2007.72 282.138   7
  -5 -11   4 2628.31 511.392   9
 -11  -5   4 1771.87 445.842   9
 -11  -5   4 2772.31 494.110  12
 -11  -5   5 4152.63 667.404  12
 -11  -5   5 3321.83 477.345  17
  -5 -11   5 4588.03 735.032  14
   5  11   5 3520.63 592.879  10
 -11   5  -5 3921.77 437.321   7
 -11  -5   5 4179.70 716.189   9
 -11  -5   5 2626.61 493.248  27
 -11  -5   5 5072.69 812.009  26
  -5 -11   5 4168.17 655.626  27
  11   5   5 4279.48 598.992  29
   5  11   5 4152.18 456.093  24
  11   5   5 3533.51 427.935  24
 -11  -5   6 2094.82 409.893  17
  -5 -11   6 2080.78 528.762  14
  -5 -11   6 2227.64 464.288  27
  11   5   6 2161.42 435.601  29
  11   5   6 2259.50 360.720  24
   5  11   6 2494.64 372.018  24
 -11  -5   7 12212.6 914.492  17
  -5 -11   7 12118.6 1039.10  17
  11   5   7 12343.3 950.796  29
  11   5   7 12944.8 875.112  24
 -11  -5   7 13081.1 1203.13  21
   5  11   7 14318.1 871.397  24
 -11  -5   8 4080.02 449.374  17
  -5 -11   8 4191.29 515.191  17
 -11  -5   8 4408.15 601.361  21
   5  11   8 3882.30 529.336  23
  11   5   8 5492.12 492.017  24
   5  11   8 5854.59 467.067  24
   6 -11   8 1214.98 305.870  24
  11  -6   8 768.818 208.550  24
 -11   6   8 1461.81 274.556  23
  -6  11   8 809.262 234.389  23
 -11   6   7 12847.7 811.544  17
  11  -6   7 13631.0 1157.05  29
   6 -11   7 13575.9 1156.22  24
  11  -6   7 12906.6 1019.19  24
 -11   6   7 14215.0 994.447  23
  -6  11   7 13101.8 1035.59  23
 -11   6   6 9338.53 727.599  17
   6 -11   6 12018.0 1197.94  29
  11  -6   6 10257.5 1069.09  29
 -11   6   6 11426.6 933.003  23
 -11   6   6 9371.87 925.138  21
  -6  11   6 9827.10 936.978  23
  11  -6   6 10274.4 953.176  24
 -11   6   5 24616.3 1212.44  17
 -11   6   5 24247.2 1794.61  12
  -6  11   5 28956.0 1198.98  17
  11  -6   5 25005.7 1523.00   8
 -11  -6  -5 26351.7 1152.06   7
   6 -11   5 25648.2 1846.11   8
  -6  11   5 26964.5 1580.06  10
 -11   6   5 23245.2 1712.94  26
   6 -11   5 24424.9 1701.37  29
  11  -6   5 25250.0 1705.94  29
  11  -6   5 22626.0 1413.22  24
 -11   6   5 25082.5 1505.51  21
 -11   6   5 26975.0 1443.03  23
  -6  11   5 26200.3 1515.28  23
   6  11  -4 5745.96 652.178  11
  11  -6   4 5875.99 658.365   8
  -6  11   4 5948.50 696.250  10
  -6 -11  -4 5491.22 437.335   7
 -11  -6  -4 6200.92 501.863   7
  11  -6   4 5554.01 764.163   6
 -11   6   4 5181.51 765.944  12
  -6  11   3 18573.6 1145.11  10
  -6 -11  -3 18044.6 776.581   7
 -11  -6  -3 17717.1 803.303   7
  11  -6   3 17376.6 1232.38   6
   6 -11   3 17237.8 1256.12   6
 -11   6   3 14468.6 1170.59  12
   6 -11   2 31997.1 1516.26   6
  -6  11   2 27773.7 1345.00  10
  -6 -11  -2 31597.3 1043.16   7
 -11  -6  -2 28299.8 1020.25   7
  -6 -11  -2 34686.0 1195.19   9
  11  -6   2 28483.6 1476.12   6
 -11   6   2 23360.4 1383.08  12
  11  -6   1 77606.3 2448.88   6
  -6  11   1 79483.9 2365.37  10
   6 -11   1 78649.4 2322.62   6
 -11  -6  -1 77669.5 1962.71   7
  -6 -11  -1 84174.4 2202.87   9
 -11   6   1 76460.7 2468.03  12
  -6  11   0 1.76398 92.7628  11
  -6  11   0 147.474 112.695  10
  11  -6   0 91.4109 105.782   6
  -6 -11   0 72.3581 79.8322   9
 -11  -6   0 49.8027 78.0706   9
  -6 -11   1 70389.2 2241.56   9
 -11  -6   1 74454.7 2341.13   9
 -11  -6   1 75591.8 2192.69  12
  -6  11  -1 73922.3 2325.37  11
  -6 -11   2 25435.5 1331.14   9
 -11  -6   2 24476.5 1356.75   9
 -11  -6   2 28583.5 1316.47  12
  -6  11  -2 26966.6 1297.71  11
  -6 -11   3 14378.3 1089.31   9
 -11  -6   3 12100.4 1070.05   9
 -11  -6   3 14273.7 1011.73  12
  -6  11  -3 14680.2 975.521  11
   6  11   4 5552.41 697.267  10
  -6 -11   4 5884.15 780.417   9
 -11  -6   4 4585.97 722.547   9
  -6  11  -4 6039.90 657.611  11
 -11  -6   4 4996.97 659.305  12
 -11  -6   5 23662.7 1388.69  17
 -11  -6   5 23613.7 1603.37  12
  -6 -11   5 27527.1 1810.30  14
   6  11   5 22786.2 1528.36  10
 -11  -6   5 25263.3 1826.75   9
 -11   6  -5 23172.3 1126.22   7
  11   6   5 26824.3 1520.74  29
  -6 -11   5 24023.0 1613.39  27
 -11  -6   5 23927.6 1607.01  27
   6  11   5 27140.4 1210.86  24
  11   6   5 25149.6 1200.36  24
  -6 -11   6 10943.0 1186.50  14
  -6 -11   6 9030.87 901.062  17
 -11  -6   6 9998.40 880.956  17
  11   6   6 11101.8 965.870  29
  -6 -11   6 9281.41 963.341  27
   6  11   6 12019.3 816.739  24
  11   6   6 10845.8 804.962  24
 -11  -6   7 11648.4 901.682  17
  -6 -11   7 10988.2 957.581  17
  11   6   7 10896.7 875.702  29
   6  11   7 14192.7 872.160  24
  11   6   7 14276.8 899.700  24
 -11  -6   7 10636.0 1082.32  21
  -6 -11   8 789.484 239.333  17
 -11  -6   8 714.549 204.594  17
 -11  -6   8 801.524 255.783  21
   6  11   8 604.276 235.139  23
   6  11   8 955.417 198.151  24
  11   6   8 959.266 227.461  24
   7 -11   8 2806.00 454.373  24
  -7  11   8 3049.14 415.209  23
 -11   7   8 3924.87 433.308  23
  11  -7   8 2914.76 400.381  24
  11  -7   7 1151.62 337.382  29
   7 -11   7 1543.68 393.009  24
 -11   7   7 1429.51 324.991  23
  11  -7   7 1340.21 338.003  24
  -7  11   7 1309.04 339.896  23
 -11   7   6 23953.0 1188.88  17
  -7  11   6 29032.8 1283.29  17
   7 -11   6 23902.4 1724.50  29
  11  -7   6 24258.5 1682.58  29
  11  -7   6 21737.7 1433.72  24
  -7  11   6 25236.8 1498.74  23
 -11   7   6 24562.3 1411.33  23
 -11   7   6 22356.7 1449.33  21
 -11   7   5 514.838 174.692  17
 -11   7   5 943.767 378.956  12
  11  -7   5 1417.86 387.710   8
   7 -11   5 1079.88 404.791   8
  -7  11   5 1287.24 381.198  10
  -7 -11  -5 1219.28 230.338   7
 -11  -7  -5 1175.12 248.054   7
  11  -7   5 1048.84 384.587  29
 -11   7   5 1240.98 420.392  26
   7 -11   5 1568.88 422.496  29
  -7  11   5 1368.18 365.591  23
  11  -7   5 1030.99 316.086  24
 -11   7   5 840.518 269.684  23
 -11   7   5 1092.62 314.858  21
   7  11  -4 12759.1 1004.91  11
  -7  11   4 13600.7 1049.10  10
  -7 -11  -4 12838.0 704.619   7
 -11  -7  -4 14147.3 769.347   7
  11  -7   4 13722.7 1226.13   6
   7 -11   4 14275.2 1269.87   6
 -11   7   4 12460.4 1184.17  12
  -7  11   3 12219.8 932.641  10
  -7 -11  -3 12262.9 650.946   7
 -11  -7  -3 12073.3 666.852   7
  11  -7   3 13305.0 1109.42   6
   7 -11   3 12100.7 1082.19   6
 -11   7   3 11992.3 1057.96  12
   7 -11   2 3681.70 517.371   6
  -7  11   2 3945.04 488.676  10
  -7 -11  -2 3934.06 345.143   7
 -11  -7  -2 3949.55 360.769   7
  -7 -11  -2 4654.53 423.532   9
  11  -7   2 4133.32 567.468   6
 -11   7   2 3209.09 494.466  12
  11  -7   1 3814.26 476.614   6
  -7  11   1 4130.03 465.823  10
   7 -11   1 4129.17 465.946   6
 -11  -7  -1 4053.72 350.015   7
  -7 -11  -1 4223.79 408.518   9
 -11  -7  -1 4407.15 417.993   9
 -11   7   1 4578.75 520.150  12
  -7  11   0 39513.1 1456.53  10
  11  -7   0 40119.9 1518.26   6
  -7 -11   0 37346.7 1432.21   9
 -11  -7   0 36975.9 1398.09   9
  -7  11   0 37202.8 1507.33  11
  11  -7  -1 4347.73 434.479   6
  -7 -11   1 3974.96 456.996   9
 -11  -7   1 4126.41 493.439   9
  -7  11  -1 3503.23 447.170  11
  -7 -11   2 4053.79 522.052   9
 -11  -7   2 4630.03 595.957   9
  -7  11  -2 4270.15 512.314  11
  -7 -11   3 10256.6 943.618   9
 -11  -7   3 10348.3 1000.97   9
  -7  11  -3 11471.4 880.581  11
 -11  -7   3 12509.4 946.927  12
   7  11   4 14795.5 1153.35  10
  -7 -11   4 13711.9 1218.71   9
 -11  -7   4 12181.6 1215.03   9
 -11  -7   4 15157.9 1165.01  12
  -7 -11   5 1676.04 441.810  14
 -11  -7   5 774.736 257.000  17
  -7  11  -5 980.905 252.750  16
   7  11   5 434.303 305.024  10
  -7 -11   5 777.710 329.295   9
 -11  -7   5 637.371 356.427   9
   7  11   5 1430.97 328.526  29
 -11  -7   5 1138.52 352.232  27
  11   7   5 1569.34 369.877  29
  -7 -11   5 1186.89 360.994  27
   7  11   5 1315.39 271.129  24
  11   7   5 1139.19 263.247  24
 -11  -7   6 20728.1 1307.37  17
  -7 -11   6 22308.8 1694.19  14
  -7 -11   6 21562.9 1402.88  17
 -11  -7   6 18770.2 1425.54  27
  11   7   6 22187.5 1385.97  29
  -7 -11   6 20845.5 1481.74  27
   7  11   6 25696.4 1219.12  24
  11   7   6 24087.8 1198.88  24
  -7 -11   7 913.786 258.961  17
 -11  -7   7 1026.09 269.056  17
  11   7   7 1263.61 260.500  24
   7  11   7 1745.57 307.100  24
  -7 -11   8 1909.07 329.206  17
 -11  -7   8 1455.24 269.175  17
 -11  -7   8 1589.42 339.513  21
  11   7   8 2566.53 316.671  24
   7  11   8 1582.67 334.667  23
   7  11   8 2663.37 313.096  24
 -11   8   8 1214.61 246.124  23
   8 -11   8 968.374 263.161  24
  11  -8   8 714.610 186.556  24
  -8  11   8 743.775 199.493  23
   8 -11   7 792.498 320.898  29
  11  -8   7 299.363 209.417  29
   8 -11   7 637.975 253.982  24
 -11   8   7 399.509 175.379  23
  -8  11   7 723.167 222.376  23
  11  -8   7 514.760 254.618  24
 -11   8   6 4527.16 531.699  17
   8 -11   6 3559.05 672.473  29
  11  -8   6 3309.36 620.054  29
 -11   8   6 3110.87 495.146  23
  11  -8   6 3448.76 560.095  24
  -8  11   6 4350.69 606.333  23
 -11   8   5 296.429 171.600  17
 -11   8   5 720.842 313.581  12
  -8  11   5 399.670 242.635  10
  11  -8   5 645.534 232.018   8
   8 -11   5 224.353 235.185   8
  -8 -11  -5 485.234 162.897   7
 -11  -8  -5 696.248 209.145   7
 -11   8   5 676.943 307.771  26
   8 -11   5 707.256 242.840  29
  11  -8   5 171.306 217.118  29
 -11   8   5 506.546 222.814  23
 -11   8   5 112.933 152.100  21
  11  -8   5 567.569 241.294  24
  -8  11   5 759.520 254.232  23
  -8  11   4 14536.3 1095.54  10
  -8 -11  -4 13670.5 743.928   7
 -11  -8  -4 13804.5 771.758   7
  11  -8   4 12719.6 1222.55   6
   8 -11   4 11691.9 1199.06   6
 -11   8   4 12087.4 1150.18  12
 -11   8   3 7697.07 712.149  10
  -8  11   3 6987.80 705.708  10
  -8 -11  -3 8109.36 540.726   7
 -11  -8  -3 7307.88 527.530   7
  11  -8   3 8349.17 899.165   6
   8 -11   3 8366.21 924.817   6
 -11   8   3 7479.29 831.553  12
  -8  11   2 196.356 175.746  10
  11  -8   2 212.454 226.886   6
   8 -11   2 376.625 219.148   6
  -8 -11  -2 139.880 89.5463   7
 -11  -8  -2 185.143 127.486   7
  -8 -11  -2 434.119 165.150   9
 -11   8   2 199.207 194.546  12
  -8  11   1 781.403 220.554  10
  11  -8   1 238.379 130.381   6
   8 -11   1 425.191 175.579   6
  -8 -11  -1 535.918 178.125   9
 -11  -8  -1 533.631 185.049   9
 -11   8   1 442.713 178.907  12
  -8  11   0 4744.04 484.653  10
  11  -8   0 5277.97 525.347   6
   8 -11   0 5375.03 509.295   6
  -8 -11   0 5282.28 512.975   9
 -11  -8   0 5252.90 509.108   9
  -8  11   0 5333.77 455.481  12
  11  -8  -1 538.226 184.963   6
  -8 -11   1 270.001 155.837   9
 -11  -8   1 734.842 237.425   9
  -8 -11   2-31.7552 139.515   9
 -11  -8   2 202.800 174.051   9
  -8 -11   3 8695.45 895.617   9
 -11  -8   3 7515.95 864.736   9
   8  11   4 9052.13 922.799  10
  -8 -11   4 10277.1 1081.85   9
 -11  -8   4 9993.94 1121.94   9
 -11  -8   5 434.871 226.901  14
 -11  -8   5 185.067 187.181  17
  -8  11  -5 227.106 143.092  16
  -8 -11   5 525.141 279.919  14
   8  11   5 400.149 282.882  10
  -8 -11   5 736.253 264.748   9
 -11  -8   5 81.3833 223.924   9
 -11  -8   5 149.009 152.011  27
  -8 -11   5 768.991 297.911  27
   8  11   5 778.461 256.100  29
  11   8   5 697.299 236.712  29
  11   8   5 500.296 167.847  24
   8  11   5 641.495 183.376  24
  -8 -11   6 2416.53 571.391  14
  -8 -11   6 3222.02 526.162  17
 -11  -8   6 2667.54 467.323  17
  11   8   6 3107.70 502.969  29
 -11  -8   6 2701.24 516.961  27
  -8 -11   6 3216.56 585.177  27
   8  11   6 3852.87 460.607  24
  11   8   6 3516.73 442.797  24
  -8 -11   7 716.976 272.803  17
 -11  -8   7 618.251 215.058  17
  11   8   7 504.889 195.428  24
 -11  -8   7 235.095 220.536  21
   8  11   7 758.850 219.194  24
 -11  -8   8 1046.91 246.963  17
  -8 -11   8 1362.99 262.746  17
   8  11   8 739.816 246.617  23
   8  11   8 1662.59 254.096  24
  11   8   8 1670.56 254.982  24
  -9  11   8 2738.37 352.563  23
   9 -11   8 2732.24 394.252  24
  11  -9   8 1599.06 276.897  24
 -11   9   8 2950.14 363.252  23
  11  -9   7 1916.39 445.767  29
   9 -11   7 2362.36 508.421  29
  -9  11   7 2209.89 412.657  23
   9 -11   7 1429.63 350.901  24
  11  -9   7 1974.49 385.671  24
 -11   9   7 1946.06 378.707  23
   9 -11   6 2064.26 511.918  29
  11  -9   6 2618.68 570.504  29
 -11   9   6 2362.43 431.208  23
   9 -11   6 1640.92 423.748  24
  -9  11   6 2806.14 477.692  23
  11  -9   6 2111.29 435.312  24
 -11   9   5 43655.0 1627.45  17
  -9  11   5 50450.3 1679.72  17
  11  -9   5 40289.4 2180.08   8
  -9  11   5 38655.1 1953.15  10
  -9 -11  -5 40191.1 1483.15   7
 -11  -9  -5 39562.9 1505.54   7
   9 -11   5 43026.9 2422.91   8
  11  -9   5 40607.4 2417.64   6
   9 -11   5 43849.7 2380.37  29
 -11   9   5 41723.7 2392.55  26
  11  -9   5 43814.6 2371.00  29
 -11   9   5 49582.3 2046.41  23
  -9  11   5 46353.3 2017.58  23
  11  -9   5 39215.2 1962.50  24
 -11   9   5 44696.7 2039.73  21
 -11   9   4 1079.42 344.566  12
 -11   9   4 996.580 302.261  10
  -9  11   4 631.021 258.376  10
  11  -9   4 787.653 341.458   6
   9 -11   4 1371.38 445.057   6
  -9 -11  -4 671.714 186.853   7
 -11  -9  -4 739.379 202.386   7
 -11   9   4 575.826 295.557  26
  11  -9   4 306.561 222.058  29
   9 -11   4 452.131 244.056  29
 -11   9   4 1189.60 290.184  23
  -9  11   4 1168.63 290.093  23
 -11   9   3 28120.3 1458.24  10
  -9  11   3 26902.3 1459.61  10
  -9 -11  -3 29684.5 1137.35   7
 -11  -9  -3 28519.0 1134.02   7
  11  -9   3 31132.5 1847.01   6
   9 -11   3 32423.6 1897.59   6
 -11   9   3 29626.2 1675.86  12
   9 -11   2 16454.5 1172.53   6
  -9  11   2 15445.3 1015.62  10
  -9 -11  -2 15041.7 758.408   7
 -11  -9  -2 16261.4 786.120   7
  -9 -11  -2 17469.6 917.020   9
  11  -9   2 17106.4 1219.47   6
 -11   9   2 15046.1 1080.70  12
  11  -9   1 67568.2 2366.26   6
   9 -11   1 64144.0 2265.21   6
  -9 -11  -1 68971.5 2094.66   9
 -11  -9  -1 69721.3 2091.22   9
  -9  11   1 63986.9 2171.91  10
  -9  11   1 63605.7 2075.60  12
 -11   9   1 66010.5 2257.54  12
  11  -9   0 14529.1 910.961   6
   9 -11   0 13612.1 859.759   6
  -9 -11   0 13913.9 875.383   9
 -11  -9   0 15027.2 905.158   9
  -9  11   0 15986.8 850.376  12
  11  -9  -1 67365.0 2128.74   6
  -9 -11   1 63527.6 2237.48   9
 -11  -9   1 64930.0 2284.59   9
  -9 -11   2 13615.1 1026.50   9
 -11  -9   2 13702.7 1043.38   9
  -9 -11   3 27659.1 1656.97   9
 -11  -9   3 24893.3 1626.82   9
  -9 -11   4 852.201 338.586  14
 -11  -9   4 1064.83 280.954  17
  -9  11  -4 736.076 247.308  16
 -11   9  -4 940.987 325.627  16
  -9 -11   4 1208.58 389.541   9
 -11  -9   4 691.937 286.274   9
  -9 -11   4 725.735 311.540  27
 -11  -9   4 885.763 332.303  27
  11   9   4 805.967 262.894  29
   9  11   4 914.183 268.042  29
   9  11   4 1284.71 241.020  24
  11   9   4 1131.23 229.931  24
  -9 -11   5 41207.4 2241.09  14
  -9 -11   5 41336.0 1969.94  17
 -11  -9   5 41967.3 1945.78  17
 -11  -9   5 45444.6 2262.54  14
   9  11   5 38985.0 2090.00  10
  -9 -11   5 39920.1 2428.78   9
 -11  -9   5 35563.1 2348.83   9
  11   9   5 47514.3 2092.01  29
  -9 -11   5 40763.6 2220.52  27
 -11  -9   5 40478.4 2219.81  27
   9  11   5 47137.1 2063.53  29
  11   9   5 46497.2 1669.11  24
   9  11   5 47981.1 1688.96  24
  -9 -11   6 2494.66 460.587  17
  -9 -11   6 2727.68 574.656  14
 -11  -9   6 2957.07 480.149  17
 -11  -9   6 2726.67 542.088  27
  -9 -11   6 2474.81 502.995  27
  11   9   6 2593.92 462.092  29
  11   9   6 2975.91 400.740  24
   9  11   6 3473.81 429.856  24
 -11  -9   7 1169.46 300.714  17
  -9 -11   7 1177.20 301.815  17
   9  11   7 1250.12 275.915  24
  11   9   7 1345.40 281.630  24
 -11  -9   7 1261.22 372.996  21
 -11  -9   8 2163.50 316.403  17
  11   9   8 2743.95 312.617  24
   9  11   8 2684.46 306.343  24
  11 -10   8 5144.60 481.483  24
  10 -11   8 4951.87 483.638  24
 -11  10   8 6940.29 531.676  23
 -10  11   8 7159.00 548.311  23
  10 -11   7 10924.4 1029.80  29
  11 -10   7 10704.5 1012.65  29
  11 -10   7 8822.41 805.598  24
  10 -11   7 9616.19 854.271  24
 -10  11   7 11140.5 855.181  23
 -11  10   7 12426.6 898.720  23
  11 -10   6 17339.6 1436.16  29
  10 -11   6 16130.7 1401.83  29
  11 -10   6 13871.3 1138.76  24
 -11  10   6 17742.9 1181.78  23
 -10  11   6 16947.2 1166.11  23
  10 -11   6 14415.3 1171.42  24
 -10  11   5 6188.68 743.131  10
  11 -10   5 5816.38 814.686   8
 -10 -11  -5 5408.03 505.947   7
 -11 -10  -5 5777.11 530.171   7
  11 -10   5 5236.76 894.739   6
  10 -11   5 5993.53 872.313   8
  10 -11   5 6015.21 856.090  29
 -11  10   5 4695.24 783.510  26
  11 -10   5 5455.93 809.520  29
 -11  10   5 6503.18 706.278  23
 -10  11   5 6145.26 688.459  23
  11 -10   5 4993.46 670.743  24
 -10  11   4 14928.2 857.718  17
 -11  10   4 14901.6 862.664  17
 -10  11   4 7232.51 787.706  10
 -10 -11  -4 7292.63 571.082   7
 -11 -10  -4 7538.40 587.992   7
 -11  10   4 7060.54 771.045  10
  11 -10   4 8712.28 1076.27   6
  10 -11   4 7490.54 986.234   6
 -11  10   4 6483.00 888.130  26
 -10  11   4 5590.84 822.740  26
  11 -10   4 7749.64 938.109  29
  10 -11   4 7748.25 947.107  29
 -10  11   4 8781.56 780.475  23
 -11  10   4 8798.26 785.109  23
 -11  10   3 1063.16 317.200  10
 -10  11   3 995.399 291.410  10
  11 -10   3 1180.68 384.441   6
  10 -11   3 603.250 288.368   6
 -10 -11  -3 1028.29 213.518   7
 -11 -10  -3 1229.53 240.436   7
 -11  10   3 911.329 309.571  12
  10 -11   2 5545.46 701.290   6
 -11  10   2 5268.15 581.902  10
 -10  11   2 5729.02 621.859  10
 -11 -10  -2 6223.21 483.481   7
 -10 -11  -2 5900.29 545.642   9
 -11 -10  -2 5742.65 537.814   9
  11 -10   2 5382.66 691.414   6
 -11  10   2 4696.28 595.873  12
 -10  11   1 271.398 174.309  10
  11 -10   1 236.164 169.620   6
  10 -11   1 157.368 151.458   6
 -10 -11  -1 297.983 171.999   9
 -11 -10  -1 444.010 180.852   9
 -10  11   1 389.252 174.915  12
 -11  10   1 158.354 130.865  12
  11 -10   0 120.034 138.750   6
  10 -11   0-24.1629 141.084   6
 -10 -11   0 163.503 117.513   9
 -11 -10   0 335.237 137.318   9
 -10  11   0-7.80742 80.5393  12
 -11  10   0 327.584 167.483  12
  11 -10  -1 35.7846 110.743   6
 -10 -11   1 23.0279 115.091   9
 -11 -10   1 62.4907 148.304   9
 -10 -11   2 5567.72 674.306   9
 -11 -10   2 5841.47 700.507   9
 -10 -11   3 959.303 357.478   9
 -11 -10   3 792.592 329.462   9
 -11  10  -4 6167.67 743.427  16
 -10  11  -4 5246.15 665.858  16
 -11 -10   4 5367.44 625.882  17
 -10 -11   4 5665.35 756.749  14
 -10 -11   4 6018.08 889.607   9
 -11 -10   4 6070.41 895.607   9
  10  11   4 7284.19 749.529  29
 -10 -11   4 6369.43 851.372  27
 -11 -10   4 6311.63 848.381  27
  11  10   4 6974.29 722.766  29
  10  11   4 6569.52 544.268  24
  11  10   4 7027.71 557.588  24
 -11 -10   5 4783.44 622.508  17
 -10 -11   5 4157.12 675.264  14
 -11 -10   5 4530.45 700.604  14
 -10 -11   5 5350.09 655.164  17
  10  11   5 3578.02 639.367  10
  11  10   5 4463.10 696.370  10
 -10 -11   5 4308.00 793.120   9
 -11 -10   5 3285.74 697.529   9
  11  10   5 5508.51 670.131  29
 -10 -11   5 4557.90 712.846  27
 -11 -10   5 5120.76 785.292  27
  10  11   5 4901.76 643.904  29
  10  11   5 6205.55 550.166  24
  11  10   5 6122.42 543.133  24
 -11 -10   6 15162.9 1105.41  17
 -10 -11   6 14949.5 1114.15  17
 -10 -11   6 14798.5 1244.57  27
  10  11   6 16354.8 1132.78  29
 -11 -10   6 14206.4 1226.41  27
  11  10   6 15073.9 1106.53  29
  10  11   6 18517.9 986.285  24
  11  10   6 18585.2 989.989  24
 -11 -10   7 10768.2 835.167  17
 -10 -11   7 10403.1 847.258  17
 -11 -10   7 9415.42 893.073  21
  11  10   7 13616.9 806.673  24
  10  11   7 13558.6 801.611  24
 -10 -11   8 6172.45 506.084  17
 -11 -10   8 5724.70 483.406  17
  11  10   8 7932.15 511.189  24
  10  11   8 7694.56 500.823  24
  11 -11   8 36862.7 1360.71  24
 -11  11   8 45857.0 1455.32  23
  11 -11   7 114.562 151.699  29
  11 -11   7 58.6891 144.807  24
 -11  11   7-41.5577 102.650  23
  11 -11   6 26575.2 1791.50  29
 -11  11   6 29156.0 1496.11  23
  11 -11   5 222.295 153.464  29
 -11  11   5-130.995 169.499  23
 -11  11   4 33942.5 1774.31  10
 -11 -11  -4 34520.6 1366.48   7
  11 -11   4 36327.4 2279.32   6
  11 -11   4 39130.4 2195.86  29
 -11  11   4 30733.3 2027.64  26
 -11  11   4 39765.4 1743.42  23
  11 -11   3-237.241 324.401   6
 -11  11   3 132.762 166.665  10
 -11 -11  -3 107.873 112.232   7
 -11  11   2 2661.77 428.070  10
  11 -11   2 3255.28 567.299   6
 -11 -11  -2 3081.96 416.139   9
 -11  11   2 3075.56 471.710  12
  11 -11   1-120.266 220.725   6
 -11 -11  -1 111.706 138.284   9
 -11  11   1 39.1723 87.9671  12
  11 -11   0 388.054 215.281   6
 -11 -11   0 185.196 136.992   9
 -11  11   0 430.012 178.083  12
  11 -11  -1 60.1601 112.025   6
 -11 -11   1 116.797 151.669   9
 -11 -11   2 2924.00 514.690   9
 -11 -11   3 192.501 240.125   9
 -11 -11   4 29710.8 1579.47  17
 -11  11  -4 31107.0 1746.42  16
 -11 -11   4 31060.4 2056.89   9
  11  11   4 34554.2 1727.28  29
 -11 -11   4 33964.9 2056.56  27
 -11 -11   5 83.3303 155.733  14
 -11 -11   5 333.054 196.811  17
  11  11   5 81.2113 118.996  29
  11  11   5 98.5639 116.687  24
 -11 -11   6 24961.5 1418.23  17
 -11 -11   6 21190.3 1504.62  27
  11  11   6 23492.9 1392.34  29
  11  11   6 26895.2 1208.28  24
 -11 -11   7 238.206 168.147  17
 -11 -11   7-191.037 144.762  27
  11  11   7 55.8522 97.8033  24
 -11 -11   8 35926.1 1323.93  17
  11  11   8 47631.9 1353.35  24
   0  12   0 6950.45 574.607  11
   0  12   0 7981.27 570.799  10
 -12   0   0 8194.65 499.585   9
  12   0   0 7418.01 540.463   6
 -12   0   0 8789.50 608.345  12
   0  12   1 10877.9 736.607  10
 -12   0  -1 10479.8 489.526   7
   0  12  -1 10198.9 733.230  11
   0 -12   1 10974.6 705.340   9
 -12   0   1 10074.2 651.134   9
  12   0   1 10951.4 737.200   6
   0  12   1 11060.7 694.262  11
 -12   0   1 12049.2 795.001  12
  12   0   2 1077.04 285.445   6
   0  12   2 838.102 250.918  10
   0  12  -2 905.667 250.731  11
 -12   0  -2 1133.66 173.191   7
   0 -12   2 1160.18 281.754   9
 -12   0   2 1441.94 331.577  12
   0  12   3 20890.4 1244.50  10
   0 -12   3 21121.1 1273.06   9
 -12   0  -3 19864.8 838.913   7
  12   0   3 19030.6 1181.73   6
   0  12  -3 19505.9 1148.53  11
 -12   0   3 19421.5 1273.13  12
   0  12   4 12156.4 1024.72  10
 -12   0  -4 12076.4 704.221   7
 -12   0   4 11296.6 1092.27  12
   0  12  -4 12217.2 941.831  11
 -12   0   5 3058.14 622.207  12
 -12   0   5 3106.44 454.351  17
   0 -12   5 3288.77 637.875  14
   0 -12   5 4168.62 688.268   8
   0  12   5 2612.62 532.518  10
 -12   0  -5 3308.34 395.604   7
  12   0   5 2340.37 475.417  29
   0  12   5 3409.88 412.923  28
   0 -12   5 3296.79 583.039  27
 -12   0   5 2887.19 623.851  26
   0  12   5 3449.28 397.711  24
  12   0   5 2410.78 390.856  24
 -12   0   5 2665.50 392.732  23
 -12   0   6 17863.2 1120.89  17
   0 -12   6 20658.1 1688.73  14
  12   0   6 19019.5 1368.01  29
 -12   0   6 17010.7 1472.87  26
  12   0   6 18921.1 1173.25  24
 -12   0   6 18158.5 1366.34  21
 -12   0   6 21501.6 1178.80  23
   0 -12   7 344.515 215.320  17
 -12   0   7 140.950 122.146  17
  12   0   7-192.931 157.598  29
 -12   0   7 94.3362 168.077  21
   0  12   7 157.458 202.606  23
  12   0   7-72.1148 180.298  24
   0 -12   8 3312.33 460.768  17
 -12   0   8 3278.74 380.352  17
   0  12   8 3363.43 467.804  23
  12   0   8 3779.16 426.130  24
   0 -12   8 2315.78 449.664  24
   1 -12   8 3060.20 440.675  17
 -12   1   8 3545.96 393.446  17
  12  -1   8 4080.97 448.180  24
   1 -12   8 3041.01 518.361  24
  -1  12   8 3576.48 482.436  23
   1 -12   7 742.083 281.392  17
 -12   1   7 871.729 231.600  17
  12  -1   7 663.496 227.781  29
  12  -1   7 785.167 256.939  24
 -12   1   7 592.173 236.293  21
  -1  12   7 521.004 243.784  23
   1 -12   6 15851.8 1449.05  14
 -12   1   6 15613.1 1015.00  17
  12  -1   6 15304.1 1234.93  29
 -12   1   6 15511.9 1379.98  26
  12  -1   6 13696.5 1023.25  24
 -12   1   6 17511.6 1083.00  23
 -12   1   6 14036.4 1186.00  21
  -1  12   6 14985.5 1183.38  23
 -12   1   5 26246.5 1863.26  12
 -12   1   5 28851.6 1403.88  17
   1 -12   5 31955.0 1991.50  14
   1 -12   5 29396.4 1879.84   8
  -1  12   5 27528.8 1673.62  10
 -12  -1  -5 28626.9 1236.27   7
  -1  12   5 37359.1 1443.04  28
  12  -1   5 31704.6 1795.46  29
   1 -12   5 32698.1 1854.34  27
 -12   1   5 28356.4 1878.38  26
  12  -1   5 24783.6 1364.61  24
 -12   1   5 34463.7 1534.20  23
   1  12  -4 2793.37 450.203  11
  -1  12   4 3771.80 560.478  10
 -12  -1  -4 3283.07 358.983   7
 -12   1   4 3611.93 629.425  12
   1  12  -3 23274.6 1265.07  11
 -12  -1  -3 23873.5 930.488   7
  -1  12   3 23722.0 1338.76  10
  12  -1   3 21906.3 1286.40   6
 -12   1   3 22396.5 1420.21  12
   1  12  -2 83282.5 2607.03  11
  -1  12   2 86503.0 2669.66  10
 -12  -1  -2 86027.4 2042.90   7
   1 -12   2 86336.4 2610.49   9
  12  -1   2 82903.2 2639.01   6
 -12   1   2 89201.7 2824.90  12
   1  12  -1 12292.5 809.265  11
  -1  12   1 12836.1 805.620  10
   1 -12   1 11279.3 654.705   6
 -12  -1  -1 12111.2 546.233   7
 -12   1   1 12467.7 700.657   9
  12  -1   1 12355.3 797.775   6
  -1  12   1 12728.2 754.145  11
 -12   1   1 14276.8 873.639  12
  -1  12   0 84.7661 135.102  11
   1  12   0 134.673 110.956  11
   1  12   0 132.567 73.1762  10
  12   1   0 13.5296 77.0840   6
  12  -1   0 36.6620 76.0770   6
 -12  -1   0 98.2220 87.9752   9
 -12  -1   0 53.2451 107.460  12
   1  12   1 15219.3 827.778  11
   1  12   1 15704.4 900.496  10
 -12   1  -1 13900.5 566.225   7
  -1 -12   1 15064.6 846.609   9
 -12  -1   1 14378.5 815.043   9
  12   1   1 13976.6 829.827   6
 -12  -1   1 16515.1 914.502  12
  -1  12  -1 13828.4 866.127  11
   1  12   2 86976.6 2673.27  10
 -12   1  -2 87459.7 2019.80   7
  -1 -12   2 85106.5 2637.94   9
 -12  -1   2 79533.9 2505.29   9
  12   1   2 83912.7 2597.18   6
 -12  -1   2 86117.4 2714.02  12
  -1  12  -2 86858.5 2629.34  11
   1  12   3 18897.0 1203.44  10
  -1 -12   3 18977.6 1217.61   9
 -12   1  -3 21666.4 873.813   7
 -12  -1   3 20783.6 1310.62  12
  -1  12  -3 20370.6 1178.70  11
   1  12   4 3439.84 549.809  10
 -12   1  -4 3167.43 358.318   7
  -1  12  -4 3378.57 491.271  11
 -12  -1   4 3290.88 585.221  12
 -12  -1   5 26328.5 1384.31  17
 -12  -1   5 26967.0 1827.49  12
  -1 -12   5 29127.4 1945.07  14
  -1 -12   5 29307.9 1779.50   8
   1  12   5 28015.2 1699.38  10
 -12   1  -5 26255.6 1196.27   7
   1  12   5 35218.3 1349.80  28
  -1 -12   5 28506.5 1740.25  27
  12   1   5 28772.2 1676.47  29
 -12  -1   5 29130.2 1913.87  26
   1  12   5 33246.3 1304.73  24
  12   1   5 24805.8 1310.62  24
  -1 -12   6 14747.5 1431.24  14
 -12  -1   6 12773.5 951.846  17
 -12  -1   6 15730.0 1410.84  26
  12   1   6 15015.6 1185.05  29
  12   1   6 14396.8 1002.19  24
   1  12   6 17940.4 962.317  24
 -12  -1   6 13620.7 1200.90  21
 -12  -1   7 574.436 224.554  17
  -1 -12   7 670.958 265.897  17
  12   1   7 903.992 283.982  29
 -12  -1   7 960.952 328.728  21
  12   1   7 534.451 207.485  24
   1  12   7 631.537 173.184  24
   1  12   7 490.874 245.458  23
 -12  -1   8 3560.38 403.608  17
  -1 -12   8 2798.85 423.611  17
  12   1   8 3857.37 431.958  24
  -1 -12   8 2666.30 471.176  24
   1  12   8 2760.34 416.510  23
 -12  -1   8 4384.80 615.009  21
 -12   2   8 3192.37 357.164  17
  12  -2   8 3947.79 442.272  24
  -2  12   8 3368.05 468.764  23
   2 -12   8 3394.88 540.757  24
 -12   2   7 6249.71 580.638  17
   2 -12   7 5858.45 725.906  17
  12  -2   7 6453.39 751.459  29
 -12   2   7 5805.87 732.755  21
  -2  12   7 5867.08 714.625  23
  12  -2   7 5113.74 591.022  24
 -12   2   7 6212.06 620.193  23
   2 -12   6 16652.2 1453.66  14
 -12   2   6 12671.5 897.990  17
  12  -2   6 14889.9 1231.00  29
 -12   2   6 15544.2 1388.12  26
  12  -2   6 12907.0 995.404  24
  -2  12   6 12268.5 1069.78  23
 -12   2   6 13050.4 1135.39  21
 -12   2   6 16584.5 1071.18  23
 -12   2   5 26842.1 1334.45  17
 -12   2   5 25159.9 1850.81  12
   2 -12   5 30746.6 1914.55  14
   2 -12   5 27220.9 1845.97   8
  -2  12   5 27319.9 1652.30  10
 -12  -2  -5 28501.8 1216.26   7
 -12   2   5 28818.7 1886.72  26
  12  -2   5 29627.2 1763.82  29
   2 -12   5 26392.7 1759.89  29
 -12   2   5 32695.4 1510.70  23
  -2  12   5 25597.7 1523.67  23
  12  -2   5 25750.2 1394.58  24
  -2  12   4 12010.1 1017.01  10
 -12  -2  -4 12102.6 699.498   7
 -12   2   4 10701.4 1091.15  12
   2  12  -4 11570.9 923.533  11
   2  12  -3 7319.86 691.310  11
  -2  12   3 8350.65 770.762  10
 -12  -2  -3 7674.61 502.813   7
  12  -2   3 7139.72 736.014   6
 -12   2   3 7368.23 820.029  12
   2  12  -2 24206.2 1256.89  11
 -12  -2  -2 27644.6 940.415   7
  -2  12   2 26602.2 1317.86  10
  12  -2   2 27340.5 1367.52   6
 -12   2   2 27456.8 1454.35  12
  -2  12   1 1288.53 237.445  11
  12  -2   1 1519.45 286.924   6
 -12  -2  -1 1068.39 169.133   7
   2  12  -1 1250.59 252.139  11
  -2  12   1 1495.22 265.991  10
   2 -12   1 1245.83 229.381   6
 -12   2   1 1430.19 282.972  12
  -2  12   0 2356.60 331.016  11
   2  12   0 2242.31 326.746  11
  -2  12   0 2297.41 309.468  10
   2  12   0 1976.91 288.068  10
  -2 -12   0 2146.91 277.735   9
 -12  -2   0 2409.73 285.360   9
  12  -2   0 2414.08 323.600   6
 -12  -2   0 2395.46 318.194  12
  -2  12  -1 1239.85 264.726  11
   2  12   1 986.239 213.160  11
  12   2   1 1350.88 249.004   6
   2  12   1 1153.35 247.906  10
  12  -2  -1 1409.85 214.334   6
 -12   2  -1 1227.23 149.990   7
  -2 -12   1 1222.91 244.301   9
 -12  -2   1 1145.89 240.791   9
 -12  -2   1 1406.86 269.243  12
   2  12   2 26467.5 1324.68  10
 -12   2  -2 27037.0 883.057   7
  -2 -12   2 26017.0 1309.59   9
  12   2   2 25464.4 1253.04   6
  -2  12  -2 26592.8 1288.48  11
 -12  -2   2 25945.5 1311.88  12
   2  12   3 7672.32 742.328  10
  -2 -12   3 7818.81 771.170   9
 -12   2  -3 8125.62 514.783   7
 -12  -2   3 7900.78 755.065   9
  -2  12  -3 8058.56 719.638  11
 -12  -2   3 7576.28 760.277  12
   2  12   4 11299.9 994.450  10
 -12   2  -4 10560.3 663.089   7
  -2  12  -4 10666.6 868.695  11
 -12  -2   4 10134.2 997.797  12
  -2 -12   5 30301.1 1985.00  14
 -12  -2   5 26364.1 1785.57  12
 -12  -2   5 26605.3 1402.80  17
  -2 -12   5 29844.4 1765.37   8
   2  12   5 28671.8 1723.66  10
 -12   2  -5 27088.8 1217.83   7
   2  12   5 34719.1 1322.63  28
  -2 -12   5 29700.5 1783.78  27
 -12  -2   5 31192.4 2001.56  26
  12   2   5 31003.0 1716.67  29
  12   2   5 26559.4 1326.43  24
   2  12   5 33126.6 1327.31  24
 -12  -2   6 13083.1 977.823  17
  -2 -12   6 14180.5 1419.14  14
  -2 -12   6 13804.7 1174.45  27
  12   2   6 14473.9 1151.35  29
 -12  -2   6 15336.0 1387.85  26
   2  12   6 16579.3 938.255  24
  12   2   6 13047.9 945.194  24
  -2 -12   7 5933.48 735.947  17
 -12  -2   7 5356.51 574.746  17
  12   2   7 5528.11 649.429  29
 -12  -2   7 6562.58 840.380  21
   2  12   7 7480.10 588.302  24
   2  12   7 5424.01 689.534  23
  12   2   7 6914.19 647.163  24
 -12  -2   8 2650.62 352.181  17
  -2 -12   8 2909.47 442.289  17
  12   2   8 4121.19 435.291  24
 -12  -2   8 3428.82 548.155  21
   2  12   8 2905.98 437.588  23
  -2 -12   8 2650.16 463.662  24
 -12   3   8 1416.30 248.717  17
  12  -3   8 1217.01 266.716  24
   3 -12   8 1288.52 389.735  24
  -3  12   8 777.954 253.005  23
 -12   3   7 305.235 133.447  17
   3 -12   7 142.643 191.724  17
  12  -3   7 178.484 142.736  29
  12  -3   7 131.230 146.716  24
 -12   3   7 258.049 157.817  23
 -12   3   7 217.399 213.238  21
   3 -12   7-15.9054 182.628  24
  -3  12   7 78.3664 158.334  23
 -12   3   6 60200.8 2170.60  17
   3 -12   6 74043.1 3129.49  14
 -12   3   6 63641.4 2968.90  26
  12  -3   6 64726.9 2775.48  29
 -12   3   6 76185.9 2531.44  23
 -12   3   6 56617.4 2520.48  21
  12  -3   6 63027.9 2430.29  24
  -3  12   6 60661.2 2550.83  23
 -12   3   5 3885.74 746.259  12
 -12   3   5 4577.63 504.353  17
   3 -12   5 5211.03 772.236  14
   3 -12   5 4301.27 752.094   8
  -3  12   5 4113.98 625.654  10
 -12  -3  -5 4243.18 444.502   7
   3 -12   5 4126.96 672.105  29
  12  -3   5 3610.90 591.862  29
 -12   3   5 4119.41 704.118  26
  12  -3   5 3311.16 474.473  24
 -12   3   5 2604.81 486.045  21
 -12   3   5 4557.61 561.093  23
  -3  12   5 4317.53 609.422  23
   3  12  -4 1801.11 367.651  11
  12  -3   4 1582.56 391.307   6
  -3  12   4 1683.81 387.892  10
 -12  -3  -4 1490.86 264.260   7
 -12   3   4 1704.77 474.787  12
   3  12  -3 13931.3 974.320  11
  -3  12   3 14875.0 1051.77  10
 -12  -3  -3 15666.2 731.509   7
  12  -3   3 14062.6 1050.22   6
  -3  12   2 9606.57 770.557  10
 -12  -3  -2 9498.39 522.468   7
   3 -12   2 7071.11 644.913   6
   3  12  -2 9771.88 767.612  11
  12  -3   2 9303.69 779.722   6
 -12   3   2 8746.29 808.166  12
  -3  12   1 5757.16 533.291  10
   3 -12   1 4941.85 450.662   6
 -12  -3  -1 5014.40 354.455   7
  12  -3   1 5663.01 550.651   6
  -3  12   1 5133.15 470.721  11
 -12   3   1 5056.01 540.000  12
  12  -3   0 2880.39 351.745   6
  -3  12   0 3043.55 357.019  10
   3  12   0 2772.63 344.526  10
  -3 -12   0 3114.22 342.569   9
 -12  -3   0 3209.01 339.810   9
  -3  12   0 2480.57 345.470  11
 -12  -3   0 3553.67 375.351  12
   3  12   1 6261.39 526.334  11
  12  -3  -1 6221.66 482.307   6
   3  12   1 5786.63 547.160  10
  -3 -12   1 5352.88 503.383   9
 -12  -3   1 5820.25 534.007   9
  12   3   1 5679.88 491.381   6
 -12  -3   1 5677.70 516.203  12
  -3  12  -1 6230.12 574.882  11
   3  12   2 9886.54 786.384  10
 -12   3  -2 9692.86 486.197   7
  -3 -12   2 10451.1 802.682   9
 -12  -3   2 7350.09 698.829   9
  -3  12  -2 9941.46 770.654  11
 -12  -3   2 9536.97 762.803  12
   3  12   3 13884.7 1028.92  10
  -3 -12   3 12620.2 1003.01   9
 -12   3  -3 14110.0 692.949   7
 -12  -3   3 14514.9 1076.12   9
 -12  -3   3 13968.4 1029.80  12
  -3  12  -3 13534.2 940.476  11
  -3  12  -4 1406.84 319.417  11
  -3 -12   4 1992.30 426.528   8
   3  12   4 2297.24 449.444  10
 -12   3  -4 1806.72 270.823   7
  -3 -12   4 2269.16 485.042   9
 -12  -3   4 1493.95 351.183   9
 -12  -3   4 1681.54 422.563  12
  -3 -12   5 4773.29 786.943  14
 -12  -3   5 4727.35 742.468  12
 -12  -3   5 3977.68 525.283  17
  -3 -12   5 3757.39 595.840   8
   3  12   5 3086.31 548.581  10
 -12   3  -5 3604.13 411.848   7
  12   3   5 3997.84 586.220  29
 -12  -3   5 3876.67 711.517  26
   3  12   5 4482.25 438.389  28
  -3 -12   5 3899.92 631.628  27
   3  12   5 5093.29 499.323  24
  12   3   5 4140.45 485.927  24
  -3 -12   6 67974.9 3226.92  14
 -12  -3   6 59564.1 2328.84  17
  12   3   6 65750.8 2636.99  29
  -3 -12   6 66006.7 2760.30  27
  12   3   6 61755.0 2226.99  24
 -12  -3   7 366.984 205.577  17
  -3 -12   7 200.246 130.354  17
  12   3   7-118.517 125.843  29
 -12  -3   7 408.937 271.525  21
  12   3   7 25.6996 95.4634  24
   3  12   7 335.629 139.934  24
  -3 -12   8 527.993 222.389  17
 -12  -3   8 956.735 210.805  17
 -12  -3   8 1084.24 299.192  21
   3  12   8 930.357 184.103  24
  -3 -12   8 839.682 277.133  24
  12   3   8 1120.08 237.926  24
   3  12   8 674.649 241.660  23
  -4  12   8 1004.32 247.764  23
   4 -12   8 808.272 287.091  24
  12  -4   8 548.654 178.280  24
 -12   4   8 1251.28 247.682  23
 -12   4   7 6144.53 564.586  17
  12  -4   7 5988.27 732.558  29
  12  -4   7 7346.79 718.387  24
   4 -12   7 5826.03 783.190  24
 -12   4   7 6917.77 777.026  21
 -12   4   7 7407.40 676.889  23
  -4  12   7 6298.33 710.871  23
 -12   4   6 11343.8 817.626  17
   4 -12   6 12391.1 1184.61  14
 -12   4   6 9664.64 1100.77  26
  12  -4   6 10354.8 1049.97  29
  12  -4   6 9985.00 898.583  24
 -12   4   6 12195.6 936.022  23
 -12   4   6 10837.6 1010.90  21
  -4  12   6 10508.1 973.352  23
 -12   4   5 29385.5 2068.55  12
 -12   4   5 34535.6 1499.29  17
   4 -12   5 38080.2 2062.72  14
   4 -12   5 33553.8 2143.93   8
  -4  12   5 35160.2 1880.79  10
 -12  -4  -5 36113.0 1378.57   7
   4 -12   5 38154.7 2138.42  29
 -12   4   5 35961.7 2138.17  26
  12  -4   5 37801.4 2065.20  29
 -12   4   5 33050.9 1776.29  21
  -4  12   5 32432.4 1733.34  23
  12  -4   5 33042.3 1657.60  24
 -12   4   5 38881.3 1716.72  23
   4  12  -4 13807.7 1028.83  11
  -4  12   4 14436.3 1117.34  10
 -12  -4  -4 14537.9 774.959   7
  12  -4   4 12097.0 1084.84   6
 -12   4   4 11573.0 1178.19  12
   4  12  -3 6495.89 673.618  11
  -4  12   3 8187.38 773.172  10
 -12  -4  -3 7464.28 508.552   7
  12  -4   3 7809.48 793.975   6
 -12   4   3 6103.25 770.172  12
   4 -12   2 28847.0 1415.71   6
  -4  12   2 34705.7 1533.80  10
 -12  -4  -2 33659.5 1097.70   7
  12  -4   2 34795.4 1597.65   6
 -12   4   2 27589.7 1531.70  12
  -4  12   1 13614.1 850.879  10
   4 -12   1 12766.8 766.570   6
 -12  -4  -1 14503.3 644.616   7
  -4 -12  -1 14841.0 755.600   9
  12  -4   1 13734.7 887.877   6
  -4  12   1 13466.8 800.864  11
 -12   4   1 14924.5 947.110  12
  12  -4   0 7146.10 572.678   6
  -4  12   0 6478.85 529.275  10
  -4 -12   0 5982.30 497.310   9
 -12  -4   0 6204.88 491.428   9
   4  12   0 6066.90 517.484  10
  -4  12   0 6116.93 555.130  11
 -12  -4   0 6996.31 524.135  12
  12  -4  -1 15095.2 796.854   6
   4  12   1 14524.6 896.281  10
  -4 -12   1 13607.3 840.799   9
 -12  -4   1 14498.1 886.248   9
  -4  12  -1 14251.1 892.931  11
 -12  -4   1 15405.7 876.159  12
  12  -4  -2 32421.6 1161.29   6
   4  12   2 29599.4 1426.89  10
  -4 -12   2 30931.8 1452.72   9
 -12  -4   2 30728.2 1419.86  12
  -4  12  -2 30075.7 1394.60  11
   4  12   3 5829.69 658.041  10
  -4 -12   3 5981.36 689.566   9
 -12   4  -3 6949.27 464.786   7
 -12  -4   3 5307.01 672.658   9
  -4  12  -3 5887.90 619.275  11
 -12  -4   3 5980.93 667.980  12
  -4 -12   4 15422.9 1107.47   8
   4  12   4 14212.0 1125.88  10
  -4 -12   4 14485.1 1203.38   9
 -12  -4   4 14852.7 1227.16   9
 -12   4  -4 13228.6 755.581   7
  -4  12  -4 13775.4 1009.23  11
 -12  -4   4 13748.8 1132.32  12
 -12  -4   5 32257.2 1929.87  12
 -12  -4   5 32618.5 1606.77  17
  -4 -12   5 35555.5 2154.48  14
   4  12   5 32347.0 1847.40  10
 -12   4  -5 30856.5 1318.48   7
 -12  -4   5 29080.5 1800.42  27
  -4 -12   5 35316.8 1964.84  27
  12   4   5 35783.6 1828.53  29
 -12  -4   5 37517.5 2246.39  26
   4  12   5 39524.5 1471.11  24
  12   4   5 31347.9 1405.86  24
 -12  -4   6 9335.25 822.562  17
  -4 -12   6 10543.9 1195.62  14
  -4 -12   6 10026.4 1005.43  27
  12   4   6 8931.42 892.954  29
   4  12   6 11215.5 782.325  24
  12   4   6 10628.4 806.113  24
  -4 -12   7 6937.50 759.699  17
 -12  -4   7 6542.68 643.097  17
  12   4   7 6434.38 682.395  29
 -12  -4   7 6596.90 844.549  21
   4  12   7 7953.12 629.260  24
  12   4   7 7223.31 646.912  24
 -12  -4   8 633.411 183.648  17
  -4 -12   8 574.842 209.143  17
 -12  -4   8 488.999 205.514  21
  12   4   8 814.710 196.949  24
   4  12   8 226.145 147.932  23
   4  12   8 732.628 161.115  24
  -5  12   8 4290.03 493.488  23
  12  -5   8 3765.71 424.186  24
 -12   5   8 4915.90 468.046  23
   5 -12   8 4538.38 590.464  24
 -12   5   7 5168.36 504.299  17
  12  -5   7 4890.08 672.277  29
   5 -12   7 4724.15 688.705  24
 -12   5   7 5385.00 589.886  23
  -5  12   7 5210.97 634.240  23
  12  -5   7 4581.06 580.740  24
 -12   5   7 5747.06 707.278  21
 -12   5   6 8880.54 707.357  17
 -12   5   6 8224.65 1016.72  26
   5 -12   6 8885.56 1041.87  29
  12  -5   6 8545.64 966.683  29
 -12   5   6 8265.51 865.733  21
 -12   5   6 9485.47 834.248  23
  -5  12   6 7230.56 805.899  23
  12  -5   6 8425.44 833.690  24
 -12   5   5 14565.6 1435.72  12
 -12   5   5 15819.1 958.765  17
   5 -12   5 15816.2 1468.27   8
  -5  12   5 17049.5 1271.39  10
 -12  -5  -5 17831.2 921.653   7
   5 -12   5 16031.8 1375.38  29
 -12   5   5 16963.9 1448.44  26
  12  -5   5 17509.4 1386.56  29
 -12   5   5 16971.9 1220.03  21
 -12   5   5 18692.6 1165.15  23
  -5  12   5 16906.6 1212.21  23
  12  -5   5 14747.1 1083.14  24
   5  12  -4 10858.8 913.759  11
  -5  12   4 10971.5 970.041  10
 -12  -5  -4 11862.5 701.357   7
  12  -5   4 10460.7 1027.72   6
 -12   5   4 9177.18 1063.46  12
   5  12  -3 1868.09 378.591  11
  -5  12   3 2147.12 411.085  10
  12  -5   3 1160.85 335.063   6
   5 -12   3 1285.17 364.291   6
  -5 -12  -3 1653.95 231.950   7
 -12  -5  -3 1708.06 256.184   7
 -12   5   3 1281.12 380.843  12
   5 -12   2 19857.5 1179.99   6
  -5  12   2 21912.9 1201.10  10
 -12  -5  -2 20796.7 850.383   7
  -5 -12  -2 24750.3 984.679   9
  12  -5   2 22352.1 1295.28   6
 -12   5   2 17394.5 1205.82  12
  -5  12   1 21747.7 1122.84  10
   5 -12   1 21726.8 1062.72   6
 -12  -5  -1 23004.8 872.125   7
  -5 -12  -1 24996.4 1043.50   9
  12  -5   1 22869.1 1201.00   6
  -5  12   1 23102.9 1093.48  11
 -12   5   1 22693.8 1215.16  12
  12  -5   0 15658.2 897.939   6
  -5  12   0 15404.3 849.578  10
  -5 -12   0 15530.4 848.000   9
 -12  -5   0 16362.9 844.101   9
  -5  12   0 15577.1 918.684  11
 -12  -5   0 16209.7 814.952  12
  12  -5  -1 21315.7 982.916   6
  -5 -12   1 19176.3 1029.16   9
 -12  -5   1 19234.0 1064.20   9
 -12  -5   1 19821.6 1008.95  12
  -5  12  -1 18978.0 1065.99  11
  12  -5  -2 23430.2 1011.88   6
   5  12   2 22923.3 1268.41  10
  -5 -12   2 21505.7 1234.11   9
 -12  -5   2 19691.2 1228.03   9
 -12  -5   2 23684.7 1221.10  12
  -5  12  -2 23604.9 1231.61  11
  -5  12  -3 1254.23 314.490  11
   5  12   3 974.483 295.792  10
  -5 -12   3 1187.53 348.547   9
 -12  -5   3 762.164 284.204   9
 -12  -5   3 935.070 285.486  12
   5  12   4 12263.7 1047.11  10
  -5 -12   4 10879.2 1054.79   9
 -12  -5   4 10282.7 1072.60   9
 -12   5  -4 11674.3 703.651   7
 -12  -5   4 11205.1 1007.82  12
  -5  12  -4 12984.4 979.283  11
  -5 -12   5 13963.5 1323.52  14
 -12  -5   5 15816.6 1313.55  12
 -12  -5   5 14246.8 1026.61  17
   5  12   5 13553.1 1163.33  10
 -12  -5   5 13928.3 1307.13   9
 -12   5  -5 13838.0 830.190   7
 -12  -5   5 12580.8 1165.51  27
 -12  -5   5 15891.0 1447.30  26
  12   5   5 15439.6 1165.34  29
  -5 -12   5 15142.2 1271.29  27
   5  12   5 17621.4 942.859  24
  12   5   5 14459.1 887.409  24
 -12  -5   6 8156.06 774.463  17
  -5 -12   6 9421.65 1130.89  14
  -5 -12   6 9250.78 971.749  27
  12   5   6 10051.6 926.403  29
  12   5   6 10165.5 767.680  24
   5  12   6 10465.5 760.189  24
 -12  -5   7 4753.10 555.813  17
  -5 -12   7 4917.91 638.083  17
  12   5   7 4320.48 554.885  29
  12   5   7 5227.72 538.321  24
 -12  -5   7 5255.48 752.511  21
   5  12   7 6525.40 567.230  24
  -5 -12   8 4303.95 504.504  17
 -12  -5   8 4492.04 448.775  17
 -12  -5   8 3577.35 539.126  21
   5  12   8 5006.50 417.386  24
  12   5   8 4497.79 426.311  24
   5  12   8 3106.64 453.830  23
   6 -12   8 835.733 264.342  24
 -12   6   8 712.274 186.235  23
  -6  12   8 924.926 237.499  23
  12  -6   8 595.940 192.520  24
  12  -6   7 752.874 267.277  29
   6 -12   7 97.4616 185.456  24
  12  -6   7 937.287 270.905  24
 -12   6   7 656.187 225.913  23
  -6  12   7 653.474 257.638  23
 -12   6   6 16962.9 979.812  17
  12  -6   6 18319.4 1430.87  29
   6 -12   6 18236.8 1493.20  29
 -12   6   6 16222.5 1433.91  26
 -12   6   6 15575.6 1197.68  21
 -12   6   6 19103.4 1212.90  23
  12  -6   6 16008.9 1169.85  24
  -6  12   6 16145.8 1186.89  23
 -12   6   5 1267.40 439.343  12
 -12   6   5 1179.18 251.108  17
   6 -12   5 1173.48 425.772   8
  -6  12   5 822.136 270.704  10
 -12  -6  -5 1635.98 277.797   7
 -12   6   5 1275.95 409.249  26
   6 -12   5 1241.55 366.317  29
  12  -6   5 1141.05 376.034  29
 -12   6   5 1421.93 363.421  21
  12  -6   5 1016.02 259.335  24
 -12   6   5 1435.58 345.610  23
  -6  12   5 1544.34 378.700  23
   6  12  -4 2493.37 454.010  11
  -6 -12  -4 2546.81 305.706   7
  -6  12   4 2395.10 469.175  10
  12  -6   4 2207.89 502.613   6
 -12  -6  -4 3253.93 372.936   7
 -12   6   4 2321.41 559.175  12
  -6  12   3 28204.7 1496.46  10
  -6 -12  -3 32246.2 1104.61   7
 -12  -6  -3 28454.5 1093.04   7
  12  -6   3 30291.8 1699.70   6
   6 -12   3 23552.7 1545.56   6
 -12   6   3 21898.5 1541.10  12
   6 -12   2 10307.5 856.849   6
  -6  12   2 9437.38 784.060  10
 -12  -6  -2 9676.16 571.174   7
  -6 -12  -2 10709.9 660.059   9
  12  -6   2 10451.2 894.029   6
 -12   6   2 8367.95 831.511  12
  12  -6   1 15152.2 983.356   6
   6 -12   1 14953.6 893.665   6
 -12  -6  -1 15264.5 707.712   7
  -6  12   1 15334.4 925.421  10
  -6 -12  -1 16074.8 853.156   9
 -12   6   1 15838.0 1012.30  12
  -6  12   0 210.336 151.714  11
  -6  12   0 373.012 148.621  10
  12  -6   0 369.668 159.294   6
  -6 -12   0 653.197 187.280   9
 -12  -6   0 455.565 178.691   9
  12  -6  -1 14511.5 819.940   6
  -6 -12   1 12284.9 835.780   9
 -12  -6   1 14152.5 916.072   9
  -6  12  -1 13610.2 902.361  11
 -12  -6   1 14168.0 842.109  12
  12  -6  -2 10959.5 682.176   6
  -6 -12   2 9253.90 796.843   9
 -12  -6   2 8035.91 780.902   9
 -12  -6   2 9424.22 753.705  12
  -6  12  -2 9979.06 794.851  11
   6  12   3 29474.2 1569.81  10
  -6 -12   3 27133.3 1570.53   9
  -6  12  -3 27169.8 1418.61  11
 -12  -6   3 29703.9 1535.70  12
  -6  12  -4 2709.27 466.589  11
   6  12   4 2089.41 464.105  10
  -6 -12   4 2255.55 504.341   9
 -12  -6   4 1756.58 470.450   9
 -12  -6   4 1937.58 429.353  12
  -6 -12   5 637.146 303.117  14
 -12  -6   5 794.147 255.864  17
 -12  -6   5 1283.79 449.138  12
   6  12   5 947.779 340.705  10
 -12   6  -5 1232.44 261.726   7
 -12  -6   5 1686.73 487.632   9
  12   6   5 1133.21 332.013  29
  -6 -12   5 954.114 350.932  27
 -12  -6   5 1531.26 428.604  27
   6  12   5 1333.30 265.163  24
  12   6   5 1113.21 260.143  24
  -6 -12   6 14836.6 1168.44  17
  -6 -12   6 18922.3 1582.51  14
 -12  -6   6 14863.7 1088.76  17
  12   6   6 17780.7 1246.30  29
  -6 -12   6 16648.7 1312.18  27
   6  12   6 19858.0 1043.27  24
  12   6   6 18233.8 1043.27  24
 -12  -6   7 417.225 187.757  17
  -6 -12   7 899.104 293.777  17
  12   6   7 891.251 274.917  29
   6  12   7 777.715 214.596  24
  12   6   7 603.212 187.810  24
 -12  -6   7 433.674 234.794  21
 -12  -6   8 564.371 165.797  17
  -6 -12   8 498.679 190.039  17
 -12  -6   8 331.557 200.263  21
  12   6   8 657.544 171.416  24
   6  12   8 246.127 140.114  23
   6  12   8 957.949 189.063  24
   7 -12   8 1260.76 280.338  24
 -12   7   8 2151.27 305.588  23
  -7  12   8 1635.43 289.294  23
  12  -7   8 1513.45 252.275  24
  12  -7   7 10321.5 993.192  29
  12  -7   7 10027.8 854.800  24
  -7  12   7 9973.84 857.618  23
 -12   7   7 11925.9 881.725  23
   7 -12   7 8348.99 882.566  24
 -12   7   6 7048.54 630.937  17
   7 -12   6 6363.08 882.587  29
  12  -7   6 7031.42 893.044  29
  -7  12   6 6827.48 753.987  23
 -12   7   6 7905.23 768.561  23
  12  -7   6 6418.44 741.357  24
 -12   7   6 6163.85 732.909  21
 -12   7   5 18427.8 1022.66  17
 -12   7   5 16856.7 1518.31  12
   7 -12   5 16470.5 1548.90   8
  -7  12   5 18515.1 1326.77  10
 -12  -7  -5 18715.5 963.945   7
 -12   7   5 18380.0 1546.68  26
   7 -12   5 17266.3 1455.21  29
  12  -7   5 20242.4 1541.74  29
 -12   7   5 22244.0 1304.10  23
  -7  12   5 19104.2 1268.19  23
 -12   7   5 18037.6 1262.56  21
  12  -7   5 16972.3 1198.89  24
 -12   7   4 11880.5 1185.00  12
 -12   7   4 11567.4 765.641  17
   7  12  -4 13095.3 1044.07  11
  12  -7   4 13753.1 1078.36   8
  -7  12   4 13891.3 1101.93  10
  -7 -12  -4 13240.4 723.882   7
 -12  -7  -4 13540.9 773.791   7
  12  -7   4 13896.0 1264.02   6
   7 -12   4 12258.4 1162.51  29
  12  -7   4 14838.1 1255.95  29
 -12   7   4 12197.8 1198.52  26
 -12   7   4 16427.1 1050.49  23
  -7  12   3 22187.8 1319.22  10
  -7 -12  -3 23531.0 956.194   7
 -12  -7  -3 20642.1 941.099   7
  12  -7   3 24365.9 1555.40   6
   7 -12   3 21490.3 1504.90   6
   7 -12   2 8286.84 796.192   6
  -7  12   2 8329.01 733.356  10
 -12  -7  -2 7771.46 525.027   7
  -7 -12  -2 9141.99 626.925   9
  12  -7   2 8909.22 851.099   6
 -12   7   2 7494.73 790.162  12
  12  -7   1 14204.8 976.437   6
  -7  12   1 14055.6 900.484  10
   7 -12   1 13500.1 885.267   6
  -7 -12  -1 15202.2 849.189   9
 -12  -7  -1 14923.0 826.880   9
 -12   7   1 13377.9 943.605  12
  12  -7   0 5286.42 540.781   6
  -7  12   0 5139.43 498.933  10
  -7 -12   0 5144.03 512.508   9
 -12  -7   0 5453.31 519.452   9
  -7  12   0 4579.70 509.464  11
  12  -7  -1 15124.5 868.589   6
  -7 -12   1 12789.8 881.463   9
 -12  -7   1 14843.3 966.738   9
  -7  12  -1 14292.4 945.516  11
  12  -7  -2 8251.17 618.055   6
  -7 -12   2 7098.84 725.989   9
 -12  -7   2 7419.02 761.907   9
  -7  12  -2 8283.74 742.018  11
  -7 -12   3 21057.7 1394.62   9
  -7  12  -3 21707.2 1267.35  11
 -12  -7   3 22433.8 1328.31  12
 -12   7  -4 12287.9 1057.08  16
 -12  -7   4 13346.0 1114.97  12
  -7 -12   4 12239.6 1145.72  14
   7  12   4 12473.1 1082.90  10
  -7 -12   4 12390.2 1177.29   9
 -12  -7   4 9925.27 1104.77   9
 -12  -7   4 12572.6 1168.71  27
  12   7   4 13904.2 1029.84  29
  -7 -12   4 14143.3 1231.45  27
   7  12   4 14414.3 808.706  24
  -7 -12   5 19902.7 1559.49  14
 -12  -7   5 16232.5 1134.73  17
   7  12   5 16442.2 1318.98  10
  -7 -12   5 17463.3 1512.24   9
 -12  -7   5 15537.8 1478.36   9
   7  12   5 19738.0 1267.23  29
 -12  -7   5 16256.3 1351.39  27
  -7 -12   5 17347.5 1399.34  27
  12   7   5 19273.6 1298.75  29
   7  12   5 21326.0 1053.24  24
  12   7   5 19336.9 1019.55  24
 -12  -7   6 7357.98 755.950  17
  -7 -12   6 6577.28 938.080  14
  -7 -12   6 6496.38 755.058  17
 -12  -7   6 6394.48 825.949  27
  -7 -12   6 7270.16 856.112  27
  12   7   6 7643.79 797.825  29
  12   7   6 7856.63 654.860  24
   7  12   6 8967.10 690.674  24
 -12  -7   7 9388.07 764.301  17
  -7 -12   7 9527.84 843.407  17
  -7 -12   7 8068.48 824.563  27
  12   7   7 8904.94 779.229  29
   7  12   7 10439.6 713.401  24
 -12  -7   7 7433.53 888.138  21
  12   7   7 10001.5 699.342  24
  -7 -12   8 1740.92 305.841  17
 -12  -7   8 1402.96 256.837  17
  12   7   8 1640.47 256.939  24
   7  12   8 1827.30 255.716  24
 -12  -7   8 1595.88 320.865  21
   7  12   8 978.573 254.607  23
   8 -12   8 523.172 193.705  24
  12  -8   8 346.093 130.220  24
 -12   8   8 441.570 154.657  23
  -8  12   8 529.866 164.934  23
   8 -12   7 7585.07 884.154  29
  12  -8   7 6453.92 779.447  29
 -12   8   7 7894.17 711.689  23
  -8  12   7 7116.00 709.131  23
   8 -12   7 5177.45 669.307  24
  12  -8   7 5428.45 627.631  24
 -12   8   6 18585.6 1001.86  17
  12  -8   6 15318.9 1338.13  29
   8 -12   6 16243.1 1421.39  29
  12  -8   6 13627.0 1078.74  24
 -12   8   6 16294.7 1123.99  23
  -8  12   6 16494.9 1171.19  23
 -12   8   5 43141.8 1690.20  17
 -12   8   5 44587.6 2480.99  12
  -8  12   5 49562.5 2238.51  10
 -12  -8  -5 46002.1 1654.52   7
   8 -12   5 46031.8 2604.44   8
   8 -12   5 50103.1 2568.68  29
 -12   8   5 45782.0 2537.30  26
  12  -8   5 51582.3 2582.20  29
 -12   8   5 49830.0 2171.37  21
 -12   8   5 57783.4 2204.57  23
  -8  12   5 48959.5 2111.20  23
  12  -8   5 47157.8 2106.57  24
 -12   8   4 432.213 209.253  17
 -12   8   4-252.766 252.457  12
  -8  12   4 55.5399 241.298  13
   8  12  -4-7.02152 149.937  11
  -8  12   4 38.3710 167.649  10
  12  -8   4 128.245 232.495   6
   8 -12   4 944.003 367.030   6
  -8 -12  -4-37.0225 90.5354   7
 -12  -8  -4-51.5077 145.209   7
   8 -12   4-183.723 190.505  29
  12  -8   4 251.432 243.084  29
 -12   8   4 225.262 240.625  26
 -12   8   4 223.296 162.008  23
  -8  12   4 242.629 159.737  23
  -8  12   3 29251.6 1542.14  10
  -8 -12  -3 29291.6 1131.54   7
 -12  -8  -3 27957.4 1137.22   7
  -8 -12  -3 30242.0 1264.17   9
  12  -8   3 30464.6 1814.83   6
   8 -12   3 29124.5 1802.58   6
 -12   8   3 25739.7 1637.65  12
   8 -12   2 50151.5 2153.72   6
  -8  12   2 46809.4 1924.47  10
 -12  -8  -2 48088.2 1539.48   7
  -8 -12  -2 55256.4 1786.85   9
  12  -8   2 51449.5 2228.63   6
 -12   8   2 48377.5 2132.53  12
  12  -8   1 13053.9 950.467   6
  -8  12   1 10822.3 797.614  10
   8 -12   1 10649.6 811.488   6
  -8 -12  -1 11249.8 755.881   9
 -12  -8  -1 11878.2 753.679   9
 -12   8   1 10943.5 853.577  12
  -8  12   0 2763.28 377.072  10
  12  -8   0 2408.01 372.311   6
 -12  -8   0 3119.90 407.087   9
   8 -12   0 2502.72 362.370   6
  -8 -12   0 2576.07 376.518   9
 -12   8   0 3538.94 440.371  12
  12  -8  -1 10741.3 755.246   6
  -8 -12   1 9933.94 799.335   9
 -12  -8   1 11184.8 854.766   9
  -8 -12   2 44199.8 1963.23   9
 -12  -8   2 47184.2 2067.93   9
  -8 -12   3 25261.3 1562.54   9
 -12  -8   3 23692.5 1602.70   9
 -12   8  -4 108.600 120.067  15
  -8 -12   4 381.668 235.399  14
 -12  -8   4 316.802 170.365  17
 -12   8  -4 139.353 186.930  16
  -8  12  -4-124.018 123.548  16
   8  12   4 45.8237 195.019  10
  -8 -12   4 355.940 278.367   9
 -12  -8   4 84.2047 226.052   9
   8  12   4 33.5597 96.7354  29
 -12  -8   4-67.0311 283.631  27
  12   8   4 139.846 108.378  29
  -8 -12   4 165.942 149.662  27
   8  12   4 107.607 116.202  24
  12   8   4 87.4710 111.886  24
 -12  -8   5 46297.8 1987.70  17
  -8  12  -5 27265.1 1522.55  16
  -8 -12   5 45587.7 2385.18  14
   8  12   5 42326.3 2160.19  10
  -8 -12   5 43176.4 2473.81   9
 -12  -8   5 31468.5 2224.15   9
 -12  -8   5 43889.1 2292.62  27
  12   8   5 45627.7 2066.27  29
   8  12   5 50137.7 2109.50  29
  -8 -12   5 42397.2 2272.57  27
   8  12   5 51564.8 1716.63  24
  12   8   5 48002.6 1665.24  24
  -8 -12   6 13626.0 1096.55  17
 -12  -8   6 14812.5 1062.39  17
  -8 -12   6 14734.3 1349.58  14
  -8 -12   6 12597.5 1144.65  27
 -12  -8   6 13135.4 1187.04  27
  12   8   6 13774.1 1077.40  29
   8  12   6 16584.7 946.667  24
  12   8   6 16576.6 951.989  24
 -12  -8   7 6175.26 609.343  17
  -8 -12   7 6210.25 665.368  17
  -8 -12   7 6309.95 714.930  27
  12   8   7 6558.43 651.437  29
   8  12   7 8393.81 627.031  24
  12   8   7 7727.12 608.822  24
 -12  -8   7 5265.52 727.231  21
  -8 -12   8 448.381 148.530  17
 -12  -8   8 282.309 114.642  17
   8  12   8 423.633 130.407  24
 -12  -8   8 417.293 142.469  21
  12   8   8 620.954 154.409  24
   8  12   8 180.179 124.286  23
  -9  12   8 5613.36 484.032  23
  12  -9   8 4580.64 433.559  24
 -12   9   8 5648.35 467.529  23
   9 -12   8 4355.61 465.364  24
  12  -9   7 2577.08 519.386  29
   9 -12   7 2443.41 501.794  29
  12  -9   7 2530.89 410.337  24
   9 -12   7 2068.85 431.293  24
  -9  12   7 2707.99 425.018  23
 -12   9   7 2978.22 435.087  23
  12  -9   6 9199.52 1037.79  29
   9 -12   6 9889.09 1091.29  29
 -12   9   6 11668.4 931.977  23
  12  -9   6 9141.36 873.120  24
  -9  12   6 10645.6 911.434  23
   9 -12   6 7816.79 866.344  24
  12  -9   5 1759.55 437.528   8
   9 -12   5 1332.08 506.181   8
  -9  12   5 1550.81 380.788  10
  -9 -12  -5 1174.10 228.015   7
   9 -12   5 1023.81 373.097  29
 -12   9   5 1294.50 403.508  26
  12  -9   5 1244.71 412.059  29
  12  -9   5 1530.70 359.495  24
 -12   9   5 1660.78 354.767  23
  -9  12   5 1155.43 308.955  23
 -12   9   5 1259.10 364.789  21
 -12   9   4 60198.1 2810.99  12
 -12   9   4 67141.4 2074.72  17
  -9  12   4 67290.0 2638.26  10
  -9 -12  -4 66253.0 2000.91   7
 -12  -9  -4 65163.1 2039.62   7
  12  -9   4 75061.5 3264.41   6
   9 -12   4 55858.0 2903.30   6
 -12   9   4 66785.6 3054.69  26
   9 -12   4 71722.4 3060.56  29
  12  -9   4 72754.6 3063.86  29
  -9  12   4 75028.0 2548.37  23
 -12   9   4 78092.3 2544.84  23
  -9  12   3 8845.85 824.617  10
  -9 -12  -3 9553.31 625.357   7
 -12  -9  -3 9390.98 629.667   7
  -9 -12  -3 10315.2 723.612   9
  12  -9   3 10517.5 1081.26   6
   9 -12   3 9886.40 1067.21   6
 -12   9   3 9043.05 935.348  12
   9 -12   2 6684.91 765.699   6
  -9  12   2 6503.28 659.488  10
 -12  -9  -2 6340.41 493.577   7
  -9 -12  -2 7118.38 600.254   9
  12  -9   2 6826.36 785.206   6
 -12   9   2 6780.29 745.185  12
  12  -9   1 22459.1 1308.78   6
   9 -12   1 21867.9 1241.02   6
  -9  12   1 22203.8 1193.41  10
  -9 -12  -1 24095.7 1176.15   9
 -12  -9  -1 21469.7 1083.07   9
 -12   9   1 22107.6 1234.56  12
  12  -9   0 36200.8 1605.38   6
   9 -12   0 36536.7 1528.92   6
  -9 -12   0 36673.7 1570.45   9
 -12  -9   0 38093.8 1583.32   9
 -12   9   0 41036.4 1622.02  12
  12  -9  -1 22374.4 1148.55   6
  -9 -12   1 20809.1 1211.96   9
 -12  -9   1 21719.4 1247.03   9
  -9 -12   2 3829.58 554.278   9
 -12  -9   2 4197.36 596.135   9
  -9 -12   3 9401.10 968.228   9
 -12  -9   3 8510.61 951.633   9
  -9 -12   4 62215.3 2717.82  14
  -9  12  -4 55873.6 2342.87  16
 -12   9  -4 64551.1 2640.26  16
 -12   9  -4 48596.9 2112.12  15
   9  12   4 60129.3 2615.03  10
  -9 -12   4 60341.7 2861.96   9
 -12  -9   4 53192.7 2822.15   9
  12   9   4 65933.7 2482.70  29
   9  12   4 71430.3 2564.11  29
  -9 -12   4 66907.9 2939.59  27
 -12  -9   4 63834.4 2875.81  27
   9  12   4 74990.6 2105.25  24
  12   9   4 73800.2 2074.76  24
  -9 -12   5 1360.32 435.748  14
 -12  -9   5 794.776 248.425  17
  -9  12  -5 772.750 244.131  16
  -9 -12   5 1013.64 304.284  17
   9  12   5 1105.97 379.304  10
  -9 -12   5 942.519 407.989   9
 -12  -9   5 906.947 459.589   9
  -9 -12   5 1224.02 373.437  27
 -12  -9   5 1259.32 376.871  27
  12   9   5 991.968 294.798  29
   9  12   5 1236.12 327.823  29
   9  12   5 1635.97 284.667  24
  12   9   5 1433.67 270.851  24
  -9 -12   6 7581.52 947.344  14
 -12  -9   6 6829.96 714.011  17
  -9 -12   6 6630.56 732.242  17
 -12  -9   6 6444.20 809.129  27
  -9 -12   6 6965.90 839.086  27
  12   9   6 7187.77 751.475  29
   9  12   6 9223.25 684.817  24
  12   9   6 9182.18 687.624  24
  -9 -12   7 1894.07 355.600  17
 -12  -9   7 1818.82 333.549  17
  12   9   7 2393.92 383.348  29
  -9 -12   7 1878.58 390.416  27
   9  12   7 2348.46 338.369  24
  12   9   7 2609.97 357.103  24
 -12  -9   7 940.723 313.201  21
 -12  -9   8 4952.93 434.568  17
  -9 -12   8 4970.01 461.893  17
   9  12   8 6309.19 440.570  24
  12   9   8 6136.13 444.964  24
 -12  10   8 2465.58 266.024  18
 -12  10   8 2190.67 288.171  23
  12 -10   8 1095.81 202.722  24
  10 -12   8 1401.69 248.233  24
 -10  12   8 1722.85 251.779  23
  10 -12   7 1620.42 387.441  29
  12 -10   7 1548.60 391.872  29
  12 -10   7 1522.43 327.520  24
  10 -12   7 1542.06 350.148  24
 -12  10   7 1434.16 302.396  23
 -10  12   7 1622.09 318.581  23
  10 -12   6 4811.57 759.584  29
  12 -10   6 5441.78 789.339  29
  10 -12   6 4418.81 649.989  24
  12 -10   6 5922.82 699.926  24
 -12  10   6 6112.70 660.844  23
 -10  12   6 6097.64 665.870  23
 -12  10   5 26837.8 1940.88  26
  10 -12   5 31194.4 2030.06  29
  12 -10   5 31595.1 2034.69  29
 -10  12   5 34381.8 1705.82  23
 -12  10   5 33518.6 1654.47  23
 -10  12   4 6050.98 731.895  10
 -10 -12  -4 5446.98 504.661   7
 -12 -10  -4 6293.08 548.011   7
  12 -10   4 6576.05 942.007   6
  10 -12   4 5602.94 872.399   6
 -12  10   4 5455.59 824.659  26
  12 -10   4 7155.81 906.587  29
 -10  12   4 5139.25 796.258  26
  10 -12   4 5547.15 821.227  29
 -12  10   4 6951.53 695.744  23
 -10  12   4 6414.63 680.581  23
 -10  12   3 23881.4 1411.62  10
 -12 -10  -3 24675.7 1098.38   7
 -10 -12  -3 27907.8 1273.63   9
 -10 -12  -3 24624.5 1086.20   7
  12 -10   3 25096.3 1734.37   6
  10 -12   3 26872.1 1806.52   6
 -12  10   3 24054.8 1549.30  12
  10 -12   2 5658.70 726.813   6
 -10  12   2 6123.63 675.858  10
 -10 -12  -2 6459.77 596.886   9
 -12 -10  -2 6350.52 596.109   9
  12 -10   2 6187.83 779.296   6
 -12  10   2 5404.84 662.821  12
  12 -10   1 7087.93 736.485   6
 -10  12   1 7441.12 687.867  10
  10 -12   1 7702.17 744.844   6
 -10 -12  -1 7616.04 661.860   9
 -12 -10  -1 7623.08 651.670   9
 -12  10   1 7407.65 701.796  12
  12 -10   0 5805.39 626.554   6
  10 -12   0 5857.62 597.306   6
 -10 -12   0 5440.05 592.449   9
 -12 -10   0 5853.39 598.159   9
 -12  10   0 6483.15 605.416  12
  12 -10  -1 6190.81 608.020   6
 -10 -12   1 6139.95 664.765   9
 -12 -10   1 5638.49 641.388   9
 -10 -12   2 5555.40 691.535   9
 -12 -10   2 4894.57 646.343   9
 -10 -12   3 24334.8 1612.75   9
 -12 -10   3 22439.4 1606.43   9
 -12  10  -4 3455.24 488.733  15
 -10 -12   4 4879.97 719.437  14
 -10  12  -4 4982.05 655.448  16
 -12  10  -4 4079.92 626.096  16
  10  12   4 4926.41 699.586  10
 -10 -12   4 4461.40 754.782   9
 -12 -10   4 4611.39 815.665   9
  12  10   4 4491.34 595.731  29
  10  12   4 5479.21 653.838  29
 -10 -12   4 5573.50 817.145  27
 -12 -10   4 4313.19 698.652  27
  12  10   4 5054.37 482.919  24
  10  12   4 6266.37 531.161  24
 -10 -12   5 29401.1 1859.05  14
 -12 -10   5 29870.7 1604.03  17
 -10 -12   5 28998.3 1613.25  17
 -12 -10   5 29703.3 1897.97  27
  12  10   5 33629.9 1748.95  29
  10  12   5 33422.5 1737.65  29
 -10 -12   5 30599.0 1927.07  27
  10  12   5 36469.4 1407.15  24
  12  10   5 33163.1 1355.07  24
 -12 -10   6 5750.79 639.385  17
 -10 -12   6 6220.66 703.311  17
  10  12   6 6568.20 700.379  29
 -12 -10   6 5537.06 758.361  27
 -10 -12   6 5251.03 716.490  27
  12  10   6 5075.11 640.302  29
  12  10   6 7523.05 605.103  24
  10  12   6 8152.29 637.436  24
 -10 -12   7 2075.27 365.863  17
 -12 -10   7 1204.49 278.627  17
 -10 -12   7 1791.49 376.264  27
  12  10   7 1849.56 299.415  24
 -12 -10   7 1387.64 327.189  21
  10  12   7 1762.82 284.149  24
 -12 -10   8 1917.00 258.699  17
 -10 -12   8 1577.93 246.488  17
  10  12   8 2311.00 260.881  24
  12  10   8 2214.56 256.841  24
  10  12   8 1189.83 253.735  23
 -11  12   8 8928.30 553.928  23
 -12  11   8 9029.09 551.591  23
  11 -12   7 13729.2 1100.65  29
  12 -11   7 14251.8 1107.67  29
 -12  11   7 15227.3 934.146  23
  12 -11   7 11708.7 842.771  24
  11 -12   7 11486.0 869.398  24
 -11  12   7 14487.6 914.253  23
  11 -12   6 1176.66 381.300  29
  12 -11   6 1283.75 397.048  29
  11 -12   6 1090.69 319.254  24
  12 -11   6 869.142 275.354  24
 -12  11   6 1603.85 352.411  23
 -11  12   6 1055.16 282.734  23
  11 -12   5 1364.86 420.859  29
 -12  11   5 1828.13 479.925  26
  12 -11   5 1229.30 417.149  29
 -11  12   5 2481.19 440.394  23
 -12  11   5 2836.02 447.637  23
 -11  12   4 29866.0 1679.22  10
 -12 -11  -4 29644.2 1279.30   7
 -11 -12  -4 29822.1 1272.17   7
 -11 -12  -4 31881.0 1441.37   9
  12 -11   4 32367.3 2156.61   6
  11 -12   4 32821.7 2174.07   6
  12 -11   4 34723.8 2078.49  29
 -12  11   4 29999.5 2009.30  26
 -11  12   4 28813.0 1967.91  26
  11 -12   4 32223.7 2008.76  29
 -11  12   4 34915.0 1627.25  23
 -12  11   4 35465.3 1634.51  23
 -11  12   3 2726.47 474.016  10
  12 -11   3 3216.37 626.142   6
  11 -12   3 3587.72 647.848   6
 -12 -11  -3 2957.45 359.320   7
 -11 -12  -3 3668.38 465.629   9
 -12 -11  -3 4052.10 492.752   9
  12 -11   3 2800.77 569.748  29
  11 -12   3 3261.79 591.585  29
 -12  11   3 3709.08 471.726  23
 -11  12   3 3360.52 445.986  23
 -11  12   2 9683.02 851.805  10
 -11 -12  -2 11835.7 843.987   9
 -12 -11  -2 11760.2 832.952   9
  12 -11   2 10876.6 1051.16   6
  11 -12   2 11108.6 1038.76   6
 -12  11   2 9791.67 891.566  12
  12 -11   1 2045.19 421.338   6
  11 -12   1 1371.33 343.006   6
 -11 -12  -1 1404.48 311.164   9
 -12 -11  -1 1881.52 348.244   9
 -12  11   1 1493.56 323.901  12
  12 -11   0 43564.0 1842.39   6
  11 -12   0 39017.5 1728.14   6
 -11 -12   0 40988.9 1775.90   9
 -12 -11   0 40014.5 1759.06   9
 -12  11   0 41724.2 1694.03  12
 -11  12   0 42008.7 1637.54  12
  12 -11  -1 1474.82 297.327   6
  11 -12  -1 1859.33 344.407   6
 -11 -12   1 1397.42 342.291   9
 -12 -11   1 1312.28 320.994   9
  12 -11  -2 10205.2 817.593   6
 -11 -12   2 10018.9 958.098   9
 -12 -11   2 10108.6 963.636   9
 -12  11  -3 3808.32 602.311  16
 -11  12  -3 3537.19 576.932  16
 -11 -12   3 3944.92 663.668   9
 -12 -11   3 3071.39 612.911   9
  11  12   3 2961.54 463.183  29
 -11 -12   3 3909.93 675.551  27
 -12 -11   3 3649.15 648.447  27
  12  11   3 2690.89 440.621  29
  12  11   3 4846.80 469.975  24
  11  12   3 4519.29 454.606  24
 -11 -12   3 2166.38 396.985  22
 -11 -12   4 26913.3 1685.33  14
 -12  11  -4 26681.9 1652.71  16
 -11  12  -4 26799.1 1610.48  16
 -11 -12   4 24675.5 1444.64  17
 -11 -12   4 25978.7 1871.08   9
 -12 -11   4 26313.5 1921.92   9
  12  11   4 28461.6 1569.71  29
 -12 -11   4 28184.6 1874.47  27
  11  12   4 28740.3 1584.14  29
 -11 -12   4 27977.2 1872.87  27
  12  11   4 34226.8 1313.51  24
  11  12   4 33417.2 1313.95  24
 -12 -11   5 2583.74 526.771  14
 -12 -11   5 2772.41 469.283  17
 -11 -12   5 2162.65 419.452  17
 -11 -12   5 2320.30 497.907  14
  11  12   5 2412.11 455.097  29
 -11 -12   5 2266.01 526.399  27
 -12 -11   5 2284.19 509.260  27
  12  11   5 2447.22 454.415  29
  12  11   5 2426.34 344.340  24
  11  12   5 2890.63 375.962  24
 -12 -11   6 827.242 264.090  17
 -11 -12   6 1308.23 319.710  17
  12  11   6 1196.77 298.606  29
 -11 -12   6 1324.38 371.155  27
  11  12   6 1323.49 326.684  29
 -12 -11   6 762.650 255.711  27
  11  12   6 1464.26 257.765  24
  12  11   6 1743.64 292.793  24
 -12 -11   7 11206.9 803.961  17
 -11 -12   7 12323.1 839.302  17
 -12 -11   7 12179.2 950.235  27
 -11 -12   7 11216.6 911.309  27
  12  11   7 14702.7 788.291  24
  11  12   7 14221.5 777.580  24
 -12 -11   8 6742.24 454.445  17
 -11 -12   8 6976.92 475.868  17
  11  12   8 9008.16 490.016  24
  12  11   8 8638.18 483.009  24
  12 -12   7 101.102 171.018  29
  12 -12   7 275.517 141.189  24
 -12  12   7 83.7584 127.017  23
  12 -12   6 2146.89 505.676  29
  12 -12   6 2146.84 395.309  24
 -12  12   6 2224.91 386.442  23
  12 -12   5-34.9352 157.795  29
 -12  12   5-1.29966 119.331  23
 -12 -12  -4 16803.7 933.226   7
 -12 -12  -4 17791.7 1072.18   9
  12 -12   4 19561.1 1663.84   6
  12 -12   4 16824.5 1439.67  29
 -12  12   4 15525.0 1438.89  26
 -12  12   4 17186.2 1111.10  23
 -12  12   3 182.919 173.657  18
  12 -12   3 179.388 245.020   6
 -12 -12  -3 51.1095 139.374   9
  12 -12   3-77.7693 140.810  29
 -12  12   3-47.2375 89.7837  23
  12 -12   2 236.461 240.562   6
 -12 -12  -2 108.714 127.884   9
  12 -12   1-10.8399 139.392   6
 -12 -12  -1 46.9902 145.517   9
  12 -12   0 5276.97 629.445   6
 -12 -12   0 5638.10 642.679   9
 -12  12   0 5515.74 576.190  12
  12 -12  -1-67.0291 134.202   6
 -12 -12   1 80.0385 185.562   9
  12 -12  -2 299.085 176.550   6
 -12 -12   2 141.687 197.565   9
 -12  12  -3 40.6865 117.149  16
 -12 -12   3-137.683 248.688   9
 -12 -12   3 38.1853 138.434  27
  12  12   3-334.130 178.436  29
 -12 -12   3-210.693 173.231  22
  12  12   3 85.5797 86.4738  24
 -12  12  -4 13672.0 1169.53  16
 -12 -12   4 12821.3 1322.26   9
  12  12   4 14893.7 1113.07  29
 -12 -12   4 14513.7 1337.34  27
  12  12   4 15428.9 864.813  24
 -12 -12   5 542.711 257.283  14
 -12 -12   5 472.364 240.823  17
  12  12   5 162.761 172.104  29
 -12 -12   5 37.9420 211.606  27
  12  12   5 46.4023 92.0708  24
 -12 -12   6 1511.07 296.789  17
 -12 -12   6 1131.20 339.659  27
  12  12   6 1471.92 321.284  29
  12  12   6 1652.54 285.990  24
 -12 -12   7 242.383 130.836  17
 -12 -12   7-40.3844 102.734  27
  12  12   7 93.1536 118.602  24
   0  13   0-71.9935 131.437  11
   0  13   0-144.286 102.047  10
  13   0   0-27.2297 83.5858   6
 -13   0   0 51.9561 94.8384   9
 -13   0   0-5.42047 105.398  12
   0  13  -1 26351.8 1289.19  11
   0  13   1 27499.5 1284.68  10
 -13   0  -1 26576.5 892.993   7
 -13   0   1 26966.7 1177.22   9
  13   0   1 26838.9 1254.60   6
   0  13   1 27554.5 1210.79  11
 -13   0   1 31328.8 1385.37  12
   0  13   2 42809.0 1783.92  10
 -13   0  -2 42434.6 1256.31   7
   0 -13   2 44070.1 1769.37   9
  13   0   2 41779.4 1748.02   6
   0  13  -2 41312.9 1740.91  11
 -13   0   2 42125.3 1849.22  12
   0  13   3 31771.8 1628.12  10
   0 -13   3 34361.2 1700.41   9
 -13   0  -3 34620.1 1167.61   7
  13   0   3 29750.3 1570.15   6
 -13   0   3 31918.1 1746.13  12
   0  13  -3 30584.5 1534.02  11
 -13   0  -4 34161.0 1262.95   7
 -13   0   4 31524.3 1912.44  12
   0  13  -4 31526.7 1629.06  11
 -13   0   5 15949.1 1437.13  12
   0 -13   5 18406.3 1563.59  14
 -13   0   5 16559.3 1042.65  17
   0 -13   5 15901.5 1350.62   8
   0  13   5 15672.8 1271.51  10
 -13   0  -5 17480.2 929.773   7
 -13   0   5 17447.9 1482.72  26
  13   0   5 18122.9 1345.19  29
   0 -13   5 19208.7 1429.81  27
  13   0   5 14072.6 961.543  24
 -13   0   5 19500.3 1121.65  23
   0  13   5 20111.1 984.717  24
 -13   0   6 8479.97 745.309  17
   0 -13   6 9812.75 1150.60  14
 -13   0   6 9744.39 1091.81  26
  13   0   6 9862.69 964.729  29
  13   0   6 9415.26 788.262  24
   0  13   6 7907.10 844.825  23
 -13   0   6 10438.3 803.957  23
 -13   0   6 7868.27 892.647  21
   0 -13   7 5231.75 686.101  17
 -13   0   7 5148.67 535.152  17
  13   0   7 6960.28 751.914  29
  13   0   7 6173.04 608.266  24
   0  13   7 5258.71 659.437  23
 -13   0   7 6338.40 772.043  21
   0 -13   8 2111.99 368.893  17
 -13   0   8 2000.69 283.306  17
  13   0   8 2655.35 340.151  24
   0 -13   8 1379.75 361.554  24
   0  13   8 1925.71 331.148  23
 -13   1   8 1695.22 259.288  17
   1 -13   8 995.478 231.739  17
  13  -1   8 1513.69 268.514  24
   1 -13   8 1075.43 313.937  24
  -1  13   8 1534.48 297.943  23
   1 -13   7 13507.5 1130.66  17
 -13   1   7 15188.6 929.644  17
  13  -1   7 16670.4 1190.52  29
 -13   1   7 15353.8 1200.14  21
  13  -1   7 15866.3 1001.56  24
  -1  13   7 15317.2 1124.71  23
 -13   1   6 21813.8 1205.59  17
   1 -13   6 24582.8 1832.81  14
 -13   1   6 23173.2 1729.72  26
  13  -1   6 23418.2 1562.72  29
  13  -1   6 21821.7 1262.78  24
 -13   1   6 21578.0 1484.75  21
  -1  13   6 21073.0 1402.65  23
 -13   1   5 14905.9 973.121  17
 -13   1   5 13798.6 1357.42  12
   1 -13   5 17190.2 1467.82  14
   1 -13   5 15333.4 1356.83   8
  -1  13   5 15054.6 1236.89  10
 -13  -1  -5 15281.7 856.479   7
 -13   1   5 14953.6 1375.33  26
  13  -1   5 15548.6 1260.74  29
 -13   1   5 18521.7 1093.89  23
  13  -1   5 14200.2 971.859  24
   1  13  -4 298.899 140.001  11
  -1  13   4 264.592 211.821  10
 -13  -1  -4 243.066 137.132   7
 -13   1   4 526.221 311.173  12
  -1  13   3 7913.82 797.458  10
 -13  -1  -3 8629.60 534.599   7
  13  -1   3 8144.29 798.461   6
 -13   1   3 7991.51 856.249  12
   1  13  -3 8047.26 743.655  11
   1  13  -2 83410.3 2679.96  11
  -1  13   2 86255.0 2734.48  10
 -13  -1  -2 83560.5 2065.38   7
   1 -13   2 88921.6 2682.43   9
  13  -1   2 84454.0 2733.42   6
 -13   1   2 85898.1 2872.27  12
   1  13  -1 3124.73 424.824  11
  -1  13   1 3948.92 465.039  10
 -13  -1  -1 4252.79 321.977   7
   1 -13   1 4551.14 418.627   6
  13  -1   1 4320.05 482.703   6
  -1  13   1 3793.33 423.029  11
 -13   1   1 4732.80 520.079  12
  -1  13   0 369.699 176.511  11
   1  13   0 309.378 142.906  11
  -1  13   0 480.544 176.016  10
   1  13   0 278.026 132.339  10
  13  -1   0 328.614 135.149   6
 -13  -1   0 299.754 111.982   9
 -13   1   0 383.511 126.285   9
 -13  -1   0 375.243 167.168  12
 -13   1   0 528.858 172.092  12
   1  13   1 3119.25 405.299  10
 -13   1  -1 3165.24 262.714   7
  13   1   1 2645.15 354.544   6
  -1 -13   1 3344.41 402.593   9
 -13  -1   1 3709.25 413.964   9
  -1  13  -1 3280.47 425.062  11
   1  13   1 3396.38 396.722  11
 -13  -1   1 2959.81 398.898  12
   1  13   2 80821.4 2636.08  10
 -13   1  -2 83529.0 1968.56   7
  -1 -13   2 79916.3 2602.38   9
 -13  -1   2 72658.2 2444.49   9
  13   1   2 77962.0 2549.90   6
  -1  13  -2 83261.4 2626.03  11
 -13  -1   2 80531.4 2691.09  12
   1  13   3 7607.26 769.415  10
  -1 -13   3 7427.30 764.313   9
 -13   1  -3 7985.82 507.583   7
 -13  -1   3 7576.08 810.589  12
  -1  13  -3 7866.72 739.903  11
  -1  13  -4 731.584 235.682  11
   1  13   4 572.920 264.447  10
 -13   1  -4 387.363 142.292   7
 -13  -1   4 943.117 371.821  12
 -13  -1   5 14735.9 1003.88  17
 -13  -1   5 15734.4 1413.60  12
  -1 -13   5 15770.7 1447.84  14
  -1 -13   5 14087.2 1241.89   8
   1  13   5 13412.3 1177.83  10
 -13   1  -5 14751.1 853.543   7
 -13  -1   5 17492.2 1484.40  26
  -1 -13   5 17602.7 1362.95  27
  13   1   5 15811.3 1232.89  29
   1  13   5 19942.4 985.677  24
 -13  -1   5 18553.2 1067.31  23
  13   1   5 14930.5 954.331  24
  -1 -13   6 22638.3 1807.22  14
 -13  -1   6 21252.0 1224.40  17
  13   1   6 22726.0 1494.89  29
 -13  -1   6 23823.0 1768.29  26
  13   1   6 21229.1 1217.92  24
 -13  -1   6 22359.5 1542.34  21
 -13  -1   7 13969.5 912.572  17
  -1 -13   7 14030.3 1130.16  17
  13   1   7 14798.0 1085.31  29
 -13  -1   7 14885.2 1222.29  21
   1  13   7 17329.9 885.664  24
   1  13   7 11696.9 998.973  23
  13   1   7 15995.4 981.448  24
 -13  -1   8 2200.16 302.840  17
  -1 -13   8 1524.18 314.701  17
  13   1   8 2395.50 328.743  24
  -1 -13   8 1158.05 325.785  24
   1  13   8 1837.43 329.354  23
 -13  -1   8 2715.64 488.880  21
 -13   2   8 2606.15 317.448  17
   2 -13   8 1958.31 328.107  17
  13  -2   8 1979.23 302.345  24
   2 -13   8 1936.48 420.350  24
  -2  13   8 1932.59 341.632  23
 -13   2   7 519.611 183.216  17
   2 -13   7 406.310 221.217  17
  13  -2   7 682.978 271.126  29
 -13   2   7 602.080 228.590  21
  13  -2   7 675.323 218.344  24
  -2  13   7 798.112 263.251  23
 -13   2   7 597.407 191.711  23
   2 -13   6 22704.6 1712.75  14
 -13   2   6 18881.0 1113.62  17
  13  -2   6 22899.2 1546.27  29
 -13   2   6 21427.2 1657.82  26
 -13   2   6 25078.7 1311.25  23
 -13   2   6 17086.4 1299.78  21
  -2  13   6 20878.2 1386.46  23
  13  -2   6 20765.2 1227.85  24
 -13   2   5 17076.2 1023.11  17
   2 -13   5 19360.6 1534.14  14
 -13   2   5 14306.3 1415.78  12
   2 -13   5 17160.5 1473.04   8
  -2  13   5 17232.3 1322.54  10
 -13  -2  -5 17060.4 912.694   7
 -13   2   5 19023.8 1556.61  26
   2 -13   5 16638.3 1420.87  29
  13  -2   5 17321.3 1341.98  29
  13  -2   5 17232.8 1080.55  24
 -13   2   5 18948.6 1139.00  23
  -2  13   5 16014.9 1182.23  23
   2  13  -4 745.290 262.346  11
  -2  13   4 700.469 296.167  10
 -13  -2  -4 1176.95 244.253   7
 -13   2   4 1205.81 427.716  12
  13  -2   3 270.920 195.383   6
  -2  13   3 312.467 239.560  10
 -13  -2  -3 391.421 153.343   7
   2  13  -3 225.544 180.492  11
 -13   2   3 179.725 225.523  12
  -2  13   2 37393.5 1656.21  10
   2  13  -2 39748.0 1697.61  11
 -13  -2  -2 37576.2 1189.40   7
  13  -2   2 36670.6 1673.32   6
 -13   2   2 35655.8 1749.14  12
  -2  13   1 4960.83 519.805  10
   2 -13   1 4309.11 417.612   6
 -13  -2  -1 4714.92 348.984   7
   2  13  -1 4083.53 490.702  11
  13  -2   1 4834.57 515.111   6
  -2  13   1 4386.92 457.419  11
 -13   2   1 4597.31 527.853  12
   2  13   0 5909.69 563.634  11
  -2  13   0 5959.25 515.112  10
   2  13   0 5954.28 512.044  10
 -13  -2   0 5488.04 458.635   9
  13  -2   0 6094.75 535.853   6
  -2  13   0 6158.62 571.159  11
 -13   2   0 7215.10 603.729  12
 -13  -2   0 6840.15 556.603  12
   2  13   1 4416.07 462.948  11
   2  13   1 5019.59 515.649  10
  -2 -13   1 4637.57 487.339   9
 -13  -2   1 4859.73 498.546   9
  13   2   1 4055.09 442.595   6
 -13  -2   1 5239.97 528.738  12
  -2  13  -1 4486.74 501.136  11
   2  13   2 36219.1 1630.12  10
 -13   2  -2 38358.8 1119.73   7
  -2 -13   2 37016.5 1630.43   9
  -2  13  -2 35348.9 1590.97  11
 -13  -2   2 35079.1 1625.96  12
  -2  13  -3 128.059 128.902  11
   2  13   3-100.053 177.887  10
 -13   2  -3 45.7008 83.8054   7
  -2 -13   3-22.0419 168.414   9
 -13  -2   3 168.480 186.707  12
  -2  13  -4 772.207 273.523  11
   2  13   4 809.646 304.414  10
 -13   2  -4 1022.12 206.810   7
 -13  -2   4 1119.00 356.604  12
 -13  -2   5 15812.1 1394.14  12
 -13  -2   5 16496.8 1064.93  17
  -2 -13   5 16633.9 1503.14  14
  -2 -13   5 17365.1 1342.59   8
   2  13   5 16327.6 1292.69  10
 -13   2  -5 15439.5 871.588   7
  -2 -13   5 17415.2 1370.93  27
 -13  -2   5 16509.1 1467.87  26
  13   2   5 17661.8 1297.39  29
   2  13   5 20905.0 1020.62  24
  13   2   5 15703.3 968.082  24
 -13  -2   6 22370.5 1269.10  17
  -2 -13   6 19557.7 1687.56  14
  -2 -13   6 22571.4 1534.96  27
  13   2   6 22019.6 1457.63  29
 -13  -2   6 22001.8 1701.44  26
  13   2   6 22046.9 1202.89  24
   2  13   6 27021.7 1211.05  24
 -13  -2   7 253.869 142.036  17
  -2 -13   7 562.615 247.291  17
  13   2   7 324.595 197.775  29
   2  13   7 867.254 226.246  24
  13   2   7 287.474 143.294  24
   2  13   7 308.266 166.688  23
 -13  -2   7 771.989 328.808  21
 -13  -2   8 2236.30 302.926  17
  -2 -13   8 1618.18 329.562  17
 -13  -2   8 2200.07 432.254  21
  -2 -13   8 1784.76 367.945  24
  13   2   8 2683.37 338.286  24
   2  13   8 1590.08 317.852  23
  13  -3   8 2298.48 359.662  29
  13  -3   8 2746.47 350.023  24
   3 -13   8 2733.06 480.102  24
  -3  13   8 1988.44 332.725  23
 -13   3   7 1041.52 232.367  17
   3 -13   7 919.974 279.585  17
  13  -3   7 1168.15 321.511  29
 -13   3   7 1816.71 341.093  23
  -3  13   7 1079.03 301.826  23
 -13   3   7 978.291 309.364  21
  13  -3   7 1104.60 260.075  24
   3 -13   6 4727.01 760.364  14
 -13   3   6 4109.13 488.992  17
  13  -3   6 4425.22 670.693  29
 -13   3   6 3322.00 649.496  26
 -13   3   6 5268.44 600.280  23
  13  -3   6 4546.37 572.210  24
  -3  13   6 4285.80 615.479  23
 -13   3   6 3177.06 567.698  21
 -13   3   5 13112.1 878.683  17
   3 -13   5 14327.6 1301.67  14
 -13   3   5 10908.3 1253.94  12
   3 -13   5 14334.4 1367.61   8
  -3  13   5 14233.7 1184.89  10
 -13  -3  -5 15156.5 847.806   7
  13  -3   5 15056.4 1263.68  29
 -13   3   5 13551.3 1303.01  26
   3 -13   5 14710.9 1325.99  29
  -3  13   5 13866.0 1085.07  23
 -13   3   5 11470.8 1024.02  21
  13  -3   5 12190.8 929.169  24
 -13   3   5 17532.6 1096.40  23
  -3  13   4 7697.55 831.228  10
 -13  -3  -4 7291.73 545.815   7
  13  -3   4 6317.43 779.826   6
   3  13  -4 6422.01 709.376  11
 -13   3   4 5137.60 789.263  12
   3  13  -3 12141.7 945.672  11
  -3  13   3 12819.6 1003.75  10
 -13  -3  -3 12911.2 679.405   7
  13  -3   3 12053.3 1005.35   6
 -13   3   3 10780.3 1045.70  12
   3  13  -2 12077.0 894.287  11
   3 -13   2 9729.54 778.103   6
  -3  13   2 11443.0 873.913  10
 -13  -3  -2 11715.6 607.776   7
  13  -3   2 10754.1 877.652   6
 -13   3   2 11393.2 968.372  12
   3  13  -1 28589.6 1359.57  11
  -3  13   1 27794.8 1294.24  10
   3 -13   1 26084.1 1152.73   6
 -13  -3  -1 27443.5 963.009   7
  13  -3   1 28636.0 1363.47   6
  -3  13   1 28005.9 1236.05  11
 -13   3   1 28434.7 1382.69  12
  -3  13   0 1352.66 285.363  11
   3  13   0 1428.57 283.444  11
  -3  13   0 1145.57 235.081  10
   3  13   0 1404.79 256.375  10
  13  -3   0 1184.98 240.840   6
  -3 -13   0 1243.30 243.274   9
 -13  -3   0 1474.74 250.169   9
 -13  -3   0 1741.29 289.916  12
   3  13   1 27952.6 1241.33  11
  13  -3  -1 28621.7 1172.08   6
   3  13   1 26335.4 1277.03  10
  -3 -13   1 27087.6 1267.26   9
 -13  -3   1 28167.1 1291.43   9
  -3  13  -1 26582.1 1311.37  11
 -13  -3   1 30112.4 1327.32  12
   3  13   2 11612.3 881.433  10
  -3 -13   2 11437.9 878.231   9
 -13  -3   2 9124.39 802.381   9
  -3  13  -2 12224.1 887.077  11
 -13  -3   2 11973.2 888.315  12
   3  13   3 11171.1 951.956  10
  -3 -13   3 10618.7 930.538   9
 -13   3  -3 11656.3 618.029   7
 -13  -3   3 10299.0 932.806   9
  -3  13  -3 11165.2 892.346  11
 -13  -3   3 11225.2 966.037  12
  -3 -13   4 7012.24 776.714   8
   3  13   4 5945.89 754.888  10
  -3 -13   4 5344.74 731.699   9
 -13   3  -4 6407.65 504.260   7
 -13  -3   4 6263.92 802.515  12
  -3  13  -4 6020.98 684.673  11
 -13  -3   5 11174.4 1137.48  12
 -13  -3   5 12120.0 919.443  17
  -3 -13   5 11522.1 1246.97  14
   3  13   5 9877.92 1021.20  10
  -3 -13   5 12162.9 1091.79   8
 -13   3  -5 11970.3 755.712   7
  -3 -13   5 11411.4 1105.84  27
 -13  -3   5 13086.4 1304.13  26
  13   3   5 14049.5 1129.18  29
 -13  -3   5 11346.6 1110.73  27
   3  13   5 14596.6 855.126  24
  13   3   5 12023.8 817.845  24
 -13  -3   6 4447.98 544.909  17
  -3 -13   6 3772.25 743.094  14
  13   3   6 4573.15 651.945  29
  -3 -13   6 4036.80 650.992  27
   3  13   6 4825.09 501.012  24
  13   3   6 4312.25 507.402  24
  -3 -13   7 832.953 295.141  17
 -13  -3   7 1174.59 265.354  17
  13   3   7 445.964 199.357  29
  13   3   7 1030.94 255.607  24
 -13  -3   7 670.580 303.856  21
   3  13   7 1062.78 238.949  24
   3  13   7 727.735 259.236  23
  -3 -13   8 1880.19 339.627  17
 -13  -3   8 2081.93 303.201  17
  13   3   8 2669.73 321.229  24
 -13  -3   8 2122.00 401.459  21
   3  13   8 2624.69 279.003  24
  -3 -13   8 1755.70 350.381  24
   3  13   8 2177.64 359.109  23
  13  -4   8 7927.85 674.082  29
 -13   4   8 8399.57 567.336  23
  -4  13   8 7288.07 619.467  23
   4 -13   8 6810.21 713.913  24
  13  -4   8 7805.21 589.327  24
 -13   4   7 6291.20 555.403  17
   4 -13   7 5217.13 646.659  17
  13  -4   7 7715.77 826.388  29
 -13   4   7 7747.28 684.674  23
   4 -13   7 5428.53 740.805  24
  -4  13   7 5889.40 663.877  23
  13  -4   7 5731.39 605.194  24
 -13   4   7 7029.46 765.596  21
 -13   4   6 20130.2 1097.82  17
   4 -13   6 20277.6 1523.40  14
  13  -4   6 19941.1 1476.94  29
   4 -13   6 19808.3 1562.90  29
 -13   4   6 18134.5 1515.73  26
  -4  13   6 18306.1 1289.44  23
  13  -4   6 17700.2 1164.62  24
 -13   4   6 22293.1 1264.95  23
 -13   4   6 18842.5 1335.35  21
 -13   4   5 9906.45 1233.09  12
 -13   4   5 12473.1 849.157  17
   4 -13   5 16036.6 1335.69  14
  -4  13   5 15221.2 1231.77  10
 -13  -4  -5 14823.0 840.554   7
   4 -13   5 12125.0 1310.77   8
 -13   4   5 12287.1 1248.87  26
  13  -4   5 14218.3 1256.37  29
   4 -13   5 14369.9 1306.13  29
 -13   4   5 12245.8 1046.72  21
 -13   4   5 15718.9 1046.29  23
  -4  13   5 12966.7 1053.48  23
   4  13  -4 4654.78 616.011  11
  -4  13   4 5069.73 677.023  10
  13  -4   4 4841.71 700.907   6
 -13  -4  -4 5652.18 483.028   7
 -13   4   4 3953.38 740.168  12
   4  13  -3 28371.8 1498.67  11
  -4  13   3 30618.3 1583.83  10
 -13  -4  -3 30082.2 1116.88   7
  13  -4   3 28529.8 1615.96   6
   4 -13   2 16348.3 1063.84   6
  -4  13   2 19082.8 1142.37  10
 -13  -4  -2 18274.5 792.714   7
   4  13  -2 18977.5 1151.73  11
  13  -4   2 17952.6 1169.63   6
 -13   4   2 16571.4 1188.39  12
  -4  13   1 60526.6 2096.47  10
   4 -13   1 60459.1 1965.79   6
 -13  -4  -1 61261.1 1677.77   7
  13  -4   1 64883.4 2232.56   6
  -4  13   1 61985.1 2030.49  11
 -13   4   1 67733.3 2304.51  12
  13  -4   0 36925.5 1486.12   6
  -4  13   0 35720.2 1400.21  10
   4  13   0 34517.4 1395.37  10
  -4 -13   0 33562.5 1353.79   9
 -13  -4   0 39094.6 1400.33   9
  -4  13   0 35114.1 1502.55  11
 -13  -4   0 37550.1 1399.87  12
   4  13   1 59434.5 2024.53  11
  13  -4  -1 65989.5 1992.55   6
   4  13   1 61191.6 2120.60  10
  -4 -13   1 59610.1 2072.28   9
 -13  -4   1 63113.1 2143.05   9
  -4  13  -1 62949.2 2184.01  11
 -13  -4   1 65587.3 2110.64  12
   4  13   2 17329.2 1098.77  10
  -4 -13   2 15873.7 1053.15   9
 -13  -4   2 13729.8 1020.72   9
 -13  -4   2 16454.4 1054.67  12
  -4  13  -2 15156.1 1007.87  11
  -4 -13   3 27377.5 1564.88   9
 -13   4  -3 29283.0 1039.39   7
   4  13   3 28267.4 1548.99  10
 -13  -4   3 26682.7 1516.21  12
  -4  13  -3 28851.5 1478.87  11
   4  13   4 5943.27 743.220  10
  -4 -13   4 5409.07 736.973   9
 -13   4  -4 5471.81 466.635   7
 -13  -4   4 5123.90 730.901   9
  -4  13  -4 5874.71 667.984  11
 -13  -4   4 6061.38 761.846  12
 -13  -4   5 14472.6 1018.29  17
  -4 -13   5 15746.7 1448.12  14
 -13  -4   5 14051.8 1272.97  12
   4  13   5 13962.0 1204.87  10
 -13   4  -5 13874.9 822.337   7
  13   4   5 16370.6 1215.34  29
 -13  -4   5 12499.0 1167.92  27
  -4 -13   5 16140.6 1318.17  27
 -13  -4   5 18446.1 1553.97  26
   4  13   5 18683.3 969.207  24
  13   4   5 14333.6 896.483  24
  -4 -13   6 18052.4 1607.51  14
 -13  -4   6 17122.7 1116.86  17
  -4 -13   6 16985.3 1327.42  27
  13   4   6 18360.9 1288.47  29
   4  13   6 21065.5 1078.01  24
  13   4   6 18451.3 1062.00  24
 -13  -4   7 4907.63 532.261  17
  -4 -13   7 4906.08 647.371  17
  13   4   7 4329.35 561.331  29
   4  13   7 6108.35 530.593  24
 -13  -4   7 4028.30 638.230  21
  13   4   7 5874.48 555.390  24
  -4 -13   8 7173.17 648.888  17
 -13  -4   8 7349.60 556.711  17
   4  13   8 6005.50 598.772  23
  13   4   8 9364.43 601.415  24
 -13  -4   8 7588.27 749.635  21
   4  13   8 8638.23 523.383  24
  13  -5   8 2566.62 389.992  29
  13  -5   8 2641.39 344.072  24
   5 -13   8 2603.34 421.572  24
  -5  13   8 2871.39 382.816  23
 -13   5   8 2678.87 326.600  23
 -13   5   7 14903.1 849.544  17
  13  -5   7 13738.5 1117.80  29
   5 -13   7 13011.6 1138.03  24
  13  -5   7 12510.9 914.992  24
  -5  13   7 13624.0 1013.66  23
 -13   5   7 16786.1 1012.89  23
 -13   5   7 14021.5 1089.04  21
 -13   5   6 2094.14 326.510  17
 -13   5   6 2630.32 580.514  26
   5 -13   6 2643.20 570.449  29
  13  -5   6 3395.23 612.811  29
 -13   5   6 2272.45 438.172  21
  13  -5   6 2350.89 412.570  24
 -13   5   6 2665.06 436.366  23
  -5  13   6 2712.32 470.716  23
 -13   5   5 6702.30 603.253  17
 -13   5   5 5613.96 900.829  12
[truncated: 652,431 more chars]
