# Supplementary material for: Sterically Tuned Ortho-Phenylene-Linked Donor–Acceptor Benzothiazole-Based Boron Difluoride Complexes as Thermally-Activated Delayed Fluorescence Emitters for Organic Light-Emitting Diodes
Source: ACS Appl Mater Interfaces. 2024 Oct 22;16(44):60633–47. doi: 10.1021/acsami.4c12662 (PMC11551907; doi:10.1021/acsami.4c12662)
Supplement: Supplementary file 3 — am4c12662_si_003.cif [file am4c12662_si_003.cif]

 
data_shelx
 
_audit_creation_method            'SHELXL-2019/2'
_shelx_SHELXL_version_number      '2019/2'
_chemical_name_systematic         ?
_chemical_name_common             ?
_chemical_melting_point           ?
_chemical_formula_moiety          ?
_chemical_formula_sum
 'C28 H16 B F2 N3 O S' 
_chemical_formula_weight          491.31

loop_
 _atom_type_symbol
 _atom_type_description
 _atom_type_scat_dispersion_real
 _atom_type_scat_dispersion_imag
 _atom_type_scat_source
 'C'  'C'   0.0181   0.0091
 'International Tables Vol C Tables 4.2.6.8 and 6.1.1.4'
 'H'  'H'   0.0000   0.0000
 'International Tables Vol C Tables 4.2.6.8 and 6.1.1.4'
 'B'  'B'   0.0090   0.0039
 'International Tables Vol C Tables 4.2.6.8 and 6.1.1.4'
 'N'  'N'   0.0311   0.0180
 'International Tables Vol C Tables 4.2.6.8 and 6.1.1.4'
 'O'  'O'   0.0492   0.0322
 'International Tables Vol C Tables 4.2.6.8 and 6.1.1.4'
 'F'  'F'   0.0727   0.0534
 'International Tables Vol C Tables 4.2.6.8 and 6.1.1.4'
 'S'  'S'   0.3331   0.5567
 'International Tables Vol C Tables 4.2.6.8 and 6.1.1.4'
 
_space_group_crystal_system       monoclinic
_space_group_IT_number            14
_space_group_name_H-M_alt         'P 21/c'
_space_group_name_Hall            '-P 2ybc'
 
_shelx_space_group_comment
;
The symmetry employed for this shelxl refinement is uniquely defined
by the following loop, which should always be used as a source of
symmetry information in preference to the above space-group names.
They are only intended as comments.
;
 
loop_
 _space_group_symop_operation_xyz
 'x, y, z'
 '-x, y+1/2, -z+1/2'
 '-x, -y, -z'
 'x, -y-1/2, z-1/2'
 
_cell_length_a                    12.9208(3)
_cell_length_b                    8.5205(2)
_cell_length_c                    20.3092(5)
_cell_angle_alpha                 90
_cell_angle_beta                  95.040(2)
_cell_angle_gamma                 90
_cell_volume                      2227.23(9)
_cell_formula_units_Z             4
_cell_measurement_temperature     100(2)
_cell_measurement_reflns_used     4558
_cell_measurement_theta_min       3.4350
_cell_measurement_theta_max       70.0090
 
_exptl_crystal_description        needle
_exptl_crystal_colour             orange
_exptl_crystal_density_meas       ?
_exptl_crystal_density_method     ?
_exptl_crystal_density_diffrn     1.465          
_exptl_crystal_F_000              1008
_exptl_transmission_factor_min    ?
_exptl_transmission_factor_max    ?
_exptl_crystal_size_max           0.22
_exptl_crystal_size_mid           0.04
_exptl_crystal_size_min           0.03
_exptl_absorpt_coefficient_mu     1.681
_shelx_estimated_absorpt_T_min    ?
_shelx_estimated_absorpt_T_max    ?
_exptl_absorpt_correction_type    multi-scan
_exptl_absorpt_correction_T_min   0.25227
_exptl_absorpt_correction_T_max   1.00000
_exptl_absorpt_process_details    
;
CrysAlisPro 1.171.40.84a (Rigaku Oxford Diffraction, 2020)
Empirical absorption correction using spherical harmonics,
implemented in SCALE3 ABSPACK scaling algorithm.
;
_exptl_absorpt_special_details    ?
_diffrn_ambient_temperature       100(2)
_diffrn_radiation_wavelength      1.54184
_diffrn_radiation_type            CuK\a
_diffrn_source                    ?
_diffrn_measurement_device_type   'SuperNova, Dual, Cu at home/near, Eos'
_diffrn_measurement_method        ?
_diffrn_detector_area_resol_mean  ?
_diffrn_reflns_number             8126
_diffrn_reflns_av_unetI/netI      0.0358
_diffrn_reflns_av_R_equivalents   0.0290
_diffrn_reflns_limit_h_min        -14
_diffrn_reflns_limit_h_max        15
_diffrn_reflns_limit_k_min        -10
_diffrn_reflns_limit_k_max        5
_diffrn_reflns_limit_l_min        -24
_diffrn_reflns_limit_l_max        24
_diffrn_reflns_theta_min          3.434
_diffrn_reflns_theta_max          70.072
_diffrn_reflns_theta_full         67.684
_diffrn_measured_fraction_theta_max   0.983
_diffrn_measured_fraction_theta_full  0.997
_diffrn_reflns_Laue_measured_fraction_max    0.983
_diffrn_reflns_Laue_measured_fraction_full   0.997
_diffrn_reflns_point_group_measured_fraction_max   0.983
_diffrn_reflns_point_group_measured_fraction_full  0.997
_reflns_number_total              4157
_reflns_number_gt                 3753
_reflns_threshold_expression      'I > 2\s(I)'
_reflns_Friedel_coverage          0.000
_reflns_Friedel_fraction_max      .
_reflns_Friedel_fraction_full     .
 
_reflns_special_details
;
 Reflections were merged by SHELXL according to the crystal
 class for the calculation of statistics and refinement.
 
 _reflns_Friedel_fraction is defined as the number of unique
 Friedel pairs measured divided by the number that would be
 possible theoretically, ignoring centric projections and
 systematic absences.
;
 
_computing_data_collection        ?
_computing_cell_refinement        ?
_computing_data_reduction         ?
_computing_structure_solution     ?
_computing_structure_refinement 'SHELXL-2019/2 (Sheldrick, 2019)'
_computing_molecular_graphics     ?
_computing_publication_material   ?
_refine_special_details           ?
_refine_ls_structure_factor_coef  Fsqd
_refine_ls_matrix_type            full
_refine_ls_weighting_scheme       calc
_refine_ls_weighting_details
'w=1/[\s^2^(Fo^2^)+(0.0666P)^2^+0.5978P] where P=(Fo^2^+2Fc^2^)/3'
_atom_sites_solution_primary      ?
_atom_sites_solution_secondary    ?
_atom_sites_solution_hydrogens    geom
_refine_ls_hydrogen_treatment     constr
_refine_ls_extinction_method      none
_refine_ls_extinction_coef        .
_refine_ls_number_reflns          4157
_refine_ls_number_parameters      325
_refine_ls_number_restraints      0
_refine_ls_R_factor_all           0.0425
_refine_ls_R_factor_gt            0.0389
_refine_ls_wR_factor_ref          0.1086
_refine_ls_wR_factor_gt           0.1041
_refine_ls_goodness_of_fit_ref    1.028
_refine_ls_restrained_S_all       1.028
_refine_ls_shift/su_max           0.000
_refine_ls_shift/su_mean          0.000
 
loop_
 _atom_site_label
 _atom_site_type_symbol
 _atom_site_fract_x
 _atom_site_fract_y
 _atom_site_fract_z
 _atom_site_U_iso_or_equiv
 _atom_site_adp_type
 _atom_site_occupancy
 _atom_site_site_symmetry_order  
 _atom_site_calc_flag
 _atom_site_refinement_flags_posn
 _atom_site_refinement_flags_adp
 _atom_site_refinement_flags_occupancy
 _atom_site_disorder_assembly
 _atom_site_disorder_group
C1 C 0.30239(12) -0.11262(19) 0.19289(8) 0.0146(3) Uani 1 1 d . . . . .
C2 C 0.26444(12) -0.26470(19) 0.18382(8) 0.0169(3) Uani 1 1 d . . . . .
H2 H 0.267352 -0.317678 0.142867 0.020 Uiso 1 1 calc R U . . .
C3 C 0.22224(13) -0.3361(2) 0.23667(8) 0.0191(3) Uani 1 1 d . . . . .
H3 H 0.194988 -0.439442 0.231723 0.023 Uiso 1 1 calc R U . . .
C4 C 0.21917(13) -0.2585(2) 0.29722(8) 0.0194(4) Uani 1 1 d . . . . .
H4 H 0.189175 -0.309328 0.332574 0.023 Uiso 1 1 calc R U . . .
C5 C 0.25918(12) -0.1087(2) 0.30628(8) 0.0181(3) Uani 1 1 d . . . . .
H5 H 0.258330 -0.057656 0.347825 0.022 Uiso 1 1 calc R U . . .
C6 C 0.30087(12) -0.03346(18) 0.25351(7) 0.0144(3) Uani 1 1 d . . . . .
C7 C 0.34535(12) 0.12082(19) 0.24487(8) 0.0148(3) Uani 1 1 d . . . . .
C8 C 0.36743(12) 0.24883(19) 0.28662(8) 0.0176(3) Uani 1 1 d . . . . .
H8 H 0.351109 0.245425 0.331299 0.021 Uiso 1 1 calc R U . . .
C9 C 0.41341(13) 0.3809(2) 0.26216(9) 0.0206(4) Uani 1 1 d . . . . .
H9 H 0.428087 0.468610 0.290311 0.025 Uiso 1 1 calc R U . . .
C10 C 0.43856(13) 0.3870(2) 0.19661(8) 0.0189(3) Uani 1 1 d . . . . .
H10 H 0.470168 0.478727 0.180930 0.023 Uiso 1 1 calc R U . . .
C11 C 0.41804(12) 0.26091(19) 0.15410(8) 0.0161(3) Uani 1 1 d . . . . .
H11 H 0.435342 0.264620 0.109616 0.019 Uiso 1 1 calc R U . . .
C12 C 0.37122(12) 0.12888(18) 0.17895(8) 0.0137(3) Uani 1 1 d . . . . .
C13 C 0.35149(12) -0.04734(18) 0.07981(7) 0.0135(3) Uani 1 1 d . . . . .
C14 C 0.41138(12) -0.17297(19) 0.06176(8) 0.0158(3) Uani 1 1 d . . . . .
H14 H 0.447459 -0.235734 0.094953 0.019 Uiso 1 1 calc R U . . .
C15 C 0.41887(12) -0.20744(19) -0.00441(8) 0.0165(3) Uani 1 1 d . . . . .
H15 H 0.458147 -0.295742 -0.016221 0.020 Uiso 1 1 calc R U . . .
C16 C 0.36918(13) -0.11344(19) -0.05367(8) 0.0169(3) Uani 1 1 d . . . . .
H16 H 0.375553 -0.136218 -0.098921 0.020 Uiso 1 1 calc R U . . .
C17 C 0.31038(12) 0.01358(19) -0.03616(8) 0.0167(3) Uani 1 1 d . . . . .
H17 H 0.277025 0.078385 -0.069683 0.020 Uiso 1 1 calc R U . . .
C18 C 0.29959(12) 0.04748(18) 0.03044(8) 0.0146(3) Uani 1 1 d . . . . .
C19 C 0.23027(12) 0.17613(19) 0.04745(7) 0.0143(3) Uani 1 1 d . . . . .
C20 C 0.23352(12) 0.32484(18) 0.02067(7) 0.0138(3) Uani 1 1 d . . . . .
C21 C 0.31137(13) 0.37042(18) -0.02145(8) 0.0151(3) Uani 1 1 d . . . . .
C22 C 0.16395(12) 0.44223(18) 0.04071(7) 0.0134(3) Uani 1 1 d . . . . .
C23 C 0.04001(12) 0.54474(18) 0.10087(7) 0.0143(3) Uani 1 1 d . . . . .
C24 C -0.03119(12) 0.5538(2) 0.14873(8) 0.0177(3) Uani 1 1 d . . . . .
H24 H -0.047279 0.464334 0.173838 0.021 Uiso 1 1 calc R U . . .
C25 C -0.07729(13) 0.6972(2) 0.15823(8) 0.0191(3) Uani 1 1 d . . . . .
H25 H -0.125849 0.706611 0.190520 0.023 Uiso 1 1 calc R U . . .
C26 C -0.05380(13) 0.8292(2) 0.12114(9) 0.0212(4) Uani 1 1 d . . . . .
H26 H -0.086251 0.926548 0.129160 0.025 Uiso 1 1 calc R U . . .
C27 C 0.01565(13) 0.8208(2) 0.07307(8) 0.0188(3) Uani 1 1 d . . . . .
H27 H 0.030957 0.910212 0.047700 0.023 Uiso 1 1 calc R U . . .
C28 C 0.06213(12) 0.67636(19) 0.06339(8) 0.0151(3) Uani 1 1 d . . . . .
B1 B 0.08688(14) 0.2457(2) 0.11721(9) 0.0159(4) Uani 1 1 d . . . . .
N1 N 0.34551(10) -0.01388(15) 0.14764(6) 0.0141(3) Uani 1 1 d . . . . .
N2 N 0.37398(11) 0.41372(17) -0.05420(7) 0.0202(3) Uani 1 1 d . . . . .
N3 N 0.09841(10) 0.41344(15) 0.08592(6) 0.0137(3) Uani 1 1 d . . . . .
O1 O 0.16314(9) 0.13936(12) 0.08964(5) 0.0154(2) Uani 1 1 d . . . . .
F1 F 0.10616(9) 0.25475(12) 0.18415(5) 0.0271(3) Uani 1 1 d . . . . .
F2 F -0.01164(7) 0.19085(11) 0.09838(5) 0.0228(2) Uani 1 1 d . . . . .
S1 S 0.15728(3) 0.63127(4) 0.01036(2) 0.01458(13) Uani 1 1 d . . . . .
 
loop_
 _atom_site_aniso_label
 _atom_site_aniso_U_11
 _atom_site_aniso_U_22
 _atom_site_aniso_U_33
 _atom_site_aniso_U_23
 _atom_site_aniso_U_13
 _atom_site_aniso_U_12
C1 0.0103(7) 0.0147(8) 0.0186(7) 0.0025(6) 0.0006(6) 0.0034(6)
C2 0.0152(8) 0.0143(8) 0.0206(8) -0.0017(6) -0.0018(6) 0.0019(6)
C3 0.0158(8) 0.0147(8) 0.0262(8) 0.0027(6) -0.0022(6) -0.0028(6)
C4 0.0152(8) 0.0219(9) 0.0214(8) 0.0052(6) 0.0034(6) -0.0012(6)
C5 0.0145(8) 0.0210(8) 0.0186(7) 0.0002(6) 0.0011(6) 0.0017(6)
C6 0.0101(7) 0.0139(8) 0.0189(7) -0.0008(6) -0.0005(6) 0.0026(6)
C7 0.0087(7) 0.0153(8) 0.0203(7) 0.0003(6) -0.0003(6) 0.0032(6)
C8 0.0154(8) 0.0176(8) 0.0195(8) -0.0034(6) -0.0004(6) 0.0027(6)
C9 0.0175(8) 0.0157(8) 0.0278(9) -0.0060(6) -0.0026(7) -0.0002(6)
C10 0.0132(8) 0.0141(8) 0.0291(8) 0.0001(6) 0.0002(6) -0.0011(6)
C11 0.0120(7) 0.0156(8) 0.0207(7) 0.0005(6) 0.0017(6) 0.0020(6)
C12 0.0089(7) 0.0120(7) 0.0199(7) -0.0022(6) -0.0003(6) 0.0027(6)
C13 0.0113(7) 0.0108(7) 0.0186(7) -0.0004(6) 0.0021(6) -0.0019(6)
C14 0.0116(7) 0.0125(7) 0.0230(8) 0.0007(6) 0.0004(6) 0.0005(6)
C15 0.0125(7) 0.0122(8) 0.0254(8) -0.0030(6) 0.0056(6) 0.0002(6)
C16 0.0162(8) 0.0160(8) 0.0191(7) -0.0032(6) 0.0042(6) -0.0013(6)
C17 0.0140(8) 0.0164(8) 0.0196(7) 0.0008(6) 0.0008(6) 0.0006(6)
C18 0.0115(7) 0.0116(7) 0.0210(7) -0.0001(6) 0.0025(6) -0.0005(6)
C19 0.0115(7) 0.0152(8) 0.0158(7) -0.0012(6) -0.0007(6) -0.0002(6)
C20 0.0124(7) 0.0122(7) 0.0170(7) 0.0007(6) 0.0014(6) 0.0002(6)
C21 0.0161(8) 0.0109(8) 0.0179(7) -0.0004(6) 0.0000(6) 0.0039(6)
C22 0.0123(7) 0.0107(7) 0.0168(7) 0.0002(6) -0.0012(6) -0.0018(6)
C23 0.0120(7) 0.0104(7) 0.0198(7) -0.0024(6) -0.0019(6) -0.0006(6)
C24 0.0150(8) 0.0152(8) 0.0229(8) -0.0003(6) 0.0021(6) -0.0009(6)
C25 0.0141(8) 0.0180(9) 0.0254(8) -0.0043(7) 0.0036(6) 0.0010(6)
C26 0.0169(8) 0.0140(8) 0.0325(9) -0.0061(7) 0.0009(7) 0.0033(7)
C27 0.0161(8) 0.0123(8) 0.0275(8) -0.0005(6) -0.0016(6) -0.0015(6)
C28 0.0105(7) 0.0131(8) 0.0217(7) -0.0012(6) 0.0002(6) -0.0009(6)
B1 0.0155(9) 0.0118(9) 0.0213(9) 0.0028(7) 0.0060(7) 0.0024(7)
N1 0.0141(6) 0.0109(6) 0.0174(6) -0.0003(5) 0.0021(5) -0.0004(5)
N2 0.0203(7) 0.0174(7) 0.0235(7) 0.0017(6) 0.0056(6) 0.0026(6)
N3 0.0111(6) 0.0118(7) 0.0182(6) -0.0004(5) 0.0007(5) 0.0002(5)
O1 0.0139(5) 0.0107(5) 0.0222(6) 0.0026(4) 0.0058(4) 0.0018(4)
F1 0.0392(6) 0.0235(6) 0.0192(5) 0.0037(4) 0.0067(4) 0.0128(5)
F2 0.0134(5) 0.0129(5) 0.0429(6) 0.0049(4) 0.0074(4) 0.0005(4)
S1 0.0133(2) 0.0100(2) 0.0206(2) 0.00161(13) 0.00200(15) 0.00069(13)
 
_geom_special_details
;
 All esds (except the esd in the dihedral angle between two l.s. planes)
 are estimated using the full covariance matrix.  The cell esds are taken
 into account individually in the estimation of esds in distances, angles
 and torsion angles; correlations between esds in cell parameters are only
 used when they are defined by crystal symmetry.  An approximate (isotropic)
 treatment of cell esds is used for estimating esds involving l.s. planes.
;
 
loop_
 _geom_bond_atom_site_label_1
 _geom_bond_atom_site_label_2
 _geom_bond_distance
 _geom_bond_site_symmetry_2
 _geom_bond_publ_flag
C1 C2 1.392(2) . ?
C1 N1 1.397(2) . ?
C1 C6 1.405(2) . ?
C2 C3 1.387(2) . ?
C3 C4 1.400(2) . ?
C4 C5 1.383(2) . ?
C5 C6 1.397(2) . ?
C6 C7 1.451(2) . ?
C7 C8 1.395(2) . ?
C7 C12 1.410(2) . ?
C8 C9 1.385(2) . ?
C9 C10 1.399(2) . ?
C10 C11 1.389(2) . ?
C11 C12 1.393(2) . ?
C12 N1 1.399(2) . ?
C13 C14 1.389(2) . ?
C13 C18 1.411(2) . ?
C13 N1 1.4154(19) . ?
C14 C15 1.387(2) . ?
C15 C16 1.393(2) . ?
C16 C17 1.386(2) . ?
C17 C18 1.402(2) . ?
C18 C19 1.476(2) . ?
C19 O1 1.3098(19) . ?
C19 C20 1.381(2) . ?
C20 C22 1.428(2) . ?
C20 C21 1.430(2) . ?
C21 N2 1.152(2) . ?
C22 N3 1.325(2) . ?
C22 S1 1.7241(15) . ?
C23 N3 1.398(2) . ?
C23 C24 1.398(2) . ?
C23 C28 1.399(2) . ?
C24 C25 1.380(2) . ?
C25 C26 1.402(2) . ?
C26 C27 1.385(2) . ?
C27 C28 1.391(2) . ?
C28 S1 1.7470(16) . ?
B1 F1 1.363(2) . ?
B1 F2 1.378(2) . ?
B1 O1 1.484(2) . ?
B1 N3 1.576(2) . ?
 
loop_
 _geom_angle_atom_site_label_1
 _geom_angle_atom_site_label_2
 _geom_angle_atom_site_label_3
 _geom_angle
 _geom_angle_site_symmetry_1
 _geom_angle_site_symmetry_3
 _geom_angle_publ_flag
C2 C1 N1 129.02(15) . . ?
C2 C1 C6 122.06(15) . . ?
N1 C1 C6 108.92(14) . . ?
C3 C2 C1 117.66(15) . . ?
C2 C3 C4 121.04(15) . . ?
C5 C4 C3 120.93(15) . . ?
C4 C5 C6 119.08(15) . . ?
C5 C6 C1 119.21(15) . . ?
C5 C6 C7 133.76(15) . . ?
C1 C6 C7 107.02(13) . . ?
C8 C7 C12 119.08(15) . . ?
C8 C7 C6 134.15(15) . . ?
C12 C7 C6 106.75(13) . . ?
C9 C8 C7 119.24(15) . . ?
C8 C9 C10 120.95(15) . . ?
C11 C10 C9 121.03(16) . . ?
C10 C11 C12 117.68(15) . . ?
C11 C12 N1 129.12(14) . . ?
C11 C12 C7 122.02(14) . . ?
N1 C12 C7 108.82(13) . . ?
C14 C13 C18 119.66(14) . . ?
C14 C13 N1 119.44(14) . . ?
C18 C13 N1 120.88(14) . . ?
C15 C14 C13 120.45(15) . . ?
C14 C15 C16 120.45(15) . . ?
C17 C16 C15 119.53(15) . . ?
C16 C17 C18 120.75(15) . . ?
C17 C18 C13 119.11(14) . . ?
C17 C18 C19 119.52(14) . . ?
C13 C18 C19 121.30(14) . . ?
O1 C19 C20 121.46(14) . . ?
O1 C19 C18 115.21(14) . . ?
C20 C19 C18 123.32(14) . . ?
C19 C20 C22 119.26(14) . . ?
C19 C20 C21 122.14(14) . . ?
C22 C20 C21 118.28(14) . . ?
N2 C21 C20 176.96(17) . . ?
N3 C22 C20 121.63(14) . . ?
N3 C22 S1 113.93(12) . . ?
C20 C22 S1 124.43(12) . . ?
N3 C23 C24 126.58(14) . . ?
N3 C23 C28 112.55(13) . . ?
C24 C23 C28 120.84(15) . . ?
C25 C24 C23 117.66(15) . . ?
C24 C25 C26 121.25(15) . . ?
C27 C26 C25 121.46(15) . . ?
C26 C27 C28 117.36(15) . . ?
C27 C28 C23 121.41(15) . . ?
C27 C28 S1 128.14(13) . . ?
C23 C28 S1 110.34(12) . . ?
F1 B1 F2 112.31(14) . . ?
F1 B1 O1 109.98(13) . . ?
F2 B1 O1 108.41(13) . . ?
F1 B1 N3 109.60(13) . . ?
F2 B1 N3 108.25(13) . . ?
O1 B1 N3 108.18(12) . . ?
C1 N1 C12 108.48(12) . . ?
C1 N1 C13 125.29(13) . . ?
C12 N1 C13 125.90(13) . . ?
C22 N3 C23 113.10(13) . . ?
C22 N3 B1 122.40(13) . . ?
C23 N3 B1 124.48(12) . . ?
C19 O1 B1 126.92(12) . . ?
C22 S1 C28 90.05(8) . . ?
 
_refine_diff_density_max    0.376
_refine_diff_density_min   -0.458
_refine_diff_density_rms    0.069

_shelx_res_file
;
TITL MPC_1023 in P2(1)/c
    shelx.res
    created by SHELXL-2019/2 at 09:06:05 on 07-Sep-2023
CELL  1.54184  12.9208   8.5205  20.3092   90.000   95.040   90.000
ZERR     4.00   0.0003   0.0002   0.0005    0.000    0.002    0.000
LATT   1
SYMM  - X, 1/2 + Y, 1/2 - Z
SFAC  C    H    B    N    O    F    S
UNIT  112 64 4 12 4 8 4
MERG   2
OMIT    -3.00 180.00
OMIT     1   2   2
OMIT    -2   2   6
OMIT     1   2   3
OMIT     5   2   1
OMIT     2   0   2
FMAP   2
PLAN   20
ACTA
BOND
L.S.  12
TEMP  -173.00
WGHT    0.066600    0.597800
FVAR       3.49382
MOLE  1
C1    1    0.302387   -0.112617    0.192888    11.00000    0.01027    0.01467 =
         0.01860    0.00249    0.00062    0.00340
C2    1    0.264442   -0.264697    0.183822    11.00000    0.01522    0.01433 =
         0.02063   -0.00167   -0.00182    0.00191
AFIX  43
H2    2    0.267352   -0.317678    0.142867    11.00000   -1.20000
AFIX   0
C3    1    0.222242   -0.336148    0.236674    11.00000    0.01577    0.01472 =
         0.02616    0.00274   -0.00221   -0.00278
AFIX  43
H3    2    0.194988   -0.439442    0.231723    11.00000   -1.20000
AFIX   0
C4    1    0.219167   -0.258454    0.297220    11.00000    0.01521    0.02189 =
         0.02139    0.00518    0.00336   -0.00123
AFIX  43
H4    2    0.189175   -0.309328    0.332574    11.00000   -1.20000
AFIX   0
C5    1    0.259184   -0.108668    0.306282    11.00000    0.01452    0.02101 =
         0.01859    0.00023    0.00112    0.00171
AFIX  43
H5    2    0.258330   -0.057656    0.347825    11.00000   -1.20000
AFIX   0
C6    1    0.300866   -0.033456    0.253506    11.00000    0.01014    0.01386 =
         0.01887   -0.00078   -0.00054    0.00264
C7    1    0.345351    0.120819    0.244874    11.00000    0.00867    0.01527 =
         0.02029    0.00028   -0.00029    0.00320
C8    1    0.367434    0.248833    0.286615    11.00000    0.01538    0.01764 =
         0.01951   -0.00337   -0.00037    0.00267
AFIX  43
H8    2    0.351109    0.245425    0.331299    11.00000   -1.20000
AFIX   0
C9    1    0.413411    0.380878    0.262163    11.00000    0.01755    0.01570 =
         0.02779   -0.00597   -0.00259   -0.00021
AFIX  43
H9    2    0.428087    0.468610    0.290311    11.00000   -1.20000
AFIX   0
C10   1    0.438561    0.386957    0.196613    11.00000    0.01324    0.01411 =
         0.02914    0.00011    0.00020   -0.00114
AFIX  43
H10   2    0.470168    0.478727    0.180930    11.00000   -1.20000
AFIX   0
C11   1    0.418042    0.260909    0.154097    11.00000    0.01202    0.01564 =
         0.02067    0.00045    0.00169    0.00204
AFIX  43
H11   2    0.435342    0.264620    0.109616    11.00000   -1.20000
AFIX   0
C12   1    0.371220    0.128880    0.178947    11.00000    0.00888    0.01195 =
         0.01990   -0.00222   -0.00030    0.00272
C13   1    0.351490   -0.047340    0.079815    11.00000    0.01128    0.01085 =
         0.01855   -0.00040    0.00212   -0.00193
C14   1    0.411378   -0.172974    0.061760    11.00000    0.01164    0.01247 =
         0.02299    0.00066    0.00042    0.00054
AFIX  43
H14   2    0.447459   -0.235734    0.094953    11.00000   -1.20000
AFIX   0
C15   1    0.418872   -0.207443   -0.004408    11.00000    0.01249    0.01217 =
         0.02542   -0.00300    0.00558    0.00017
AFIX  43
H15   2    0.458147   -0.295742   -0.016221    11.00000   -1.20000
AFIX   0
C16   1    0.369184   -0.113437   -0.053665    11.00000    0.01617    0.01595 =
         0.01906   -0.00325    0.00416   -0.00127
AFIX  43
H16   2    0.375553   -0.136218   -0.098921    11.00000   -1.20000
AFIX   0
C17   1    0.310382    0.013583   -0.036163    11.00000    0.01396    0.01641 =
         0.01962    0.00083    0.00076    0.00058
AFIX  43
H17   2    0.277025    0.078385   -0.069683    11.00000   -1.20000
AFIX   0
C18   1    0.299588    0.047481    0.030439    11.00000    0.01150    0.01156 =
         0.02100   -0.00012    0.00251   -0.00052
C19   1    0.230275    0.176128    0.047446    11.00000    0.01152    0.01525 =
         0.01584   -0.00118   -0.00067   -0.00016
C20   1    0.233522    0.324845    0.020669    11.00000    0.01236    0.01220 =
         0.01696    0.00070    0.00135    0.00022
C21   1    0.311374    0.370419   -0.021452    11.00000    0.01612    0.01088 =
         0.01792   -0.00038   -0.00004    0.00388
C22   1    0.163947    0.442229    0.040712    11.00000    0.01235    0.01071 =
         0.01681    0.00021   -0.00119   -0.00175
C23   1    0.040007    0.544735    0.100867    11.00000    0.01200    0.01042 =
         0.01982   -0.00236   -0.00187   -0.00062
C24   1   -0.031186    0.553763    0.148730    11.00000    0.01495    0.01524 =
         0.02292   -0.00028    0.00207   -0.00093
AFIX  43
H24   2   -0.047279    0.464334    0.173838    11.00000   -1.20000
AFIX   0
C25   1   -0.077286    0.697194    0.158231    11.00000    0.01408    0.01802 =
         0.02543   -0.00433    0.00355    0.00096
AFIX  43
H25   2   -0.125849    0.706611    0.190520    11.00000   -1.20000
AFIX   0
C26   1   -0.053801    0.829187    0.121141    11.00000    0.01687    0.01400 =
         0.03246   -0.00609    0.00090    0.00335
AFIX  43
H26   2   -0.086251    0.926548    0.129160    11.00000   -1.20000
AFIX   0
C27   1    0.015653    0.820826    0.073068    11.00000    0.01608    0.01226 =
         0.02754   -0.00045   -0.00164   -0.00147
AFIX  43
H27   2    0.030957    0.910212    0.047700    11.00000   -1.20000
AFIX   0
C28   1    0.062129    0.676363    0.063392    11.00000    0.01049    0.01305 =
         0.02165   -0.00122    0.00016   -0.00092
B1    3    0.086878    0.245705    0.117214    11.00000    0.01547    0.01176 =
         0.02133    0.00282    0.00600    0.00236
N1    4    0.345509   -0.013878    0.147637    11.00000    0.01408    0.01091 =
         0.01740   -0.00032    0.00205   -0.00036
N2    4    0.373980    0.413723   -0.054204    11.00000    0.02030    0.01742 =
         0.02346    0.00174    0.00560    0.00263
N3    4    0.098405    0.413438    0.085919    11.00000    0.01106    0.01177 =
         0.01822   -0.00035    0.00074    0.00016
O1    5    0.163137    0.139363    0.089641    11.00000    0.01395    0.01071 =
         0.02218    0.00264    0.00576    0.00184
F1    6    0.106159    0.254746    0.184153    11.00000    0.03925    0.02349 =
         0.01915    0.00374    0.00665    0.01281
F2    6   -0.011637    0.190850    0.098375    11.00000    0.01338    0.01290 =
         0.04288    0.00490    0.00744    0.00048
S1    7    0.157280    0.631267    0.010360    11.00000    0.01325    0.00999 =
         0.02059    0.00161    0.00200    0.00069
HKLF    4


REM  MPC_1023 in P2(1)/c
REM wR2 = 0.1086, GooF = S = 1.028, Restrained GooF = 1.028 for all data
REM R1 = 0.0389 for 3753 Fo > 4sig(Fo) and 0.0425 for all 4157 data
REM 325 parameters refined using 0 restraints

END

WGHT      0.0663      0.5838

REM Highest difference peak  0.376,  deepest hole -0.458,  1-sigma level  0.069
Q1    1   0.1741  0.5260  0.0240  11.00000  0.05    0.38
Q2    1   0.1660  0.6369 -0.0364  11.00000  0.05    0.28
Q3    1   0.1873  0.7353  0.0125  11.00000  0.05    0.26
Q4    1   0.3117  0.0548  0.2528  11.00000  0.05    0.26
Q5    1   0.3929 -0.0820  0.0639  11.00000  0.05    0.24
Q6    1   0.3458  0.0223  0.0624  11.00000  0.05    0.23
Q7    1   0.3448 -0.1297  0.0731  11.00000  0.05    0.23
Q8    1   0.3037 -0.0185  0.0542  11.00000  0.05    0.23
Q9    1   0.0761  0.1560  0.1857  11.00000  0.05    0.22
Q10   1   0.2375 -0.1675  0.1816  11.00000  0.05    0.22
Q11   1   0.1360  0.3513  0.1794  11.00000  0.05    0.21
Q12   1   0.1167  0.5119 -0.0229  11.00000  0.05    0.21
Q13   1   0.0960  0.3398  0.0993  11.00000  0.05    0.21
Q14   1   0.3136 -0.0738 -0.0421  11.00000  0.05    0.20
Q15   1   0.1028  0.8412  0.1739  11.00000  0.05    0.20
Q16   1   0.0617 -0.5036  0.2405  11.00000  0.05    0.20
Q17   1   0.0425  0.6068  0.0724  11.00000  0.05    0.20
Q18   1   0.3593  0.1324  0.2101  11.00000  0.05    0.20
Q19   1   0.2824 -0.2054  0.3064  11.00000  0.05    0.19
Q20   1   0.2818 -0.0526  0.2812  11.00000  0.05    0.19
;
_shelx_res_checksum   62345

_shelx_hkl_file
;
   0   0   1 1.00932 1.14134   3
   0   0  -2 67441.9 1133.60   1
   0   0   2 66306.5 1118.04   3
   0   0   3-0.64475 8.60662   3
   0   0  -3-8.89422 13.6468   1
   0   0  -4 46140.0 839.798   1
   0   0   4 44160.9 810.679   3
   0   0  -5-3.14280 11.1338   1
   0   0   5 3.05584 13.3414   3
   0   0  -5-0.86967 19.7185   4
   0   0  -6 2196.91 116.030   1
   0   0  -6 2105.94 123.002   4
   0   0   6 2078.74 107.041   3
   0   0  -7 21.0970 22.6175   4
   0   0  -7 38.6831 23.3134   1
   0   0   7 29.7501 18.8505   3
   0   0   8 38969.2 839.419   3
   0   0  -8 39759.1 891.085   4
   0   0  -9 25.7733 26.7509   4
   0   0   9-10.4262 15.2325   3
   0   0 -10 6663.41 302.948   4
   0   0 -11 38.4705 32.9717   4
   0   0 -12 29206.1 829.426   4
   0   0 -13-1.67297 34.8175   4
   0   0 -14 6077.59 353.231   4
   0   0 -15-23.3616 39.5409   4
   0   0 -16 5964.92 381.565   4
   0   0 -16 6478.01 386.411   9
   0   0 -17 49.6964 47.5525   4
   0   0 -17-30.7373 44.1386  13
   0   0 -17 46.3130 40.7649   9
   0   0 -18 8032.37 441.983   9
   0   0 -18 7661.71 446.404  13
   0   0 -18 6828.05 431.863   4
   0   0 -19 13.8546 30.4997  13
   0   0 -19 10.6947 26.8491   9
   0   0 -20 17133.2 645.244   9
   0   0 -20 15880.6 660.140  13
   0   0 -21 13.7829 36.9279  13
   0   0 -22 37.0067 30.1311  13
   0   0 -23-30.3104 37.1597  13
   0   0 -24 1553.54 138.632  13
   0  -1   0 6.98038 7.84882   3
   0  -1  -1 446.097 39.3383   3
   0   1   1 469.659 40.6369   3
   0   1   1 371.083 23.0798   2
   0  -1  -2 15073.1 284.676   2
   0   1   2 15546.1 340.391   3
   0   1   3 5863.10 187.191   3
   0  -1  -3 6422.52 192.616   3
   0   1   4 4905.92 179.430   3
   0  -1  -4 5680.58 186.675   3
   0  -1  -5 48326.6 895.336   3
   0   1   5 46683.2 900.277   3
   0   1   6 2280.55 134.317   3
   0   1  -6 2650.04 149.581   4
   0  -1  -6 2449.21 125.882   4
   0  -1  -7 18258.4 466.049   4
   0   1   7 17697.2 477.764   3
   0  -1   7 17925.0 402.826   3
   0   1  -7 17697.0 490.720   4
   0   1  -8 3860.74 208.087   4
   0   1   8 3893.85 202.142   3
   0  -1  -8 3869.06 193.272   4
   0  -1   8 3695.88 153.003   3
   0   1  -9 10547.1 390.767   4
   0  -1  -9 10203.8 362.210   4
   0  -1 -10 8066.93 333.240   4
   0   1 -10 8386.24 359.235   4
   0   1 -11 6945.57 342.349   4
   0  -1 -11 6918.66 318.203   4
   0   1 -12 52599.2 1279.94   4
   0  -1 -12 53859.7 1238.56   4
   0   1 -13 1050.74 147.200   4
   0  -1 -13 1035.44 132.405   4
   0   1 -14 1943.67 203.013   4
   0  -1 -14 1877.49 184.967   4
   0   1 -15 1453.32 182.016   4
   0  -1 -16 4913.27 343.261  13
   0  -1 -16 5143.66 353.581   9
   0   1 -16 5098.64 362.588   4
   0  -1 -17 387.965 114.775  13
   0  -1 -17 241.456 72.4564   9
   0   1 -17 238.386 73.2792  13
   0   1 -17 226.986 82.2271   4
   0  -1 -18 18743.3 731.969   9
   0  -1 -18 17292.5 710.140  13
   0   1 -18 19594.1 746.328  13
   0   1 -19 3114.76 275.885  13
   0  -1 -19 2762.36 257.386   9
   0  -1 -19 2498.84 247.866  13
   0   1 -20 15889.6 645.506  13
   0  -1 -20 14333.6 605.635   9
   0  -1 -20 14120.3 610.101  13
   0  -1 -21 335.672 81.6627   9
   0   1 -21 265.721 74.3270  13
   0  -1 -21 409.017 94.9414  13
   0  -1 -22 684.231 112.902  13
   0   1 -22 701.543 115.285  13
   0   1 -23 1383.96 146.121  13
   0  -1 -23 1386.37 143.387  13
   0   1 -24-0.27359 20.6549  13
   0  -1 -24 55.4984 31.5523  13
   0  -2   0 100798. 1773.83   3
   0  -2  -1 1733.51 105.234   3
   0  -2   1 1785.39 97.8662   3
   0  -2  -1 1756.43 102.664   5
   0   2   2 19249.1 364.899   2
   0  -2  -2 20213.5 478.162   3
   0  -2  -2 19513.0 449.777   5
   0   2   3 44739.8 560.882   3
   0   2  -3 43715.3 472.307   4
   0  -2  -3 44960.6 488.480   5
   0   2  -4 3605.56 159.513   4
   0   2   4 3470.66 173.524   3
   0  -2  -4 3495.01 150.156   5
   0  -2  -4 3548.64 174.779   3
   0   2   5 19427.4 509.832   3
   0   2  -5 20596.9 496.362   4
   0  -2  -5 21255.1 525.245   3
   0  -2  -5 18365.2 404.343   2
   0   2   5 19654.4 490.222   1
   0   2  -6 23752.9 566.790   4
   0   2   6 22087.0 568.326   3
   0   2  -7 1646.15 131.470   4
   0   2  -8 9108.17 353.111   4
   0   2  -9 38524.8 941.629   4
   0   2 -10 59185.8 1329.39   4
   0   2 -11 56.7247 44.7525   4
   0   2 -12 962.868 138.919   4
   0   2 -13 24990.7 825.408   4
   0   2 -14 417.488 105.453   4
   0   2 -15 3635.14 305.029   4
   0  -2 -15 3469.03 281.782  13
   0  -2 -15 3902.61 305.933   9
   0  -2 -15 3667.03 269.002  14
   0   2 -16 11373.6 572.300   4
   0  -2 -16 10851.2 540.364   9
   0  -2 -16 10899.7 491.247  14
   0  -2 -16 10407.3 521.485  13
   0  -2 -16 10830.5 469.598  11
   0  -2 -17 2934.55 274.440  13
   0   2 -17 3486.67 312.616   4
   0  -2 -17 3099.90 282.912   9
   0   2 -17 3205.58 278.985  13
   0  -2 -17 3041.92 237.751  11
   0  -2 -18 11453.7 562.750   9
   0   2 -18 11774.2 555.622  13
   0  -2 -18 11292.4 471.465  11
   0  -2 -18 10132.1 522.635  13
   0  -2 -19 7357.45 357.097  11
   0  -2 -19 6513.08 402.841  13
   0  -2 -19 6570.09 410.924   9
   0   2 -19 7426.36 429.708  13
   0  -2 -20 1315.13 173.884   9
   0   2 -20 1280.34 167.812  13
   0  -2 -20 1194.93 163.009  13
   0  -2 -21 9403.51 452.400   9
   0   2 -21 10302.4 471.173  13
   0  -2 -21 9687.81 455.209  13
   0   2 -22 454.451 91.8856  13
   0  -2 -22 483.856 90.4726  13
   0   2 -23 16092.5 520.099  13
   0  -2 -23 15054.5 507.564  13
   0  -3   0 30.4238 23.6590   5
   0  -3   0-17.4122 20.8148   3
   0  -3   0 9.17722 15.6042   7
   0  -3  -1 51.0292 20.9042   7
   0  -3   1 49.3196 20.2245   7
   0  -3   1 85.8207 26.3178   3
   0  -3  -1 72.7216 23.2015   5
   0  -3   2 11248.7 334.482   3
   0   3   2 11380.7 255.070   2
   0  -3  -2 10812.1 345.530   7
   0  -3  -2 10412.9 339.917   5
   0  -3  -2 11451.9 370.162   3
   0   3  -2 9949.13 277.316   4
   0  -3  -3 29155.7 703.053   7
   0   3  -3 28179.0 621.397   4
   0  -3   3 30791.3 663.479   3
   0  -3  -3 29202.7 676.420   5
   0   3  -4 23.0920 19.4574   4
   0  -3  -4 31.4197 17.5400   5
   0   3  -5 145902. 2584.82   4
   0  -3  -5 145272. 2570.72   5
   0   3  -6 8012.98 305.449   4
   0   3  -7 64668.6 1334.29   4
   0   3  -8 6964.56 313.913   4
   0   3  -9-30.2000 35.3015   4
   0   3 -10 9156.83 407.474   4
   0   3 -11 753.810 118.665   4
   0   3 -12 2412.52 224.027   4
   0   3 -13 4947.02 338.206   4
   0  -3 -14 2313.72 221.024  14
   0   3 -14 2238.69 239.434   4
   0  -3 -14 2199.33 230.109   9
   0  -3 -15 2434.21 245.819   9
   0   3 -15 2451.66 255.700   4
   0  -3 -15 2731.45 238.889  14
   0  -3 -15 2879.45 234.922  11
   0  -3 -16 2181.88 213.404  14
   0   3 -16 2153.68 217.521  13
   0   3 -16 2336.55 256.658   4
   0  -3 -16 2072.32 233.477   9
   0  -3 -16 2059.06 198.905  11
   0   3 -17 5277.77 347.388  13
   0  -3 -17 4858.73 358.944   9
   0  -3 -17 4669.08 341.001  13
   0  -3 -17 4695.22 301.760  11
   0  -3 -18 3182.19 283.027   9
   0  -3 -18 3490.10 250.291  11
   0   3 -18 3693.46 286.425  13
   0  -3 -18 3178.53 274.678  13
   0  -3 -19 1531.52 156.958  11
   0   3 -19 1653.44 188.739  13
   0  -3 -19 1657.82 191.449  13
   0  -3 -19 1815.45 208.000   9
   0  -3 -20 7424.10 339.513  11
   0  -3 -20 7213.05 407.589   9
   0  -3 -20 7684.84 403.623  13
   0   3 -20 7474.27 394.346  13
   0   3 -21 4334.52 271.932  13
   0  -3 -21 3783.75 214.818  11
   0   3 -22 12024.4 440.017  13
   0  -3  23 3660.60 270.561  15
   0  -4   0 28000.9 679.821   7
   0  -4   0 29382.0 771.602   5
   0  -4   1 38233.2 938.600   5
   0  -4  -1 38018.4 904.534   5
   0  -4  -1 35534.5 846.064   7
   0  -4  -2 51009.5 1102.92   5
   0  -4   2 50366.6 1162.02   5
   0  -4  -3 107.993 39.8305   5
   0  -4  -3 105.369 48.1781   7
   0  -4  -4 63059.0 1312.79   5
   0  -4  -4 64437.0 1401.42   7
   0  -4  -5 3399.72 235.316   7
   0   4  -5 3155.81 178.978   4
   0  -4  -5 3367.49 197.882   5
   0  -4  -6 14503.5 543.966   7
   0   4  -6 13833.0 447.842   4
   0  -4  -7 845.073 126.172   7
   0   4  -7 1104.34 116.337   4
   0  -4  -8 1193.25 155.364   7
   0   4  -8 1281.34 136.415   4
   0   4  -9 6798.50 337.298   4
   0   4 -10 5406.24 316.405   4
   0   4 -11 1216.42 153.652   4
   0   4 -12 12572.8 550.600   4
   0   4 -13 7125.35 419.222   4
   0  -4 -13 7329.68 468.768   7
   0  -4 -13 7303.81 406.361  14
   0  -4 -13 7081.72 429.457   9
   0  -4 -14 806.799 134.937  14
   0   4 -14 908.757 151.629   4
   0  -4 -14 642.327 127.658   9
   0  -4 -14 919.752 167.293   7
   0   4 -15 87.4670 55.2446   4
   0  -4 -15 64.9016 62.5448   7
   0  -4 -15 67.2413 60.8133   9
   0  -4 -15 59.4320 45.2096  14
   0  -4 -16 12508.0 602.214   9
   0  -4 -16 12123.2 521.331  11
   0  -4 -16 13139.9 558.670  14
   0  -4 -17 101.797 50.1484  11
   0  -4 -17 80.7335 50.9756   9
   0  -4 -18 49.2000 33.7049   9
   0  -4 -18 48.4998 32.1295  11
   0  -4 -19 5264.19 346.234   9
   0  -4 -19 5229.84 290.460  11
   0  -4 -20 151.793 50.2007  11
   0  -4  20 193.222 109.515  15
   0  -4  21 305.133 95.2808  15
   0  -4 -21 369.260 60.8040  11
   0  -4  22 417.228 90.3107  15
   0  -5   0-8.62761 26.4039   5
   0  -5   1 60219.0 1445.93   5
   0  -5  -1 60867.9 1401.23   5
   0  -5   2 411.269 97.9131   5
   0  -5  -2 455.674 86.6217   5
   0  -5  -3 18939.7 636.799   7
   0  -5   3 18804.9 721.239   5
   0  -5  -3 19412.9 631.876   5
   0  -5  -4 102.889 46.5426   5
   0  -5  -4-11.5876 36.7045   7
   0  -5   4 42.1483 44.1233   5
   0  -5  -5 1157.38 134.525   5
   0  -5  -5 1292.29 160.476   7
   0  -5  -6 6411.27 381.333   7
   0  -5  -7 766.340 134.600   7
   0  -5  -8 11167.9 548.817   7
   0  -5  -9 5856.12 397.496   7
   0  -5 -10 13858.9 566.915   8
   0  -5 -10 11501.1 592.100   7
   0  -5  11 1703.93 262.421  15
   0  -5 -11 2116.55 212.724  14
   0  -5 -11 2205.28 254.373   7
   0  -5 -11 2333.41 230.371   8
   0  -5  12 1215.93 222.564  15
   0  -5 -12 1338.24 203.387   7
   0  -5 -12 1799.82 197.362   8
   0  -5 -12 1202.36 161.671  14
   0  -5 -12 1478.62 194.224   9
   0  -5 -13 36.7853 47.1980   7
   0  -5 -13-5.92088 49.2032   9
   0  -5  13 22.4190 43.9560  15
   0  -5 -13 0.17153 29.8500  14
   0  -5 -14 93.0373 48.0165   9
   0  -5 -14 107.845 68.1235  14
   0  -5  14 132.882 98.0828  15
   0  -5 -15 5281.25 326.350  11
   0  -5  15 4349.10 422.194  15
   0  -5 -15 5423.43 384.176   9
   0  -5 -15 5487.88 347.060  14
   0  -5 -16 734.234 119.104  11
   0  -5  16 663.808 158.052  15
   0  -5 -16 693.253 129.277   9
   0  -5 -16 637.241 114.709  14
   0  -5 -17 2304.56 233.036   9
   0  -5 -17 2430.74 205.716  11
   0  -5  17 1743.41 245.564  15
   0  -5  18 13772.4 713.230  15
   0  -5 -18 19389.9 606.122  11
   0  -5 -19 2743.54 192.145  11
   0  -5  19 1929.40 231.459  15
   0  -5 -20 4184.20 222.193  11
   0  -5 -21 380.626 59.6331  11
   0  -6   0 30.1565 48.1290   5
   0  -6   1 375.079 110.993   5
   0  -6  -1 344.682 80.8775   5
   0  -6   2 32480.1 1064.81   5
   0  -6  -2 30558.6 954.279   5
   0  -6   3 4985.48 389.312   5
   0  -6  -3 4421.91 304.294   5
   0  -6   4 768.478 155.276   5
   0  -6  -4 624.054 110.205   5
   0  -6   5 21338.1 930.782   5
   0  -6   6 5336.94 451.416   5
   0  -6  -7 1390.43 179.447   8
   0  -6   7 1437.93 248.818   5
   0  -6  -8 16614.1 658.301   8
   0  -6   8 16261.3 853.977   5
   0  -6  -9 12021.8 538.317  14
   0  -6  -9 13073.5 572.289   8
   0  -6   9 11954.9 741.543   5
   0  -6  10 6014.79 523.305   5
   0  -6 -10 6035.19 374.283  14
   0  -6 -10 6530.63 393.877   8
   0  -6 -11 1843.18 241.152   7
   0  -6 -11 2105.20 222.368   8
   0  -6 -11 1665.38 190.591  14
   0  -6 -12 3022.75 258.505  14
   0  -6 -13 5621.67 353.733  14
   0  -6 -14 487.861 100.239  14
   0  -6 -14 508.456 98.6387  11
   0  -6 -15 3090.54 237.607  11
   0  -6 -16 482.367 96.7701  11
   0  -6 -17 8040.98 360.553  11
   0  -6 -18 866.185 105.725  11
   0  -6 -19 5020.92 239.597  11
   0  -6 -20 836.682 83.2979  11
   0  -7   0-92.1287 67.0067  12
   0  -7   0-28.9281 88.7399   5
   0  -7   1 107.156 95.1902  12
   0  -7  -1 74.6717 60.9462   5
   0  -7  -1 139.188 74.2618  12
   0  -7   1 94.8576 66.9710   5
   0  -7   2 29586.3 1103.01  12
   0  -7  -2 29282.3 1012.29  12
   0  -7   2 31225.5 1135.07   5
   0  -7  -3 36143.9 1086.22   8
   0  -7  -3 33102.2 1077.05  12
   0  -7   3 35125.2 1240.50  12
   0  -7   3 35634.7 1279.36   5
   0  -7   4 2854.98 323.295  12
   0  -7   4 2647.42 332.498   5
   0  -7  -4 3056.60 279.080  12
   0  -7  -4 2824.99 264.239   8
   0  -7  -5 12996.1 598.748   8
   0  -7  -5 12641.8 578.217  12
   0  -7   5 13877.1 796.945   5
   0  -7  -6 4824.83 347.186   8
   0  -7   6 4572.81 457.021   5
   0  -7  -6 4788.96 336.507  12
   0  -7  -7 10297.6 526.899   8
   0  -7  -7 11376.9 528.991  12
   0  -7  -8 4010.08 310.850   8
   0  -7  -9 30196.0 973.005   8
   0  -7 -10 19330.6 732.632   8
   0  -7 -11 5889.47 354.520  14
   0  -7 -12 8154.13 415.652  14
   0  -7 -13 1503.45 167.927  11
   0  -7 -14 4375.37 273.809  11
   0  -7 -15 4468.83 261.806  11
   0  -7 -16-25.7154 22.1437  11
   0  -7  16 21.3494 67.2243  12
   0  -7 -17 1894.32 144.966  11
   0  -7 -18 43.9592 26.1598  11
   0  -8   0 13545.7 706.336  12
   0  -8  -1 232.413 94.4669  12
   0  -8   1 225.299 111.810  12
   0  -8  -2 15450.0 715.577  12
   0  -8   2 16778.5 832.553  12
   0  -8   3 144.012 84.4063  12
   0  -8  -3 182.888 73.7798  12
   0  -8  -4 17393.2 711.504  12
   0  -8  -4 17039.3 693.157   8
   0  -8   4 17490.0 882.475  12
   0  -8  -5-21.4423 40.7560  12
   0  -8   5 54.5288 66.7632  12
   0  -8  -5 133.464 55.3424   8
   0  -8  -6 32482.9 1024.86   8
   0  -8   6 31349.2 1258.33  12
   0  -8  -6 35154.3 1031.81  12
   0  -8  -7-13.0595 41.4535   8
   0  -8   7 147.775 127.942  12
   0  -8   8 984.705 197.074  12
   0  -8   9 2075.36 277.219  12
   0  -8  10 14338.7 745.606  12
   0  -8  11 1932.67 250.150  12
   0  -8 -11 1852.29 169.957  11
   0  -8 -12 406.080 81.0178  11
   0  -8  12 341.791 112.528  12
   0  -8 -13 3049.93 202.748  11
   0  -8  13 3082.97 294.124  12
   0  -8  14 92.2513 54.2510  12
   0  -8 -14 173.273 50.6355  11
   0  -8 -15 2155.77 147.165  11
   0  -8  15 1962.56 198.253  12
   0  -9   0 49.3174 64.9967  12
   0  -9   1 754.275 168.104  12
   0  -9  -1 886.951 163.385  12
   0  -9   2 448.738 124.991  12
   0  -9  -2 261.335 74.4780  12
   0  -9  -3 244.232 83.7006  12
   0  -9   3 257.574 113.293  12
   0  -9  -4 4341.31 317.693  12
   0  -9   4 3665.84 371.402  12
   0  -9   5 71.6858 90.6098  12
   0  -9  -5 170.819 66.9893  12
   0  -9   6 570.504 144.199  12
   0  -9   7 32.0806 57.4513  12
   0  -9   8 60.3243 61.5954  12
   0  -9   9 57.6825 73.6371  12
   0  -9  10 9404.54 509.112  12
   0  -9  11 6225.73 385.227  12
   0  -9  12 6644.06 370.240  12
   0 -10   0 9858.25 490.200  12
   0 -10   1 172.948 82.6333  12
   0 -10  -1 300.476 95.0912  12
   0 -10  -2 275.213 84.3388  12
   0 -10   2 51.9230 50.9182  12
   0 -10   3 6626.78 414.100  12
   0 -10  -3 7447.43 357.061  12
   0 -10   4 115.864 60.3013  12
   0 -10   5 1011.33 158.266  12
   0 -10   6 174.576 71.0897  12
   1   0 -24 2034.83 162.160  13
   1   0 -23 36.5545 42.9454  13
   1   0 -22 6428.28 363.966  13
   1   0 -21 28.1998 44.2946  13
   1   0 -20 7536.76 438.628  13
   1   0 -19-15.9487 29.5050  13
   1   0 -19 29.0687 53.9764   9
   1   0 -18 15527.3 668.586  13
   1   0 -18 16143.0 654.322   9
   1   0 -17 36.2947 39.5969  13
   1   0 -17 1.96067 47.6719   9
   1   0 -16 90.5285 58.5553  13
   1   0 -16 55.6580 55.6077   4
   1   0 -16-8.20006 37.2946   9
   1   0 -15 31.4397 33.1592   4
   1   0 -14 12599.5 537.282   4
   1   0 -13 37.3967 46.8790   4
   1   0 -12 56950.1 1324.03   4
   1   0 -11 2.00911 28.9387   4
   1   0 -10 19148.8 576.237   4
   1   0  -9 27.1300 27.3907   4
  -1   0   9 106.056 36.5840   3
   1   0  -8 21428.0 528.311   1
   1   0  -8 20553.8 552.721   4
  -1   0   8 20376.7 515.002   3
   1   0  -7 17.1576 14.4927   1
   1   0  -7-9.46934 20.3806   4
  -1   0   7 25.3680 18.5095   3
  -1   0   6 1306.79 87.3754   3
   1   0  -6 1358.65 101.414   4
   1   0  -6 1390.41 87.8666   1
   1   0  -5 15.1016 14.5682   1
   1   0  -5 0.44191 16.5547   4
   1   0  -4 102742. 1767.39   1
   1   0  -3-10.2676 12.1747   1
   1   0  -2 301492. 4914.23   1
   1   0  -1 26.8608 5.57110   1
  -1   0   0 27660.5 507.719   2
  -1   0  -1 4.75798 2.75489   1
  -1   0  -2 17770.5 320.947   3
  -1   0  -2 15515.9 318.474   1
  -1   0  -3 23.3820 9.00267   3
  -1   0  -3 20.7957 11.6669   1
  -1   0  -4 346672. 5682.21   3
  -1   0  -4 350880. 5763.15   4
  -1   0  -4 343987. 5717.75   1
   1   0   4 349731. 5700.66   3
  -1   0  -5 42.1377 23.4573   1
  -1   0  -5 37.2681 22.2385   4
   1   0   5 22.7794 15.9047   3
   1   0   6 32691.3 662.936   3
  -1   0  -6 31368.9 674.020   1
   1   0   7 0.04620 12.6744   3
  -1   0  -7-10.8533 25.3042   4
  -1   0  -7 16.9536 22.8734   1
  -1   0  -8 71.5746 32.2685   4
  -1   0  -8 70.3071 21.2007   1
   1   0   8 38.5817 19.3780   3
  -1   0  -9 6.87691 19.8803   4
  -1   0 -10 113491. 2185.12   4
  -1   0 -11 18.6821 29.7735   4
  -1   0 -12 2240.44 194.730   4
  -1   0 -13 2.79339 33.4624   4
  -1   0 -14 29286.5 887.256   4
  -1   0 -15 66.9209 59.3516   4
  -1   0 -16 6944.11 410.399   4
  -1   0 -16 7785.93 427.655   9
  -1   0 -17 32.3464 53.1892   9
  -1   0 -17 10.1458 39.6452   4
  -1   0 -18 8995.36 483.594  13
  -1   0 -18 9351.91 478.879   9
  -1   0 -19 26.6055 47.2736  13
  -1   0 -19-77.0083 46.0489   9
  -1   0 -20 1309.18 173.126  13
  -1   0 -20 1470.91 172.512   9
  -1   0 -21 37.6131 52.4556  13
  -1   0 -22 903.838 128.385  13
  -1   0 -23-0.34537 25.1148  13
  -1   0 -24 2727.21 180.308  13
   1   1 -24 74.3938 40.2805  13
   1  -1 -24-2.55809 19.7565  13
   1  -1 -23 768.920 109.147  13
   1   1 -23 837.241 116.373  13
   1  -1 -22 1142.64 147.701  13
   1   1 -22 1114.20 144.276  13
   1  -1 -21 1437.04 176.582  13
   1   1 -21 1577.00 186.342  13
   1  -1 -20 780.397 134.596  13
   1  -1 -20 817.955 135.758   9
   1   1 -20 791.397 132.496  13
   1   1 -19 8416.14 471.426  13
   1  -1 -19 8561.23 467.844   9
   1  -1 -19 7807.57 455.009  13
   1  -1 -18 371.265 91.7034  13
   1  -1 -18 409.854 101.027   9
   1   1 -18 394.268 99.8755  13
   1  -1 -17 1869.05 212.798   9
   1  -1 -17 1674.86 204.114  13
   1  -1 -17 1860.92 183.011  11
   1   1 -17 1930.09 234.416   4
   1   1 -17 2168.13 230.108  13
   1   1 -16 3873.14 305.315  13
   1  -1 -16 3876.48 264.618  11
   1   1 -16 3755.15 317.284   4
   1  -1 -16 4222.17 318.953   9
   1  -1 -16 3683.35 296.588  13
   1   1 -15 44.6295 58.6894   4
   1  -1 -14 8473.82 422.538   4
   1   1 -14 7935.26 430.811   4
   1  -1 -13 14040.5 541.087   4
   1   1 -13 14208.3 568.509   4
   1   1 -12 19865.2 656.382   4
   1  -1 -12 18372.6 612.313   4
   1   1 -11 14614.3 526.455   4
   1  -1 -11 14662.1 502.014   4
   1  -1 -10 6389.58 294.680   4
   1   1 -10 6512.37 315.088   4
  -1  -1   9 958.115 87.1064   3
   1   1  -9 827.842 101.538   4
   1  -1  -9 843.737 96.4683   4
   1  -1  -8 51811.0 1058.69   4
   1   1  -8 51398.9 1090.41   4
  -1   1   8 48862.2 1057.86   3
  -1   1   7 2943.02 161.316   3
   1  -1  -7 2905.67 155.333   4
   1   1  -7 2937.44 167.452   4
  -1   1   6 11723.3 340.217   3
   1   1  -6 11578.1 350.253   4
   1  -1  -6 11252.3 324.478   4
  -1   1   6 11661.0 342.793   1
   1  -1  -5 20678.2 327.666   6
   1  -1  -5 21488.8 335.332   4
  -1   1   5 21541.2 359.133   3
   1   1  -5 3177.71 145.907   4
  -1   1   4 33930.4 684.467   3
  -1   1   3 2564.37 115.106   1
  -1   1   3 2397.29 106.437   3
  -1   1   2 1676.77 80.8763   3
   1  -1  -2 1855.77 88.8482   2
  -1   1   1 6938.18 188.560   2
   1  -1  -1 7314.29 177.296   3
  -1   1   1 6676.55 174.075   3
  -1   1   0 11067.8 236.299   3
   1  -1   0 11692.1 235.430   3
   1   1   1 268507. 4326.65   2
  -1   1  -1 266430. 4340.10   3
   1  -1   1 265225. 4334.16   3
  -1  -1  -2 5183.34 172.795   3
  -1  -1  -3 1213.76 81.1742   3
   1   1   3 1109.81 68.4924   1
  -1  -1  -4 6632.03 220.684   3
   1  -1   4 6808.78 132.525   3
  -1  -1  -5 209.552 34.6841   4
   1   1   5 237.843 42.2156   3
   1  -1   5 224.913 20.1047   3
  -1  -1  -5 179.963 33.2571   3
  -1   1  -5 131.600 32.2417   4
   1   1   5 147.991 28.6637   1
  -1   1  -6 189.639 42.1327   4
   1  -1   6 239.443 26.0283   3
  -1  -1  -6 187.612 34.4721   3
   1   1   6 215.563 39.6648   1
   1   1   6 167.640 40.1472   3
  -1  -1  -6 207.487 37.4356   4
  -1  -1  -7 5185.89 211.548   4
  -1   1  -7 5142.14 240.146   4
   1   1   7 4854.13 221.036   3
  -1  -1  -7 5191.89 212.314   3
   1  -1   7 4895.23 154.541   3
  -1  -1  -8 60526.9 1211.72   4
   1   1   8 58722.3 1240.37   3
  -1   1  -8 62733.8 1283.23   4
  -1   1  -9 7451.07 330.108   4
   1   1   9 7662.66 319.841   3
  -1  -1  -9 8337.87 314.270   4
  -1   1 -10 21430.1 655.769   4
  -1  -1 -10 24129.2 640.090   4
  -1   1 -11 15691.3 557.746   4
  -1  -1 -11 16456.5 530.283   4
  -1   1 -12 3063.62 235.405   4
  -1  -1 -12 3079.01 216.208   4
  -1   1 -13 9007.94 441.471   4
  -1  -1 -13 8943.54 409.026   4
  -1   1 -14 19155.8 701.981   4
  -1  -1 -14 17319.7 628.949   4
  -1   1 -15 3800.60 304.954   4
  -1  -1 -16 35287.3 1055.34   9
  -1   1 -16 33267.1 1051.65   4
  -1   1 -17 639.601 129.613   4
  -1  -1 -17 535.384 121.348  13
  -1  -1 -17 566.255 121.215   9
  -1  -1 -18 3826.59 305.361  13
  -1  -1 -18 3916.27 308.575   9
  -1   1 -19 5277.38 360.804  13
  -1  -1 -19 5514.52 366.244  13
  -1  -1 -19 5714.59 371.010   9
  -1   1 -20 17401.5 670.013  13
  -1  -1 -20 15072.2 629.591  13
  -1  -1 -20 16799.0 648.871   9
  -1   1 -21 1985.56 202.465  13
  -1  -1 -21 1696.09 188.013  13
  -1  -1 -21 1912.96 190.655   9
  -1  -1 -22 1724.92 164.970   9
  -1  -1 -22 1747.52 175.130  13
  -1   1 -22 1859.78 182.208  13
  -1   1 -23 1961.67 169.310  13
  -1  -1 -23 1920.78 167.083  13
  -1   1 -24 1599.14 132.543  13
  -1  -1 -24 1714.30 137.479  13
   1  -2 -23 914.791 114.392  13
   1   2 -23 983.788 117.745  13
   1  -2 -22 866.041 123.288  13
   1   2 -22 997.774 130.030  13
   1   2 -21 710.104 122.716  13
   1  -2 -21 745.512 126.616  13
   1  -2 -20 4122.27 308.768  13
   1   2 -20 4359.59 315.576  13
   1  -2 -20 4230.76 258.608  11
   1  -2 -20 4288.78 317.122   9
   1  -2 -19 182.061 70.7175   9
   1  -2 -19 176.595 72.8295  13
   1  -2 -19 179.013 54.3916  11
   1   2 -19 232.006 73.8261  13
   1  -2 -18 3765.27 313.351  13
   1   2 -18 4297.22 324.962  13
   1  -2 -18 3915.37 320.927   9
   1  -2 -18 3423.00 253.606  11
   1  -2 -17 4018.78 279.710  11
   1   2 -17 4256.64 321.575  13
   1  -2 -17 4330.43 338.163   9
   1  -2 -17 4252.22 329.222  13
   1   2 -17 4417.99 358.355   4
   1  -2 -16 463.141 97.1520  11
   1   2 -16 588.990 126.857   4
   1   2 -16 577.744 117.231  13
   1  -2 -16 487.516 115.520   9
   1  -2 -16 424.594 101.966  13
   1  -2 -15 13747.5 608.927  13
   1  -2 -15 16010.7 655.112   9
   1  -2 -15 15604.4 577.033  11
   1   2 -15 15594.1 665.730   4
   1   2 -14 13586.4 598.960   4
   1   2 -13 43.7317 47.6744   4
   1   2 -12 1041.23 141.699   4
   1   2 -11 1654.36 170.969   4
   1   2 -10 2295.93 187.996   4
   1   2  -9 47230.8 1092.32   4
   1   2  -8 174.645 45.7163   4
   1   2  -7 12597.7 408.425   4
  -1   2   6-0.44783 30.4324   3
   1   2  -6 6.02182 17.4492   4
   1  -2  -6 10.5488 22.8273   2
   1  -2  -6 6.82784 11.3865   6
  -1   2   5 15971.0 449.346   3
   1   2  -5 16563.6 441.040   4
   1  -2  -5 15316.0 403.574   2
  -1   2   5 17332.7 450.872   1
   1  -2  -5 18297.0 468.423   3
   1   2  -4 2036.96 117.612   4
   1  -2  -4 2216.14 130.828   3
  -1   2   4 2042.14 126.688   3
   1  -2  -4 2114.46 123.002   5
   1  -2  -3 49.8308 22.4990   3
   1  -2  -3 67.1874 21.8680   7
   1  -2  -3 140.533 32.1092   5
   1   2  -3 82.3716 25.4497   4
  -1   2   3 56.6066 20.5994   3
   1  -2  -2 17.9599 21.8162   5
  -1   2   2 24.3693 15.1938   2
   1  -2  -2 26.8051 18.9224   3
  -1   2   2 62.2475 25.1563   3
   1  -2  -2 33.8749 18.3090   7
   1  -2  -1 21810.7 490.280   7
  -1   2   1 21287.5 484.491   3
   1  -2  -1 22996.7 486.846   3
   1  -2   0 47284.3 918.057   7
   1  -2   0 47358.2 901.004   3
  -1  -2  -1 26819.4 613.544   3
   1  -2   1 28815.0 548.531   3
   1  -2   1 27514.0 578.050   7
   1  -2   2 3871.15 122.837   3
   1  -2   3 2671.04 88.7498   3
  -1   2  -3 2846.01 134.184   4
   1  -2   4 12404.2 247.064   3
  -1   2  -4 12481.1 357.070   4
  -1  -2  -4 12502.2 379.873   3
  -1  -2  -5 2226.08 143.251   3
  -1   2  -5 2554.16 147.952   4
   1   2   5 2364.29 131.921   1
  -1   2  -6 18122.1 511.076   4
  -1   2  -7 64.2421 32.6934   4
  -1   2  -8 32897.8 823.521   4
  -1   2  -9 15620.1 526.055   4
  -1   2 -10 3064.90 222.681   4
  -1   2 -11 5791.39 329.132   4
  -1   2 -12 2154.02 205.938   4
  -1   2 -13 17264.8 662.006   4
  -1   2 -14 957.564 152.976   4
  -1   2 -15 4210.11 329.054   4
  -1  -2 -15 3746.30 257.906  11
  -1  -2 -15 3768.65 272.739  14
  -1  -2 -15 3530.09 284.327  13
  -1  -2 -15 3704.75 300.841   9
  -1  -2 -16 25884.6 808.802  14
  -1   2 -16 25689.7 911.938   4
  -1  -2 -16 24721.3 869.856   9
  -1  -2 -16 25039.5 765.360  11
  -1  -2 -16 24017.6 843.728  13
  -1  -2 -17 9110.01 438.486  14
  -1   2 -17 8786.73 510.464   4
  -1  -2 -17 9047.38 415.610  11
  -1  -2 -17 9449.83 500.622   9
  -1  -2 -17 8688.30 471.024  13
  -1  -2 -18 13898.6 618.931  13
  -1  -2 -18 15096.0 650.868   9
  -1  -2 -19 821.580 138.577  13
  -1  -2 -19 1264.69 172.224   9
  -1   2 -19 927.343 147.745  13
  -1   2 -20 244.868 77.8934  13
  -1  -2 -20 189.680 66.2040  13
  -1  -2 -20 204.800 58.1951   9
  -1   2 -21 20116.8 683.425  13
  -1  -2 -21 18660.4 665.890   9
  -1  -2 -21 19103.5 663.369  13
  -1  -2 -22 3884.95 250.531   9
  -1  -2 -22 3695.83 244.929  13
  -1   2 -22 4090.85 260.333  13
  -1   2 -23 5076.32 261.366  13
  -1  -2 -23 4710.64 250.748  13
  -1  -3  23 428.669 110.360  15
   1   3 -22 3401.63 218.404  13
   1  -3 -22 2994.67 209.821  13
   1  -3 -21 5288.04 265.031  11
   1   3 -21 5843.64 318.556  13
   1  -3 -21 5326.54 315.143  13
   1   3 -20 56.4328 55.2128  13
   1  -3 -20 36.0496 46.7603  13
   1  -3 -20 47.9567 33.2730  11
   1  -3 -19 8697.55 472.011   9
   1  -3 -19 8189.53 449.275  13
   1   3 -19 8968.64 449.391  13
   1  -3 -19 8498.38 399.553  11
   1  -3 -18 214.870 76.5404  13
   1  -3 -18 150.608 55.9093   9
   1  -3 -18 227.860 70.0775  11
   1   3 -18 213.248 64.5577  13
   1   3 -17 55143.3 1394.52  13
   1  -3 -17 55300.5 1446.72  13
   1  -3 -17 52368.0 1449.83   9
   1  -3 -17 53334.6 1328.53  11
   1  -3 -16 5792.36 411.471   7
   1  -3 -16 5922.73 349.507  11
   1  -3 -16 5413.52 370.426  13
   1   3 -16 5905.19 413.948   4
   1  -3 -16 5376.43 381.927   9
   1   3 -16 5740.53 357.302  13
   1  -3 -15 27602.2 876.954  14
   1  -3 -15 26914.8 911.603  13
   1  -3 -15 27988.7 972.868   7
   1  -3 -15 28816.5 864.395  11
   1  -3 -15 27056.1 935.246   9
   1   3 -15 29268.4 987.666   4
   1  -3 -14 17106.4 621.501  11
   1  -3 -14 16723.7 685.041   9
   1  -3 -14 17476.2 646.467  14
   1   3 -14 17030.8 695.012   4
   1   3 -13 14241.0 605.611   4
   1   3 -12 10923.3 497.716   4
   1   3 -11 165.498 55.3854   4
   1   3 -10 183.243 50.8850   4
   1   3  -9 9805.51 403.044   4
   1   3  -8 6740.60 308.800   4
   1   3  -7 1033.70 110.959   4
   1  -3  -6 9757.71 385.823   7
   1   3  -6 9133.46 335.488   4
   1  -3  -5 60905.4 1226.60   5
   1  -3  -5 61304.4 1305.46   7
   1   3  -5 62417.5 1226.93   4
   1  -3  -4 19007.9 545.594   7
  -1   3   4 18530.2 537.671   3
   1   3  -4 19824.0 483.665   4
   1  -3  -4 19146.0 511.525   5
  -1   3   3 5118.48 237.305   3
   1  -3  -3 5157.61 238.679   7
   1  -3  -3 5426.60 237.340   5
   1   3  -3 4957.19 189.834   4
  -1   3   2 33100.2 673.053   2
   1  -3  -2 31280.7 741.177   7
   1  -3  -2 32876.4 756.712   5
   1  -3  -2 35601.5 759.125   3
   1  -3  -2 35463.0 729.271   6
   1   3  -2 29941.4 647.615   4
   1  -3  -1 907.225 95.4498   5
   1  -3  -1 920.438 86.1699   7
   1  -3  -1 1004.54 88.5707   3
   1  -3   0 9.91308 20.0094   7
  -1  -3   0 14.2593 12.4520   7
  -1  -3   0-9.03242 21.7034   3
   1  -3   0 5.26122 14.5888   3
   1  -3   0-18.5696 28.1397   5
   1  -3   1 24287.8 631.065   5
   1  -3   1 22601.4 550.293   7
  -1  -3  -1 23808.8 576.639   5
  -1  -3  -1 23458.6 546.403   7
   1  -3   1 24244.1 544.028   3
  -1  -3  -1 23765.8 606.518   3
  -1   3  -2 722.402 64.1700   4
  -1  -3  -2 766.778 77.3072   5
   1  -3   2 677.760 63.6540   3
  -1  -3  -3 54661.8 1082.02   5
  -1   3  -3 52794.4 1062.97   4
   1  -3   3 56455.9 1021.88   3
  -1   3  -4 45767.2 945.942   4
  -1  -3  -4 45573.3 922.267   5
  -1   3  -5 74470.6 1452.50   4
  -1  -3  -5 75259.9 1391.38   5
  -1   3  -6 17498.4 507.562   4
  -1   3  -7 10439.8 387.502   4
  -1   3  -8 116.177 45.0956   4
  -1   3  -9 44097.1 1076.08   4
  -1   3 -10 13000.7 509.753   4
  -1   3 -11 33.0148 36.0779   4
  -1   3 -12 27921.6 879.492   4
  -1   3 -13 423.423 102.940   4
  -1  -3 -14 43.6520 52.2827   9
  -1  -3 -14 63.1494 29.5683  14
  -1  -3 -15 959.619 157.757   9
  -1  -3 -15 1128.33 154.638  14
  -1   3 -15 1063.60 169.489   4
  -1  -3 -16 1203.02 172.183   9
  -1  -3 -16 1121.07 143.944  11
  -1  -3 -16 974.451 141.563  14
  -1   3 -16 1334.71 196.173   4
  -1  -3 -17 992.832 158.524   9
  -1  -3 -17 1048.59 141.760  14
  -1  -3 -17 1205.35 146.050  11
  -1  -3 -18 5365.97 308.518  11
  -1  -3 -18 5323.79 366.665   9
  -1   3 -18 5952.68 369.158  13
  -1  -3 -19 3513.22 286.428   9
  -1   3 -19 3851.92 284.065  13
  -1  -3 -19 3517.47 235.329  11
  -1   3 -20 2742.39 227.858  13
  -1  -3 -20 2498.64 229.279   9
  -1  -3 -20 2443.70 179.926  11
  -1   3 -21 4345.72 270.242  13
  -1  -3 -21 4175.80 277.682   9
  -1   3 -22 725.424 98.9550  13
  -1  -4  22 370.282 97.8974  15
   1  -4 -21 1388.37 123.609  11
  -1  -4  21 1401.12 210.972  15
  -1  -4  20 823.259 175.540  15
   1  -4 -20 1183.43 126.533  11
   1  -4 -19 55.7224 28.2073  11
   1  -4 -18 444.874 94.2744  11
   1  -4 -18 458.884 106.537   9
   1  -4 -17 8695.22 425.281  11
   1  -4 -17 8243.96 476.296   9
   1  -4 -16 214.321 75.4128   9
   1  -4 -16 186.933 64.7792  11
   1  -4 -15 1268.77 159.356  11
   1   4 -15 1649.65 210.807   4
   1  -4 -15 1238.91 177.722   9
   1  -4 -15 1230.18 161.589  14
   1  -4 -15 1331.14 199.679   7
   1  -4 -14 54038.5 1332.72  11
   1  -4 -14 53093.6 1503.58   7
   1  -4 -14 50461.9 1413.92   9
   1   4 -14 51827.4 1411.57   4
   1  -4 -14 53263.3 1354.08  14
   1  -4 -13 25.7887 57.5287   7
   1  -4 -13-20.7419 70.7624   9
   1   4 -13 10.9685 46.3965   4
   1  -4 -13 57.9825 27.6215  14
   1  -4 -12 16649.3 711.409   7
   1   4 -12 15705.2 621.666   4
   1   4 -11 74.8226 41.1941   4
   1  -4 -11 39.0705 53.3318   7
   1   4 -10 9048.02 416.883   4
   1  -4 -10 9082.34 481.200   7
   1  -4  -9 823.195 137.458   7
   1   4  -9 803.859 110.663   4
   1   4  -8 1206.19 130.512   4
   1  -4  -8 1171.37 158.830   7
   1   4  -7 22176.1 621.291   4
   1  -4  -7 20908.1 714.485   7
   1  -4  -6 16903.2 600.157   7
   1   4  -6 16159.5 494.619   4
   1  -4  -5 48199.2 1168.34   7
   1  -4  -5 47720.4 1074.23   5
   1  -4  -4 918.078 103.514   5
   1  -4  -4 1247.11 138.091   7
   1  -4  -3 20716.6 613.799   7
   1  -4  -3 20764.2 610.343   5
   1  -4  -2 30957.3 789.475   7
   1  -4  -2 30765.3 796.796   5
  -1  -4   1 1845.80 159.385   5
   1  -4  -1 1984.78 163.077   5
   1  -4  -1 2060.94 154.776   7
  -1  -4   0 104.409 38.5682   5
   1  -4   0 89.4093 34.7803   7
   1  -4   0 98.7384 41.6269   5
   1  -4   1 6489.20 328.259   5
  -1  -4  -1 6496.60 296.109   5
   1  -4   1 6734.67 273.530   7
   1  -4   2 41424.5 1021.00   5
  -1  -4  -2 42010.8 922.248   5
  -1  -4  -3 14682.2 452.668   5
  -1  -4  -3 13135.9 463.460   7
   1  -4   3 14305.7 535.781   5
  -1  -4  -4 980.817 100.891   5
  -1  -4  -4 1007.26 117.817   7
  -1  -4  -5 312.334 57.5593   5
  -1   4  -5 162.340 41.5684   4
  -1   4  -6 5155.83 252.340   4
  -1   4  -7 2665.87 185.262   4
  -1   4  -8 44878.7 1069.88   4
  -1   4  -9 6438.48 335.246   4
  -1   4 -10 887.318 127.121   4
  -1   4 -11 4738.80 318.142   4
  -1   4 -12 406.234 102.573   4
  -1  -4 -12 340.547 82.8660  14
  -1   4 -13 125.262 67.7125   4
  -1  -4 -13 190.933 60.8416  14
  -1  -4 -13 175.436 74.8266   9
  -1   4 -14 2765.64 267.263   4
  -1  -4 -14 2553.64 236.633  14
  -1  -4 -14 2360.60 245.182   9
  -1   4 -15 70.0501 50.5925   4
  -1  -4 -15 45.4262 54.4199  14
  -1  -4 -15 24.9845 37.1469   9
  -1  -4 -16 22874.8 746.728  11
  -1  -4 -16 23573.6 859.228   9
  -1  -4 -16 23453.0 784.928  14
  -1  -4 -17 1076.45 162.803   9
  -1  -4 -17 1061.08 138.327  11
  -1  -4 -17 1192.06 153.159  14
  -1  -4 -18 205.792 82.2859   9
  -1  -4 -18 157.593 57.3029  11
  -1  -4 -19 382.378 77.6191  11
  -1  -4 -19 261.020 72.0587   9
  -1  -4 -20 750.357 120.754   9
  -1  -4 -20 698.022 93.1085  11
  -1  -4 -21 5106.56 232.405  11
   1  -5 -21 1777.25 125.692  11
  -1  -5  21 1529.44 179.099  15
   1  -5 -20 350.779 65.2843  11
  -1  -5  20 195.950 71.1826  15
   1  -5 -19 264.474 62.2175  11
  -1  -5  19 196.233 81.1926  15
   1  -5 -18 1061.68 131.182  11
  -1  -5  18 742.001 176.447  15
  -1  -5  17 213.330 92.3369  15
   1  -5 -17 384.528 82.9641  11
  -1  -5  16 126.598 78.2497  15
   1  -5 -16 11.2129 28.2813  11
   1  -5 -15 25.1694 42.5623   9
   1  -5 -15 4.62762 34.3960  11
   1  -5 -14 10859.4 554.039   9
  -1  -5  14 9852.64 683.097  15
   1  -5 -14 10512.7 486.040  11
   1  -5 -14 10374.7 498.338  14
   1  -5 -13 250.908 77.1696  14
   1  -5 -13 232.635 85.8912   7
   1  -5 -13 183.267 69.1111   9
  -1  -5  13 204.100 121.222  15
   1  -5 -12 10267.8 525.779   9
  -1  -5  12 9067.10 651.036  15
   1  -5 -12 10450.0 583.302   7
   1  -5 -12 9764.50 480.299  14
  -1  -5  11 25.3576 91.3419  15
   1  -5 -11 108.612 65.4975   7
   1  -5 -11 194.628 61.1406  14
   1  -5 -10 126.610 63.3406   8
   1  -5 -10 173.987 78.7503   7
   1  -5  -9 20168.7 795.494   7
   1  -5  -8 92.1276 48.9884   7
   1  -5  -7 6884.06 410.870   7
   1  -5  -6 217.365 75.4240   7
   1  -5  -5 9185.96 451.343   7
   1  -5  -5 9200.42 401.294   5
   1  -5  -4 10985.7 485.410   7
   1  -5  -4 10804.9 442.994   5
   1  -5  -3 2238.21 200.416   7
  -1  -5   3 1763.40 202.641   5
   1  -5  -3 2085.45 191.968   5
   1  -5  -2 1414.86 157.300   5
   1  -5  -2 1680.63 167.000   7
  -1  -5   2 1490.63 174.669   5
  -1  -5   1 491.393 86.5488   5
   1  -5  -1 578.291 104.381   5
   1  -5  -1 537.007 87.9031   7
  -1  -5   0 2497.62 210.666   5
   1  -5   0 2123.02 205.160   5
   1  -5   1 8577.57 434.709   5
  -1  -5  -1 8553.18 395.804   5
   1  -5   2 29261.0 921.352   5
  -1  -5  -2 29934.9 827.348   5
  -1  -5  -3 5667.87 301.885   5
   1  -5   3 5543.63 368.587   5
   1  -5   4 2530.45 256.416   5
  -1  -5  -5 6285.68 365.476   7
   1  -5   5 7273.07 452.747   5
   1  -5   6 47181.3 1353.70   5
  -1  -5  -6 41835.3 1163.38   7
  -1  -5  -7 527.099 106.849   7
  -1  -5  -8 3.52299 36.1583   7
  -1  -5  -9 1163.77 174.912   7
  -1  -5 -10 407.063 89.2135   8
  -1  -5 -10 356.465 106.019   7
  -1  -5 -10 301.609 81.0888  14
  -1  -5 -11 16179.3 647.093  14
  -1  -5 -11 18060.1 658.479   8
  -1  -5 -12 120.107 61.4554   8
  -1  -5 -12 53.0707 36.6825  14
  -1  -5 -12 29.1464 43.9131   9
  -1  -5 -12 74.6397 63.4953   7
  -1  -5 -13 1841.94 203.365  14
  -1  -5 -13 1751.35 239.141   7
  -1  -5 -13 1836.00 221.182   9
  -1   5 -13 1849.66 213.649   4
  -1  -5 -14 868.484 136.287  14
  -1  -5 -14 892.997 148.309   9
  -1  -5 -15 9105.10 503.261   9
  -1  -5 -15 9360.21 464.170  14
  -1  -5 -16 870.420 145.730   9
  -1  -5 -16 800.716 132.565  14
  -1  -5 -16 784.127 122.218  11
  -1  -5 -17 1953.93 192.217  14
  -1  -5 -17 1730.80 171.173  11
  -1  -5 -17 2012.57 214.507   9
  -1  -5 -18 24574.8 715.531  11
  -1  -5 -18 24948.5 816.324   9
  -1  -5 -19 3185.55 203.705  11
  -1  -5 -20 901.029 98.6095  11
  -1  -5 -21 419.948 57.6638  11
   1  -6 -20 5447.76 224.349  11
   1  -6 -19 277.646 55.6575  11
   1  -6 -18 737.022 102.665  11
  -1  -6  18 609.647 129.224  15
  -1  -6  17 2635.67 283.446  15
   1  -6 -17 3848.04 241.309  11
   1  -6 -16 1220.68 143.852  11
  -1  -6  16 818.104 161.040  15
  -1  -6  15 137.367 70.0825  15
   1  -6 -15 124.911 42.4543  11
   1  -6 -14 1499.87 169.325  11
  -1  -6  14 941.371 194.838  15
   1  -6 -13 15375.2 612.711  14
  -1  -6  13 14802.7 828.039  15
   1  -6 -13 14840.1 587.903  11
   1  -6 -12 5202.52 337.189  14
  -1  -6  12 4457.36 451.617  15
   1  -6 -11 278.648 97.1153   7
   1  -6 -11 289.704 81.7981  14
  -1  -6  11 137.608 87.1693  15
  -1  -6  10 1630.96 269.306  15
   1  -6 -10 2030.83 206.468  14
   1  -6 -10 1598.15 219.780   7
   1  -6 -10 1990.94 223.972   8
   1  -6  -9 4356.47 320.835   8
   1  -6  -9 3768.04 339.450   7
  -1  -6   9 3624.35 399.794  15
   1  -6  -8 107.945 63.3331   7
   1  -6  -8 68.4318 45.0361   8
  -1  -6   8 253.263 110.355  15
   1  -6  -7 38.5503 32.6531  12
   1  -6  -7-30.0246 28.6583   8
  -1  -6   7 77.4881 66.0885  15
   1  -6  -7 87.5011 64.3773   7
  -1  -6   7-22.6867 95.9294   5
  -1  -6   6 30.2267 85.6790   5
   1  -6  -6 75.9377 64.6506   7
  -1  -6   5 99.7210 67.5766   5
   1  -6  -5 73.7909 60.2783   5
  -1  -6   4 3191.47 330.574   5
   1  -6  -4 3071.77 253.139   5
   1  -6  -3 9153.38 457.555   5
  -1  -6   3 10031.7 569.677   5
  -1  -6   2 2939.84 288.825   5
   1  -6  -2 2496.07 237.190   5
  -1  -6   1 30333.2 989.433   5
   1  -6  -1 29619.5 957.651   5
  -1  -6   0 5580.69 364.519   5
   1  -6   0 5488.42 373.312   5
   1  -6   1 303.402 107.594   5
  -1  -6  -1 353.559 96.2222   5
   1  -6   2 330.828 101.909   5
   1  -6   3 6793.56 464.193   5
   1  -6   4 1880.68 243.358   5
   1  -6   5 10664.3 630.204   5
   1  -6   6 17303.1 838.967   5
  -1  -6  -6 16201.2 664.698   8
   1  -6   7 13570.1 757.158   5
  -1  -6  -7 13082.4 589.113   8
  -1  -6  -8 106.277 65.0001   8
  -1  -6  -8-26.6897 33.5238  14
   1  -6   8 12.1549 88.2001   5
  -1  -6  -9 5653.25 371.484   8
  -1  -6  -9 5667.61 363.398  14
   1  -6   9 6133.56 511.728   5
  -1  -6 -10 1254.56 164.592   8
  -1  -6 -10 1163.10 162.887  14
   1  -6  10 941.133 208.840   5
  -1  -6 -11 32784.7 989.272   8
  -1  -6 -11 30437.8 969.913  14
  -1  -6 -12 9373.57 468.462   8
  -1  -6 -12 8107.79 443.242  14
  -1  -6 -13 14689.0 607.995  14
  -1  -6 -14 1071.96 149.182  14
  -1  -6 -15 2921.78 238.881  14
  -1  -6 -15 2876.40 226.438  11
  -1  -6 -16 1100.13 137.356  11
  -1  -6 -17 8964.81 380.730  11
  -1  -6 -18 1357.45 127.938  11
  -1  -6 -19 2477.65 158.910  11
   1  -7 -18 1181.77 102.409  11
  -1  -7  17 3913.17 307.875  12
   1  -7 -17 3821.60 210.138  11
   1  -7 -16 570.457 87.9313  11
   1  -7 -15 1161.99 130.420  11
   1  -7 -14 818.891 114.526  11
   1  -7 -13 30.4754 29.6229  11
  -1  -7  12 9656.00 629.866  15
   1  -7 -12 10390.5 461.777  11
   1  -7 -11 142.472 55.5541  11
  -1  -7  11 85.2784 74.9845  15
  -1  -7  10 4133.51 430.444  15
  -1  -7   9 6805.43 561.473  15
   1  -7  -9 9799.06 457.433  12
   1  -7  -8 6738.29 415.830   8
  -1  -7   8 5641.40 509.128  15
   1  -7  -7 2024.18 222.073   8
  -1  -7   7 1986.28 297.410  15
   1  -7  -7 2220.39 225.923  12
  -1  -7   6 18041.5 964.989   5
   1  -7  -6 17838.1 706.960  12
  -1  -7   6 17182.7 891.350  15
   1  -7  -6 18382.6 709.485   8
   1  -7  -5 9801.68 496.076   8
   1  -7  -5 9922.80 508.717  12
  -1  -7   5 9694.67 638.094  15
  -1  -7   5 10475.8 703.018   5
   1  -7  -4 1193.80 173.511  12
   1  -7  -4 1232.20 168.437   8
   1  -7  -4 1148.26 166.323   5
  -1  -7   4 1594.33 257.135   5
  -1  -7   4 1325.90 220.424  15
  -1  -7   3 622.936 154.268  12
   1  -7  -3 499.252 113.810   5
   1  -7  -3 315.719 87.6767  12
  -1  -7   3 201.138 87.2964  15
  -1  -7   3 385.574 124.663   5
   1  -7  -2 28787.8 985.006   5
  -1  -7   2 31524.0 1136.87   5
   1  -7  -2 29643.5 1015.11  12
  -1  -7   2 28397.5 1094.24  12
  -1  -7   2 30043.4 1117.66  15
  -1  -7   1 1140.18 191.571  15
  -1  -7   1 1243.52 189.387   5
   1  -7  -1 1267.05 192.859   5
  -1  -7   1 1312.29 211.274  12
   1  -7  -1 1164.51 187.947  12
   1  -7   0 291.616 78.8446   5
  -1  -7   0 109.296 72.4427  12
   1  -7   0 154.078 66.0234  12
  -1  -7   0 86.6621 61.1436  15
   1  -7   1 4314.38 374.478  12
  -1  -7  -1 4970.60 365.345   8
   1  -7   1 5174.20 414.223   5
  -1  -7  -1 4771.10 372.261  12
  -1  -7  -2 4694.13 354.293   8
  -1  -7  -2 4177.91 336.879  12
   1  -7   2 4140.36 372.298  12
   1  -7   2 4229.02 383.746   5
  -1  -7  -3 934.645 157.224  12
  -1  -7  -3 920.375 151.511   8
   1  -7   3 1035.55 192.070  12
   1  -7   3 1242.42 230.661   5
   1  -7   4 6387.70 482.780  12
   1  -7   4 7229.04 542.438   5
  -1  -7  -4 6234.77 401.572  12
  -1  -7  -4 6678.27 428.503   8
  -1  -7  -5 35.8169 48.3984   8
   1  -7   5 162.337 110.540   5
   1  -7   5 16.7717 52.5989  12
   1  -7   6 26192.1 1078.12  12
   1  -7   6 27342.1 1168.89   5
  -1  -7  -6 27518.6 937.614   8
  -1  -7  -7-1.77114 39.9011   8
   1  -7   7 85.8386 68.3495  12
  -1  -7  -8 20.5295 37.5017   8
  -1  -7  -9 5322.54 358.530   8
  -1  -7 -10 3476.70 278.164  14
  -1  -7 -10 3771.52 298.168   8
  -1  -7 -11 2686.61 240.110  14
  -1  -7 -11 3139.00 267.617   8
  -1  -7 -12 7377.47 395.974  14
   1  -7  12 7432.35 517.631  12
  -1  -7 -13 18.1315 32.0957  14
   1  -7  13-16.8211 62.0731  12
   1  -7  14 118.392 80.9636  12
  -1  -7 -14 13.3958 33.2502  11
   1  -7  15 265.152 102.427  12
  -1  -7 -15 264.239 68.3164  11
  -1  -7 -16 66.9056 39.1517  11
  -1  -7 -17 1617.38 131.447  11
  -1  -7 -18 975.192 91.7205  11
  -1  -8  15 1564.82 190.491  12
   1  -8 -15 1574.21 121.716  11
  -1  -8  14 2893.99 277.529  12
   1  -8 -14 3242.90 193.044  11
   1  -8 -13 60.8961 28.2817  11
  -1  -8  13-16.1363 56.1822  12
  -1  -8  12 3060.77 317.209  12
  -1  -8  11 630.469 152.115  12
  -1  -8  10 546.160 154.055  12
  -1  -8   9 1100.55 211.006  12
  -1  -8   8 2140.48 313.529  12
   1  -8  -8 2647.35 220.752  12
  -1  -8   7 693.196 180.857  12
   1  -8  -7 861.532 139.565  12
   1  -8  -6 1339.86 181.708  12
  -1  -8   6 835.057 183.668  12
   1  -8  -5 2423.82 234.833   8
  -1  -8   5 2375.41 319.682  12
   1  -8  -5 2553.26 252.701  12
   1  -8  -4 852.675 153.266  12
  -1  -8   4 979.954 200.531  12
   1  -8  -3 647.887 139.410  12
  -1  -8   3 723.316 180.918  12
  -1  -8   2 11992.6 697.929  12
   1  -8  -2 10355.2 573.775  12
  -1  -8   1 4231.24 395.873  12
   1  -8  -1 3981.22 356.203  12
  -1  -8   0 18221.6 832.044  12
   1  -8   0 18093.5 819.097  12
   1  -8   1 10643.8 629.617  12
  -1  -8  -1 10401.9 591.558  12
   1  -8   2 2240.81 287.103  12
  -1  -8  -2 1728.26 221.913  12
  -1  -8  -2 1783.82 218.265   8
  -1  -8  -3 10830.4 552.620   8
  -1  -8  -3 10650.3 551.733  12
   1  -8   3 11359.5 670.946  12
  -1  -8  -4 35711.8 1130.69   8
  -1  -8  -4 38753.2 1132.12  12
   1  -8   4 38842.1 1358.00  12
   1  -8   5 7759.50 558.696  12
  -1  -8  -5 7892.17 463.806   8
  -1  -8  -6 25256.5 884.405   8
   1  -8   6 25872.0 1076.85  12
  -1  -8  -7 1059.17 158.388   8
   1  -8   7 1091.91 203.846  12
   1  -8   8 614.273 163.439  12
  -1  -8  -8 681.462 128.778   8
  -1  -8  -9 30.3945 56.2060   8
   1  -8   9 31.3247 74.6189  12
   1  -8  10 14163.8 723.417  12
   1  -8  11 2207.02 264.290  12
   1  -8  12 1384.07 200.906  12
  -1  -8 -12 1250.57 136.583  11
  -1  -8 -13 119.689 42.5847  11
   1  -8  13 180.459 67.9398  12
   1  -8  14 406.314 97.3791  12
  -1  -8 -14 409.378 70.4672  11
  -1  -8 -15 14.8068 19.0737  11
  -1  -9  12 87.8203 60.5185  12
  -1  -9  11-60.2221 53.4012  12
  -1  -9  10 60.1906 73.8993  12
  -1  -9   9 1215.79 200.496  12
  -1  -9   8 1186.36 202.551  12
   1  -9  -7 3750.12 234.953  12
  -1  -9   7 3803.45 371.401  12
   1  -9  -6 1894.74 187.618  12
  -1  -9   6 1601.10 250.735  12
  -1  -9   5 4216.43 409.699  12
   1  -9  -5 4117.16 303.531  12
  -1  -9   4 87.2052 116.354  12
   1  -9  -4 85.8406 66.1763  12
  -1  -9   3 4910.10 443.236  12
   1  -9  -3 4948.69 354.444  12
  -1  -9   2 2359.78 301.552  12
   1  -9  -2 2251.27 245.011  12
   1  -9  -1 242.042 85.0237  12
  -1  -9   1 363.603 128.185  12
   1  -9   0 1751.88 226.202  12
  -1  -9   0 1855.55 244.534  12
   1  -9   1 279.472 97.6718  12
  -1  -9  -1 193.801 83.0555  12
  -1  -9  -2 2374.11 246.211  12
   1  -9   2 2108.32 272.855  12
   1  -9   3 739.322 171.047  12
  -1  -9  -3 514.832 110.462  12
  -1  -9  -4 9553.33 465.973   8
   1  -9   4 10335.4 610.955  12
   1  -9   5 131.745 96.2612  12
  -1  -9  -5 126.766 44.7397   8
   1  -9   6 868.139 164.228  12
   1  -9   7 80.5856 82.4120  12
   1  -9   8 1698.02 223.332  12
   1  -9   9 2483.49 255.118  12
   1  -9  10 64.5037 62.9533  12
   1  -9  11 1014.44 151.145  12
  -1 -10   6 7145.17 417.419  12
  -1 -10   5 2645.47 256.681  12
  -1 -10   4 9044.00 495.699  12
   1 -10  -4 8289.15 350.598  12
   1 -10  -3 2731.18 217.450  12
  -1 -10   3 2455.74 251.662  12
  -1 -10   2 7215.86 437.954  12
   1 -10  -2 7697.27 411.559  12
  -1 -10   1 1814.89 207.545  12
   1 -10  -1 1641.38 191.708  12
   1 -10   0 4733.82 328.472  12
  -1 -10   0 5615.04 350.006  12
   1 -10   1 13353.2 589.131  12
  -1 -10  -1 14863.9 572.896  12
   1 -10   2 2317.97 235.861  12
   1 -10   3 8821.73 460.239  12
   1 -10   4 1215.85 162.493  12
   1 -10   5 1645.19 184.071  12
   1 -10   6 95.8220 60.3475  12
   2   0 -24 14277.5 480.378  13
   2   0 -23 95.0053 50.3209  13
   2   0 -22 1476.20 173.262  13
   2   0 -21 41.7392 41.4880  13
   2   0 -20 1881.27 211.357  13
   2   0 -19 126.908 69.8297  13
   2   0 -18 46455.2 1314.06  13
   2   0 -18 46723.9 1263.90   9
   2   0 -17-21.4668 30.0205  13
   2   0 -17-20.8969 34.1783   9
   2   0 -16 1634.46 187.748   9
   2   0 -16 1987.22 217.907  13
   2   0 -15 32.1358 29.7076   6
   2   0 -14 25081.9 825.169   4
   2   0 -13-10.7068 35.5186   4
   2   0 -12 52660.1 1267.23   4
   2   0 -11 43.3809 40.9440   4
   2   0 -10 39370.9 963.392   4
   2   0  -9 68.2209 36.0322   4
  -2   0   8 5025.25 225.745   3
   2   0  -8 5302.04 249.624   4
   2   0  -7 17.9023 14.6606   1
   2   0  -7 10.5299 23.2525   4
   2   0  -6 25494.5 602.824   4
   2   0  -6 25931.9 553.031   1
   2   0  -5-5.82497 14.7165   1
   2   0  -5 33.9891 22.3131   4
   2   0  -4 11109.3 260.237   1
   2   0  -3 8.53073 9.36410   1
   2   0  -2 8898.87 186.841   1
   2   0  -1 1.65732 4.31607   1
   2   0   0 38817.6 746.336   2
  -2   0   0 39080.5 750.319   2
  -2   0  -1-16.6660 18.8307   2
  -2   0  -2 787.895 36.8759   1
  -2   0  -3 57.5092 14.6084   1
  -2   0  -4 999999. 16213.0   1
  -2   0  -5 21.1123 16.1101   1
  -2   0  -5 11.1468 10.1977   3
  -2   0  -5 1.89956 17.8312   4
  -2   0  -6 335655. 5524.55   3
  -2   0  -6 340082. 5565.54   1
  -2   0  -6 324803. 5641.60   4
  -2   0  -7-17.4790 25.8174   1
  -2   0  -7 45.2958 25.7097   4
  -2   0  -8 15785.3 444.909   1
  -2   0  -8 14955.2 467.281   4
  -2   0  -9 17.1014 22.4474   4
  -2   0 -10 10287.5 403.820   4
  -2   0 -11-19.4426 32.6016   4
  -2   0 -12 3089.50 230.659   4
  -2   0 -13 32.9267 43.7762   4
  -2   0 -14 641.089 120.623   4
  -2   0 -15 31.3397 41.8908   4
  -2   0 -16-2.97156 30.2328   9
  -2   0 -16 109.030 47.3174   4
  -2   0 -17-63.6034 55.9881   9
  -2   0 -17-19.2661 43.1567   4
  -2   0 -18 1956.17 209.328   9
  -2   0 -19 60.2428 51.7304  13
  -2   0 -19-15.0915 41.6878   9
  -2   0 -20 933.059 143.831  13
  -2   0 -20 1171.84 152.933   9
  -2   0 -21 7.72243 32.4778  13
  -2   0 -22 4601.10 285.918  13
  -2   0 -23 21.3882 21.0068  13
  -2   0 -24 20803.3 567.157  13
   2  -1 -24 707.096 94.1830  13
   2   1 -24 714.209 92.9205  13
   2  -1 -23 1509.39 156.240  13
   2   1 -23 1667.88 163.347  13
   2   1 -22 441.223 95.1105  13
   2  -1 -22 421.036 94.2912  13
   2  -1 -21 4109.80 308.006  13
   2   1 -21 4294.72 309.920  13
   2   1 -20 38.9662 44.8672  13
   2  -1 -20 49.6675 36.0482  13
   2  -1 -19 2772.80 265.156  13
   2   1 -19 2950.12 273.401  13
   2  -1 -18 4508.20 288.576  11
   2   1 -18 4396.19 337.397  13
   2  -1 -18 4498.86 347.160  13
   2  -1 -18 4317.37 331.662   9
   2   1 -17 154.787 68.9975  13
   2   1 -17 195.936 72.8375   6
   2  -1 -17 201.955 53.9396  11
   2  -1 -17 164.954 72.1938   9
   2  -1 -17 64.9656 46.3211  13
   2  -1 -16 1712.95 174.589  11
   2  -1 -16 1813.67 208.613  13
   2  -1 -16 1643.79 195.684   9
   2   1 -16 1499.63 189.271  13
   2   1 -15 146.220 70.9036   4
   2   1 -14 21068.7 760.958   4
   2   1 -13 3144.82 256.010   4
   2   1 -12 23064.5 732.802   4
   2  -1 -12 21789.6 664.467   6
   2   1 -11 381.752 76.8054   4
   2  -1 -11 368.138 69.6655   6
   2  -1 -10 1130.48 117.227   6
   2   1 -10 1259.79 136.006   4
   2   1  -9 2828.06 193.131   4
   2  -1  -9 2958.16 181.851   6
   2  -1  -8 7899.73 298.526   6
   2   1  -8 7820.15 314.247   4
   2  -1  -7 393.745 58.7835   6
  -2   1   7 406.921 62.2581   3
   2   1  -7 394.966 64.7493   4
  -2   1   6 2586.46 147.537   3
   2   1  -6 2359.94 145.566   4
   2  -1  -6 2413.96 141.625   6
  -2   1   6 2405.61 142.547   1
   2  -1  -5 4326.84 183.479   6
  -2   1   5 4056.63 179.864   3
  -2   1   5 3940.64 166.858   1
   2   1  -5 3798.32 177.539   4
   2  -1  -4 20498.1 469.659   7
   2   1  -4 20000.9 474.609   4
   2  -1  -4 20579.8 507.749   2
   2  -1  -4 20251.9 478.360   6
  -2   1   4 18891.3 445.384   1
   2  -1  -3 2812.51 125.894   7
   2  -1  -3 2810.63 134.574   6
   2  -1  -3 2712.75 136.877   2
  -2   1   3 2825.41 123.576   1
   2  -1  -2 27220.6 562.131   7
   2  -1  -2 27522.2 597.862   2
  -2   1   1 99228.7 1753.76   2
  -2   1   0 132.069 33.0327   2
   2   1   1 23283.5 457.535   2
  -2   1  -2 3448.64 81.5152   3
  -2  -1  -2 3715.98 124.494   2
   2   1   3 91590.3 1559.19   1
  -2  -1  -3 88967.6 1619.75   3
  -2  -1  -4 248780. 3802.57   4
  -2  -1  -4 239514. 3812.95   3
   2   1   4 236608. 3736.34   1
  -2  -1  -5 59673.2 1139.49   4
  -2   1  -5 60347.0 1201.68   4
  -2  -1  -5 60131.8 1151.10   3
   2   1   5 59134.0 1101.61   1
  -2  -1  -6 19086.4 485.057   3
  -2   1  -6 19832.6 541.079   4
  -2  -1  -6 19679.7 490.189   4
  -2   1  -7 6733.61 289.667   4
  -2  -1  -7 6145.44 247.437   4
  -2  -1  -7 6472.78 249.202   3
  -2  -1  -8 34577.8 788.394   3
  -2   1  -8 35662.9 866.433   4
  -2  -1  -8 35290.0 814.058   4
  -2   1  -9 44481.4 1063.57   4
  -2  -1  -9 45021.1 1000.96   4
  -2  -1 -10 2271.36 166.843   4
  -2   1 -10 2368.92 193.018   4
  -2  -1 -11 30.7571 20.5086   4
  -2   1 -11 57.1332 34.1194   4
  -2   1 -12 13550.9 539.644   4
  -2  -1 -12 13787.1 502.827   4
  -2   1 -13 12134.9 526.921   4
  -2  -1 -13 12512.3 493.623   4
  -2   1 -14 30.1769 53.6844   4
  -2  -1 -15 3835.81 297.446   9
  -2   1 -15 3854.10 302.459   4
  -2   1 -16 160.614 82.5270   4
  -2  -1 -16 180.578 67.2349   9
  -2   1 -17 31964.5 1034.63   4
  -2  -1 -17 32395.7 1010.92   9
  -2  -1 -18 245.881 89.5294  13
  -2  -1 -18 232.880 66.7996   9
  -2  -1 -19 77.2203 47.5180   9
  -2  -1 -19 1.05180 31.5776  13
  -2  -1 -20 1121.26 152.350  13
  -2  -1 -20 1065.27 147.307   9
  -2   1 -20 1279.36 166.158  13
  -2   1 -21 415.353 96.9780  13
  -2  -1 -21 302.145 82.2809   9
  -2  -1 -21 218.804 68.3112  13
  -2  -1 -22 6763.89 346.379  13
  -2   1 -22 7289.08 359.702  13
  -2  -1 -22 7084.04 337.363   9
  -2   1 -23 216.845 55.2708  13
  -2  -1 -23 194.227 53.5761  13
  -2   1 -24 2130.60 147.017  13
   2  -2 -24 1830.34 136.909  13
   2   2 -23 553.334 89.7825  13
   2  -2 -23 530.477 91.2282  13
   2  -2 -22 997.565 133.821  13
   2   2 -22 1139.74 142.908  13
   2  -2 -21 109.397 58.6053  13
   2   2 -21 17.8031 42.8784  13
   2   2 -20 124.776 41.9556  13
   2  -2 -20 42.1537 36.6446  13
   2  -2 -20 112.620 41.2010  11
   2  -2 -19 22363.7 715.097  11
   2   2 -19 22688.1 802.298  13
   2  -2 -19 20958.7 795.572  13
   2  -2 -18 5580.20 386.273  13
   2  -2 -18 5863.33 343.550  11
   2   2 -18 6514.13 402.681  13
   2  -2 -18 5998.89 401.605   9
   2   2 -17 9827.44 500.139  13
   2  -2 -17 8721.94 492.128  13
   2  -2 -17 9620.76 513.061   7
   2  -2 -17 10120.2 463.256  11
   2  -2 -17 8980.72 500.286   9
   2  -2 -16 4892.71 354.479   7
   2  -2 -16 4748.59 351.318  13
   2  -2 -16 5237.12 369.243   9
   2   2 -16 5039.46 344.571  13
   2  -2 -16 5004.96 314.493  11
   2  -2 -15 29052.5 940.347   7
   2  -2 -15 27658.2 838.253  11
   2   2 -15 28774.6 903.547  13
   2   2 -15 28514.3 964.986   4
   2  -2 -15 29786.1 954.349   9
   2  -2 -15 27857.1 930.014  13
   2   2 -14 71.1609 48.4601   4
   2   2 -13 2001.93 212.768   4
   2   2 -12 6668.37 373.766   4
   2   2 -11 2482.72 213.134   4
   2   2 -10 6632.79 335.502   4
   2   2  -9 25477.5 713.137   4
   2   2  -8 659.724 87.3088   4
   2  -2  -8 533.012 74.4981   6
   2  -2  -7 440.962 66.8416   2
   2  -2  -7 419.821 62.7448   6
  -2   2   6 6287.20 264.197   3
   2  -2  -6 6072.84 261.669   7
   2   2  -6 6196.60 252.818   4
   2  -2  -5 39666.2 899.821   6
   2  -2  -5 40146.8 914.658   2
  -2   2   5 45431.9 943.422   3
  -2   2   5 48154.4 939.611   1
   2   2  -5 45497.1 923.260   4
   2  -2  -5 45213.8 944.541   7
   2  -2  -4 37151.7 835.782   2
   2  -2  -4 40365.8 820.758   5
   2  -2  -4 39255.1 829.278   7
  -2   2   4 39423.0 820.638   3
   2   2  -4 39165.3 799.359   4
   2  -2  -3 67165.1 1281.75   7
  -2   2   3 66732.3 1263.80   3
   2  -2  -3 70397.0 1294.59   5
  -2   2   2 43231.6 802.335   2
   2  -2  -2 43991.1 856.976   6
   2  -2  -2 42029.5 815.198   7
  -2   2   2 40909.2 791.799   3
  -2   2   1 198933. 1152.61   2
   2  -2  -1 196953. 1127.60   7
   2  -2   0 35287.3 795.311   6
   2  -2   0 32750.3 703.235   7
   2  -2   0 33145.4 739.455   5
  -2   2   0 33493.9 663.871   3
  -2   2  -1 124076. 2151.31   3
   2  -2   1 127499. 2221.17   7
   2   2   1 127448. 2104.65   2
   2  -2   1 124941. 2274.73   5
   2  -2   1 129367. 2326.05   6
  -2   2  -2 15320.8 399.880   4
   2  -2   2 15695.8 476.398   6
  -2  -2  -3 68280.5 1480.56   3
  -2   2  -3 94088.0 1568.50   4
  -2  -2  -4 9931.01 337.309   3
  -2   2  -4 11115.1 351.047   4
  -2   2  -5 26978.9 659.770   4
   2   2   5 25097.2 572.767   1
  -2   2  -6 10441.5 374.587   4
  -2   2  -7 624.650 87.8401   4
  -2   2  -8 7773.94 346.989   4
  -2   2  -9 500.548 90.7797   4
  -2   2 -10 4778.07 292.130   4
  -2   2 -11 7203.63 379.713   4
  -2   2 -12 28.6377 39.7934   4
  -2   2 -13 459.586 105.677   4
  -2   2 -14 385.953 99.9352   4
  -2  -2 -15 19692.0 752.758   9
  -2  -2 -15 20193.6 696.773  14
  -2   2 -15 20627.3 785.429   4
  -2  -2 -16 4658.87 345.757   9
  -2  -2 -16 5417.62 361.860  13
  -2   2 -16 4702.91 361.737   4
  -2  -2 -16 4871.14 312.371  14
  -2  -2 -17 216.538 55.2549  14
  -2  -2 -17 150.236 55.2468   9
  -2  -2 -17 212.781 71.2199  13
  -2  -2 -18 4262.66 322.719   9
  -2  -2 -18 4379.57 323.279  13
  -2  -2 -19 706.903 123.361  13
  -2  -2 -19 963.551 146.238   9
  -2   2 -19 1022.86 153.534  13
  -2  -2 -20 223.153 79.1851  13
  -2   2 -20 200.895 70.9674  13
  -2  -2 -20 192.596 65.2216   9
  -2   2 -21 1284.65 148.291  13
  -2  -2 -21 1072.20 138.915   9
  -2  -2 -21 1110.98 139.651  13
  -2   2 -22 642.341 98.3798  13
  -2  -2 -22 542.931 88.9898   9
  -2  -2 -22 786.232 106.407  13
  -2   2 -23 238.438 51.5985  13
  -2  -2 -23 353.153 62.8157  13
  -2  -3  23 5936.91 387.901  15
   2  -3 -23 6217.53 269.054  13
   2  -3 -22 16.0712 29.2722  13
   2  -3 -21 4031.65 272.725  13
   2  -3 -20 752.692 124.429  13
   2  -3 -20 794.302 109.093  11
   2   3 -20 870.398 129.744  13
   2   3 -19 30934.7 907.496  13
   2  -3 -19 29055.7 845.642  11
   2  -3 -19 27713.6 925.092  13
   2  -3 -18 6127.43 354.427  11
   2  -3 -18 6698.76 415.807  13
   2  -3 -18 6617.68 418.037   9
   2  -3 -17 13047.1 545.461  11
   2  -3 -17 13104.6 608.955  13
   2  -3 -17 12589.5 606.953   9
   2  -3 -16 57739.2 1524.84  13
   2  -3 -16 59537.9 1432.98  11
   2  -3 -16 56094.4 1527.46   9
   2  -3 -16 60807.9 1589.44   7
   2   3 -15 48.9724 48.4863   4
   2  -3 -15 49.8977 36.6853  13
   2  -3 -15-3.36254 53.7662   7
   2  -3 -15-18.7652 32.8393   9
   2  -3 -14 13996.0 634.750   7
   2   3 -14 13544.2 616.758   4
   2  -3 -14 13833.5 615.458   9
   2  -3 -14 14000.6 555.756  11
   2   3 -13 89.5507 69.0536   4
   2  -3 -13-10.5701 47.2775   7
   2   3 -12 437.518 103.571   4
   2  -3 -12 444.738 100.477   7
   2   3 -11 2572.70 225.012   4
   2  -3 -11 2136.75 211.985   7
   2  -3 -10 3378.29 259.777   7
   2   3 -10 3293.49 238.930   4
   2  -3  -9 12916.1 516.032   7
   2   3  -9 12458.5 476.991   4
   2  -3  -8 6793.65 344.483   7
   2   3  -8 6638.72 317.145   4
   2  -3  -7 275.973 68.1837   7
   2   3  -7 273.193 56.9637   4
   2  -3  -6 91355.2 1839.74   7
   2   3  -6 92384.4 1774.32   4
   2  -3  -5 5800.46 281.823   7
   2  -3  -5 5690.01 254.604   5
   2   3  -5 6199.89 256.931   4
   2  -3  -4 61439.8 1277.18   7
   2  -3  -4 60215.0 1244.05   5
   2  -3  -3 12374.0 397.876   5
   2  -3  -3 11558.0 388.861   7
  -2   3   3 11074.1 374.214   3
   2  -3  -3 12719.6 406.408   6
   2  -3  -2 8031.59 308.421   7
  -2   3   2 8463.74 307.501   3
   2  -3  -2 9300.40 346.060   6
  -2   3   2 8892.43 292.253   2
   2  -3  -2 8422.99 327.337   5
  -2   3   1 109885. 1993.56   3
   2  -3  -1 105309. 2000.47   7
   2  -3  -1 103875. 2041.35   5
  -2   3   1 109655. 1987.91   2
   2  -3  -1 114598. 2074.02   6
   2  -3   0 18168.3 495.432   7
   2  -3   0 20796.7 577.162   6
   2  -3   0 20559.2 468.903   3
   2  -3   0 17481.7 528.909   5
  -2   3   0 17037.6 428.465   4
   2  -3   1 61663.1 1320.08   5
   2  -3   1 63896.7 1252.83   7
  -2  -3  -1 59715.2 1215.43   5
  -2   3  -2 22963.2 548.916   4
   2  -3   2 22728.9 644.061   5
  -2  -3  -2 23160.6 538.748   5
  -2   3  -3 831.208 83.5413   4
  -2  -3  -3 729.586 68.0339   5
   2  -3   3 811.274 102.983   5
  -2   3  -4 36741.1 832.094   4
  -2   3  -5 4839.45 237.352   4
  -2   3  -6 16227.1 507.688   4
  -2   3  -7 42522.1 1018.20   4
  -2   3  -8 14022.3 505.418   4
  -2   3  -9 35435.4 948.309   4
  -2   3 -10 4120.67 280.116   4
  -2   3 -11 23150.2 769.366   4
  -2   3 -12 3281.50 271.215   4
  -2   3 -13 4796.60 345.192   4
  -2  -3 -14 6481.47 408.094   9
  -2   3 -14 7512.69 450.719   4
  -2  -3 -14 6743.32 382.802  14
  -2  -3 -15 3041.94 280.774   9
  -2   3 -15 3496.08 313.192   4
  -2  -3 -15 3278.02 261.261  14
  -2  -3 -16 3447.77 297.399   9
  -2  -3 -16 3424.54 265.810  14
  -2  -3 -17 6787.59 375.880  14
  -2  -3 -17 7043.71 431.475   9
  -2  -3 -17 6999.09 358.131  11
  -2  -3 -18 635.528 106.455  14
  -2  -3 -18 744.507 103.378  11
  -2  -3 -18 555.200 117.524   9
  -2  -3 -19 4361.30 252.811  11
  -2   3 -19 4853.38 318.827  13
  -2  -3 -19 4539.92 322.947   9
  -2   3 -20 4959.39 305.104  13
  -2  -3 -20 4698.97 311.386   9
  -2   3 -21 437.188 80.3671  13
  -2  -3 -21 344.400 78.7274   9
  -2  -3 -22 290.220 62.8942   9
  -2   3 -22 320.508 62.2925  13
  -2  -4  22 5867.60 389.179  15
  -2  -4  21 81.3957 68.5005  15
  -2  -4  20 1316.40 229.200  15
   2  -4 -20 1471.17 143.751  11
   2  -4 -19 2281.78 193.160  11
   2  -4 -18 1170.28 146.067  11
   2  -4 -17 567.590 105.875  11
   2  -4 -16 12149.0 527.711  11
   2  -4 -16 11567.9 578.266   9
   2  -4 -15 2752.89 289.544   7
   2  -4 -15 2448.68 256.233   9
   2  -4 -15 2491.91 226.421  11
   2  -4 -14 27288.4 868.713  11
   2  -4 -14 29392.5 981.745   9
   2  -4 -14 30266.5 1042.41   7
   2  -4 -13 3535.93 298.834   9
   2  -4 -13 3216.81 260.870  14
   2  -4 -13 3293.10 257.034  11
   2  -4 -13 3411.09 312.730   7
   2  -4 -12 19112.9 766.028   7
   2   4 -12 17359.0 668.715   4
   2  -4 -11 8894.93 487.113   7
   2   4 -11 7987.98 412.571   4
   2  -4 -10 1212.95 174.083   7
   2   4 -10 981.191 135.701   4
   2  -4  -9 4881.61 333.587   7
   2   4  -9 4177.37 271.427   4
   2   4  -8 133.914 49.3523   4
   2  -4  -8 80.2066 49.7137   7
   2   4  -7 39.5602 20.3396   4
   2  -4  -7 32.7266 33.5159   7
   2  -4  -6 11331.6 483.580   7
   2  -4  -5 530.576 94.6004   7
   2  -4  -5 436.769 80.6326   5
   2  -4  -4 57735.6 1316.97   7
   2  -4  -4 59204.7 1283.98   5
   2  -4  -3 15570.8 531.700   7
   2  -4  -3 15902.0 524.632   5
   2  -4  -2 51.4981 30.9998   5
   2  -4  -2-10.4717 29.0887   7
   2  -4  -1 54587.8 1195.50   7
   2  -4  -1 54864.6 1244.36   5
  -2  -4   0 9136.51 362.863   5
  -2   4   0 9686.20 367.776   2
   2  -4   0 9197.67 397.017   5
   2  -4   0 8947.36 355.614   7
   2  -4   1 425.138 69.2120   7
  -2  -4  -1 429.644 73.3293   5
  -2  -4  -2 23390.7 618.368   5
   2  -4   2 22552.7 714.492   5
   2  -4   3 20933.4 694.007   5
   2  -4   4 69998.1 1583.69   5
  -2   4  -4 67201.1 1355.47   4
  -2   4  -5 205.570 46.7321   4
  -2   4  -6 1522.12 138.488   4
  -2   4  -7 342.197 72.6706   4
  -2   4  -8 22817.1 694.741   4
  -2   4  -9 393.000 81.8461   4
  -2   4 -10 15211.4 593.406   4
  -2   4 -11 1252.22 167.100   4
  -2  -4 -12 78.4554 47.2524   9
  -2   4 -12 43.9586 45.0259   4
  -2  -4 -12 53.1376 50.8236  14
  -2  -4 -12 31.3967 45.0725   8
  -2  -4 -13 4345.32 339.703   9
  -2  -4 -13 4459.16 294.063   8
  -2  -4 -13 4325.17 310.845  14
  -2   4 -13 4503.07 346.798   4
  -2   4 -14 31408.5 1033.85   4
  -2  -4 -14 30520.2 940.064  14
  -2  -4 -14 28720.8 982.085   9
  -2  -4 -15 1815.75 220.054   9
  -2  -4 -15 1956.96 203.592  14
  -2  -4 -16 12698.5 603.583   9
  -2  -4 -16 13711.9 565.772  14
  -2  -4 -17-36.2744 53.3390   9
  -2  -4 -17 18.8604 23.8491  11
  -2  -4 -17 24.8057 29.0503  14
  -2  -4 -18 253.193 68.4991  14
  -2  -4 -18 216.046 69.4587   9
  -2  -4 -18 172.535 45.9219  11
  -2  -4 -19 428.003 75.7122  11
  -2  -4 -19 285.196 74.0513   9
  -2  -4 -20 5372.99 254.642  11
  -2  -4 -20 5411.16 317.188   9
  -2  -4 -21 40.4752 27.4070   9
  -2  -5  21-98.1609 64.1843  15
   2  -5 -20 894.426 102.411  11
  -2  -5  20 784.755 150.120  15
   2  -5 -19 172.190 53.6236  11
  -2  -5  19 4.61390 44.4527  15
  -2  -5  18 4464.50 424.390  15
   2  -5 -18 5056.78 293.542  11
  -2  -5  17 582.878 160.881  15
   2  -5 -17 763.931 119.398  11
   2  -5 -16 20048.6 681.819  11
  -2  -5  16 16414.2 907.355  15
  -2  -5  15 1586.10 278.158  15
   2  -5 -15 1919.59 197.857  11
  -2  -5  14 1164.10 236.604  15
   2  -5 -14 1304.17 161.880  11
   2  -5 -13 8989.85 548.574   7
   2  -5 -13 9230.83 452.885  11
  -2  -5  13 8429.44 647.186  15
   2  -5 -12 26827.6 844.675  11
   2  -5 -12 26947.5 1002.08   7
   2  -5 -12 26891.0 859.798  14
   2  -5 -12 29213.7 766.419  12
   2  -5 -11 18316.9 582.959  12
   2  -5 -11 16672.5 633.955  14
   2  -5 -11 17010.7 754.974   7
  -2  -5  11 15655.2 880.123  15
  -2  -5  10 18573.5 931.001  15
   2  -5 -10 19098.3 787.804   7
   2  -5  -9 9757.43 528.324   7
   2  -5  -8 6872.65 426.879   7
   2  -5  -7 649.707 126.927   7
   2  -5  -6 13585.1 592.762   7
   2  -5  -5 4790.33 289.046   5
   2  -5  -5 4757.15 324.944   7
   2  -5  -4 5742.46 324.896   5
   2  -5  -4 6399.97 367.784   7
   2  -5  -3 1223.04 150.386   5
   2  -5  -3 1201.35 151.428   7
  -2  -5   2 1770.51 191.250   5
   2  -5  -2 1763.63 183.688   5
   2  -5  -2 1683.42 172.054   7
   2  -5  -1 882.468 120.983   7
   2  -5  -1 1062.19 143.656   5
  -2  -5   1 853.525 124.665   5
   2  -5   0 26728.3 763.658   7
  -2  -5   0 27180.1 801.787   5
   2  -5   0 26205.8 834.196   5
   2  -5   1 777.447 131.061   5
  -2  -5  -1 817.321 114.756   5
   2  -5   2 2519.85 239.953   5
   2  -5   3 4577.54 336.233   5
   2  -5   4 21334.6 811.765   5
   2  -5   5 12862.9 624.874   5
   2  -5   6 9954.70 558.751   5
   2  -5   7 21976.6 898.221   5
   2  -5   8 5040.85 407.386   5
  -2  -5  -8 3800.09 305.882   7
  -2  -5  -9 1970.40 227.954   7
   2  -5   9 2326.48 282.436   5
   2  -5  10 4042.38 382.590   5
  -2  -5 -10 4139.81 307.417  14
  -2  -5 -10 4341.59 302.750   8
  -2  -5 -11 991.282 175.973   7
  -2  -5 -11 1136.35 151.321   8
  -2  -5 -11 1154.40 163.598  14
   2  -5  11 1317.51 225.276   5
   2  -5  12 7723.73 561.643   5
  -2  -5 -12 7521.10 424.812  14
  -2  -5 -12 8115.69 420.193   8
  -2  -5 -12 6904.60 477.999   7
  -2  -5 -12 7384.57 449.050   9
  -2   5 -12 7532.00 435.952   4
  -2  -5 -13 6696.81 427.856   9
  -2   5 -13 6779.55 423.897   4
  -2  -5 -13 6232.11 387.313  14
  -2  -5 -13 7393.78 401.251   8
  -2  -5 -14 5688.03 360.890  14
  -2  -5 -14 5330.55 381.383   9
  -2  -5 -15 729.285 123.489  14
  -2  -5 -15 740.093 131.917   9
  -2  -5 -16 6424.22 366.917  14
  -2  -5 -16 6923.63 422.127   9
  -2  -5 -17 164.070 60.9400  14
  -2  -5 -17 118.576 50.9249  11
  -2  -5 -17 174.456 69.4385   9
  -2  -5 -18 60.4146 24.8004  11
  -2  -5 -18 127.247 64.8878   9
  -2  -5 -19 3635.69 212.641  11
  -2  -5 -19 3615.34 252.163   9
  -2  -5 -20 736.073 83.4342  11
  -2  -6  19 611.136 123.243  15
   2  -6 -19 731.417 88.7467  11
  -2  -6  18 79.2716 56.6499  15
   2  -6 -18 99.3636 44.2462  11
   2  -6 -17 1975.40 172.588  11
  -2  -6  17 1580.30 234.102  15
  -2  -6  16 7957.48 569.799  15
   2  -6 -16 9572.43 417.398  11
  -2  -6  15 5079.19 468.650  15
   2  -6 -15 5550.43 321.367  11
  -2  -6  14 7111.88 573.241  15
   2  -6 -14 7935.97 403.920  11
  -2  -6  13 3958.14 434.848  15
   2  -6 -13 4189.79 291.127  11
  -2  -6  12 267.068 105.795  15
   2  -6 -12 73.2000 25.7467  12
   2  -6 -12 200.546 65.0471  11
  -2  -6  11 752.870 200.857  15
   2  -6 -11 974.685 123.244  12
   2  -6 -11 785.176 123.075  11
   2  -6 -10 10179.3 590.479   7
  -2  -6  10 10645.9 733.529  15
  -2  -6   9 9632.31 683.779  15
   2  -6  -9 9660.81 565.563   7
  -2  -6   8 7462.88 581.770  15
   2  -6  -8 8010.78 447.870   8
   2  -6  -8 6658.81 453.629   7
   2  -6  -7 1293.15 164.065  12
  -2  -6   7 1317.05 232.011  15
   2  -6  -7 1118.18 178.303   7
   2  -6  -7 1349.56 174.316   8
  -2  -6   6 1154.62 197.008  15
   2  -6  -6 1857.09 200.211  12
  -2  -6   6 1584.12 243.654   5
   2  -6  -6 1308.47 190.309   7
   2  -6  -5 23017.1 779.714   5
   2  -6  -5 24935.8 892.490   7
   2  -6  -4 2055.11 212.660   5
   2  -6  -4 2262.26 238.366   7
  -2  -6   4 2296.57 276.508   5
   2  -6  -3 36870.7 1077.79   5
   2  -6  -3 37348.2 1110.17   7
   2  -6  -2 15937.8 653.110   5
  -2  -6   2 17080.6 724.569   5
  -2  -6   1 47093.4 1286.21   5
   2  -6  -1 44292.6 1265.66   5
   2  -6   0 8.03327 70.0350   5
   2  -6   1 4644.81 357.451   5
   2  -6   2 5417.31 400.197   5
   2  -6   3 1793.85 232.131   5
   2  -6   4 4550.71 390.633   5
   2  -6   5 5269.85 429.944   5
  -2  -6  -5 5020.76 355.603   8
  -2  -6  -6 1278.69 174.849   8
   2  -6   6 1339.84 230.790   5
   2  -6   7 19774.6 921.771   5
  -2  -6  -7 18916.1 735.693   8
  -2  -6  -7 18674.1 714.972  14
  -2  -6  -8 13088.9 586.202   8
   2  -6   8 13126.5 755.358   5
  -2  -6  -8 12568.2 572.504  14
   2  -6   9 2343.34 323.337   5
  -2  -6  -9 2324.71 234.117  14
  -2  -6  -9 2348.04 238.675   8
  -2  -6 -10 982.653 146.433  14
  -2  -6 -10 1059.98 153.446   8
  -2  -6 -11 1833.56 204.011   8
  -2  -6 -11 1594.27 194.767  14
  -2  -6 -12 2078.41 219.279  14
  -2  -6 -12 2333.37 225.845   8
  -2  -6 -13 15534.0 628.949  14
  -2  -6 -14 1809.79 192.001  14
  -2  -6 -15 1342.20 161.994  14
  -2  -6 -16 80.2516 38.2239  14
  -2  -6 -16 100.112 30.7100  11
  -2  -6 -17 851.259 106.448  11
  -2  -6 -18 73.0437 29.7164  11
  -2  -6 -19 728.811 82.0010  11
   2  -7 -18 1760.32 122.214  11
  -2  -7  17 4106.86 320.941  15
   2  -7 -17 5565.36 251.296  11
   2  -7 -16 294.128 63.2194  11
  -2  -7  16 195.867 72.8456  15
   2  -7 -15 1746.83 158.630  11
  -2  -7  15 1394.88 209.491  15
  -2  -7  14 2888.11 331.168  15
   2  -7 -14 2996.99 220.241  11
   2  -7 -13-5.88846 32.3558  11
  -2  -7  13 35.6386 62.2984  15
   2  -7 -12 4325.03 281.824  11
  -2  -7  12 3999.29 426.161  15
   2  -7 -12 4612.22 247.558  12
  -2  -7  11 924.106 205.106  15
   2  -7 -11 1290.70 136.052  12
   2  -7 -11 1129.96 145.171  11
   2  -7 -10 2704.01 213.354  12
  -2  -7  10 2298.66 332.348  15
   2  -7  -9 7651.71 399.015  12
  -2  -7   9 5434.81 531.442  15
  -2  -7   8 30862.0 1361.13  15
   2  -7  -8 39026.2 1119.31  12
  -2  -7   7 46.9593 100.882  15
   2  -7  -7 75.3911 49.8143  12
  -2  -7   6 8447.09 637.658  15
  -2  -7   6 9675.94 700.501   5
   2  -7  -6 9034.29 480.594   8
   2  -7  -6 8836.13 477.924  12
   2  -7  -5 17928.3 721.539  12
  -2  -7   5 19171.4 971.108   5
  -2  -7   5 17448.5 921.698  15
   2  -7  -5 18697.3 707.231   8
  -2  -7   4 19084.2 928.561  15
  -2  -7   4 19178.1 925.856   5
   2  -7  -4 19005.4 746.384  12
  -2  -7   3 9262.65 614.941  15
   2  -7  -3 9001.05 498.408   5
  -2  -7   3 9297.21 600.635  12
   2  -7  -3 9294.98 514.307  12
   2  -7  -2 7226.82 455.568   5
  -2  -7   2 8396.40 551.244  12
  -2  -7   2 7903.24 553.165  15
   2  -7  -2 8003.67 482.723  12
  -2  -7   1 30.5755 48.0086  12
   2  -7  -1 73.2972 74.0395   5
   2  -7  -1 47.7183 54.4645  12
  -2  -7   1 63.5772 49.6984  15
  -2  -7   0 13942.3 686.715  12
   2  -7   0 14059.8 694.449   5
  -2  -7   0 14441.3 748.847  15
   2  -7   0 13903.9 683.930  12
  -2  -7   0 15179.4 694.127   8
   2  -7   1 659.596 145.033   5
  -2  -7  -1 748.104 150.438  12
   2  -7   1 624.027 134.011  12
  -2  -7  -1 1010.54 166.909   8
  -2  -7  -2 11690.6 591.290  12
   2  -7   2 13033.6 675.956  12
   2  -7   2 12282.8 683.369   5
  -2  -7  -2 13824.6 657.738   8
   2  -7   3 1641.43 230.792  12
  -2  -7  -3 1721.64 223.244   8
   2  -7   3 1868.70 257.737   5
  -2  -7  -4 1585.19 206.794   8
   2  -7   4 1970.12 284.084   5
   2  -7   4 1541.26 232.998  12
   2  -7   5 2164.76 278.784  12
   2  -7   5 2112.78 295.811   5
  -2  -7  -5 1876.45 227.164   8
  -2  -7  -6 221.114 73.4166   8
   2  -7   6-47.5145 49.2435  12
   2  -7   7 8666.90 579.484  12
  -2  -7  -7 9138.61 501.486   8
  -2  -7  -8 23.1971 36.3839   8
   2  -7   8-3.84016 75.4391  12
   2  -7   9 19192.6 885.936  12
  -2  -7  -9 19490.3 740.838   8
  -2  -7  -9 18587.1 715.474  14
   2  -7  10 2108.80 282.746  12
  -2  -7 -10 2481.89 240.211   8
  -2  -7 -10 2020.99 216.212  14
  -2  -7 -11 38.3910 31.8285  14
   2  -7  11 16.7864 60.5856  12
  -2  -7 -11-34.9461 51.5302   8
   2  -7  12 574.441 142.063  12
  -2  -7 -12 560.987 109.877  14
  -2  -7 -13 9176.80 438.409  14
   2  -7  13 10952.6 587.979  12
  -2  -7 -14 6442.00 342.831  14
  -2  -7 -15 2716.93 197.917  11
  -2  -7 -16 220.813 54.9345  11
  -2  -7 -17 4592.17 221.931  11
  -2  -8  15 102.806 50.8954  12
  -2  -8  14 262.352 95.4954  12
  -2  -8  13 1519.72 221.506  12
  -2  -8  12-72.4276 63.3184  15
  -2  -8  12-121.781 111.079  12
  -2  -8  11 5084.86 441.125  12
  -2  -8  11 5579.38 461.721  15
  -2  -8  10 510.404 158.519  12
  -2  -8  10 334.717 122.425  15
   2  -8 -10 362.371 69.8893  12
  -2  -8   9 1034.05 222.235  12
  -2  -8   9 1015.21 217.746  15
   2  -8  -9 1042.41 127.165  12
  -2  -8   8 131.790 99.8812  15
  -2  -8   8 95.5345 73.1447  12
   2  -8  -8 142.338 48.5214  12
   2  -8  -7 232.677 88.4740  12
  -2  -8   7 147.986 99.3605  15
  -2  -8   7 67.7082 61.1355  12
   2  -8  -6 303.878 98.1511  12
  -2  -8   6 250.762 121.437  15
  -2  -8   6 266.016 108.451  12
   2  -8  -5 1929.65 218.021  12
  -2  -8   5 2175.09 312.651  12
  -2  -8   5 2168.92 323.695  15
  -2  -8   4 9763.55 675.559  12
   2  -8  -4 9521.23 519.485  12
  -2  -8   4 9484.89 679.621  15
  -2  -8   3 125.043 74.8185  12
  -2  -8   3 105.816 85.4302  15
   2  -8  -3 129.340 76.3777  12
  -2  -8   2 86.6840 98.4936  15
  -2  -8   2 4.32430 61.2786  12
   2  -8  -2 120.690 62.4769  12
   2  -8  -1 1126.06 188.132  12
  -2  -8   1 1260.79 211.991  12
  -2  -8   0 21962.2 912.596  12
   2  -8   0 22101.5 905.864  12
  -2  -8  -1 2851.95 294.018  12
   2  -8   1 2424.31 290.827  12
  -2  -8  -1 3214.31 302.154   8
  -2  -8  -2 6446.82 425.622  12
   2  -8   2 5974.86 461.555  12
  -2  -8  -2 6547.06 437.010   8
   2  -8   3 1546.22 235.974  12
  -2  -8  -3 1180.85 178.812   8
   2  -8   4-15.5862 89.0308  12
  -2  -8  -4-26.5242 64.8756   8
   2  -8   5 4939.05 428.775  12
  -2  -8  -5 4911.48 370.039   8
   2  -8   6 769.461 159.005  12
  -2  -8  -6 1125.69 172.646   8
  -2  -8  -7 567.276 116.758   8
   2  -8   7 454.720 127.460  12
  -2  -8  -8-34.9062 38.3880   8
   2  -8   8 89.1198 77.4076  12
   2  -8   9 1425.38 223.361  12
  -2  -8  -9 1528.04 188.114   8
   2  -8  10 20517.4 852.871  12
  -2  -8 -10 20122.8 713.371   8
   2  -8  11 686.407 148.650  12
   2  -8  12 11387.5 562.558  12
  -2  -8 -13 4791.47 257.829  11
  -2  -8 -14 9093.42 346.669  11
  -2  -9  12 695.447 126.007  12
  -2  -9  11 53.8423 53.4270  12
  -2  -9  10 3655.27 333.324  12
  -2  -9   9-6.56876 73.6091  12
   2  -9  -9 26.8267 27.8839  12
  -2  -9   8 32383.3 1171.95  12
   2  -9  -8 28408.9 739.960  12
   2  -9  -7 492.481 86.1554  12
  -2  -9   7 410.051 159.624  12
  -2  -9   6 29258.3 1179.53  12
   2  -9  -6 28307.5 843.437  12
  -2  -9   5 7909.08 580.546  12
   2  -9  -5 7714.24 431.614  12
  -2  -9   4 14880.5 810.545  12
   2  -9  -4 14574.7 626.132  12
   2  -9  -3 8970.45 492.251  12
  -2  -9   3 10166.5 647.104  12
  -2  -9   2 7413.04 521.124  12
   2  -9  -2 5651.43 397.262  12
   2  -9  -1 1178.81 183.121  12
  -2  -9   1 1287.11 220.270  12
   2  -9   0 10375.9 566.102  12
  -2  -9   0 10466.1 575.033  12
  -2  -9  -1 54.8673 44.7307  12
   2  -9   1 127.956 70.9954  12
   2  -9   2 1673.00 232.245  12
  -2  -9  -2 1503.30 180.012   8
   2  -9   3 2041.62 251.489  12
  -2  -9  -3 2184.51 221.433   8
   2  -9   4 16441.6 741.027  12
  -2  -9  -4 13339.6 581.994   8
   2  -9   5 5173.15 401.175  12
  -2  -9  -5 4742.87 324.185   8
  -2  -9  -6 3028.73 253.150   8
   2  -9   6 2979.56 297.726  12
   2  -9   7 1559.49 206.353  12
  -2  -9  -7 1358.47 166.694   8
   2  -9   8 673.769 136.531  12
   2  -9   9 201.903 78.0770  12
   2  -9  10 2018.30 201.966  12
  -2 -10   4 16704.8 679.677  12
   2 -10  -4 14663.8 496.034  12
   2 -10  -3 3177.48 228.725  12
  -2 -10   3 3213.22 279.227  12
   2 -10  -2 128.019 69.8172  12
  -2 -10   2-154.065 83.0366  12
   2 -10  -1 8718.63 440.139  12
   2 -10   0 3512.81 271.984  12
   2 -10   1 9355.28 457.059  12
   2 -10   2 4228.10 299.242  12
   2 -10   3 4964.85 323.672  12
   2 -10   4 2.76727 50.6861  12
   2 -10   5 1836.00 183.007  12
   3   0 -24 5832.05 280.934  13
   3   0 -23 3.03969 26.9927  13
   3   0 -22 5356.33 331.938  13
   3   0 -21 89.3879 60.2040  13
   3   0 -20 60.8743 47.4425  13
   3   0 -19 22.7001 37.2336  13
   3   0 -18 879.726 148.488  13
   3   0 -17-21.9764 46.8300  13
   3   0 -16 3666.07 285.165   6
   3   0 -16 3717.14 304.253  13
   3   0 -15 42.1992 48.4347   6
   3   0 -14 11680.3 498.173   6
   3   0 -13 14.9006 35.5719   6
   3   0 -12 3929.39 259.536   6
   3   0 -11 66.0829 43.7563   6
   3   0 -10 253658. 4476.52   6
   3   0  -9 54.3365 37.7835   6
   3   0  -8 67788.3 1383.92   6
   3   0  -7 14.6758 19.7874   6
   3   0  -7 27.0802 16.3435   7
   3   0  -7 10.4687 18.5173   1
   3   0  -6 57255.2 1134.12   6
   3   0  -6 54850.5 1044.45   1
   3   0  -6 54391.0 1050.85   7
   3   0  -5 40.3755 17.0814   1
   3   0  -5 51.9749 18.9079   7
   3   0  -5 6.75179 19.5875   6
   3   0  -4 53441.6 979.323   1
   3   0  -4 50157.9 1061.48   6
   3   0  -3 11.2715 11.3275   1
   3   0  -2 6951.04 166.584   1
   3   0  -1 141.274 33.1380   2
   3   0  -1 144.562 35.1179   6
  -3   0   0 260028. 4411.53   2
   3   0   0 261394. 4372.92   6
  -3   0  -1-19.0592 20.0833   2
   3   0   1 49.3263 26.2444   6
   3   0   2 89344.3 1600.02   6
  -3   0  -2 85369.3 1644.66   2
   3   0   3 2.47334 26.8751   6
  -3   0  -3 33.8987 12.4480   1
  -3   0  -4 37255.8 713.963   3
   3   0   4 36546.9 807.972   6
  -3   0  -4 36487.1 695.624   1
  -3   0  -5-7.27701 9.70174   3
  -3   0  -5 6.49555 15.0881   1
  -3   0  -5-2.55459 25.0953   4
  -3   0  -6 47226.6 926.341   1
  -3   0  -6 47858.1 1035.45   4
  -3   0  -6 46922.9 898.663   3
  -3   0  -7 40.4274 20.8700   1
  -3   0  -7 24.0397 27.3902   4
  -3   0  -8 1822.59 149.445   4
  -3   0  -8 1734.13 133.933   1
  -3   0  -9-19.6165 35.9300   4
  -3   0 -10 83.3332 39.8655   4
  -3   0 -11 52.8411 39.4217   4
  -3   0 -12 21435.6 696.825   4
  -3   0 -13 64.5137 37.4246   4
  -3   0 -14 484.305 107.926   4
  -3   0 -15-4.40608 29.6258   9
  -3   0 -15 16.4069 34.1566   4
  -3   0 -16 12910.9 591.604   4
  -3   0 -16 14693.7 608.505   9
  -3   0 -17 1.74870 31.2247   9
  -3   0 -17-10.3548 44.0366   4
  -3   0 -18 4615.97 320.303   9
  -3   0 -19 169.049 92.0331   9
  -3   0 -20 97.9266 48.9359   9
  -3   0 -20 28.3143 25.8849  13
  -3   0 -21-51.2971 43.3038  13
  -3   0 -22 5677.18 308.083  13
  -3   0 -23 1.45267 22.5102  13
   3  -1 -24 1280.26 124.825  13
   3   1 -24 1373.60 127.648  13
   3   1 -23 82.1486 46.4706  13
   3  -1 -23 57.5599 31.7516  13
   3  -1 -22 3712.90 271.813  13
   3   1 -22 4225.31 288.014  13
   3  -1 -21-17.0106 32.7447  13
   3   1 -21 43.9555 49.4758  13
   3  -1 -20 1434.58 187.522  13
   3   1 -20 1655.03 197.145  13
   3   1 -19 9.11390 46.5978  13
   3  -1 -19 63.9325 41.3237  13
   3  -1 -18 12480.4 603.425  13
   3   1 -18 14164.6 628.939  13
   3   1 -17 1368.11 184.507  13
   3  -1 -17 1130.73 168.566  13
   3   1 -17 1239.43 171.980   6
   3  -1 -17 1115.01 142.728  11
   3   1 -16 4443.72 325.165  13
   3  -1 -16 4374.29 285.212  11
   3   1 -16 4195.40 314.779   6
   3  -1 -16 4084.47 326.537  13
   3  -1 -16 4555.47 333.636   9
   3   1 -15 1915.70 201.189   6
   3  -1 -15 2228.02 213.770   7
   3  -1 -15 1881.27 213.257  13
   3  -1 -14 36543.4 1010.24   7
   3  -1 -13 2569.06 214.348   7
   3  -1 -13 2758.40 220.021   6
   3  -1 -12 3411.06 236.283   6
   3  -1 -12 2926.14 219.774   7
   3  -1 -11 10348.0 425.523   6
   3  -1 -10 872.386 110.005   6
   3  -1  -9 6919.08 308.485   6
   3  -1  -9 5690.63 269.103   7
   3  -1  -8 14572.3 460.043   6
   3  -1  -8 14094.6 437.072   7
   3   1  -7 10553.2 312.038   1
   3  -1  -7 9455.11 328.839   7
   3  -1  -7 9766.89 351.472   6
   3  -1  -6 72582.5 1363.89   7
   3  -1  -6 75695.0 1406.65   6
   3  -1  -5 11650.1 366.476   6
  -3   1   5 11487.5 336.242   1
   3  -1  -5 11727.6 343.787   7
   3  -1  -5 12012.9 387.661   2
   3  -1  -4 48336.1 958.253   7
   3  -1  -4 50231.8 1008.64   6
   3  -1  -4 50291.9 1022.93   2
   3   1  -3 14143.0 364.894   6
  -3   1   3 13314.6 325.561   1
   3  -1  -3 14562.8 420.607   2
   3  -1  -3 13477.2 358.402   7
   3  -1  -3 14011.8 401.710   6
   3  -1  -2 243501. 4021.48   5
   3   1  -2 243444. 4001.25   6
   3  -1  -2 238311. 4006.51   7
   3  -1  -2 237682. 4085.78   2
  -3   1   2 230431. 3958.75   1
   3  -1  -2 237535. 4059.66   6
   3  -1  -1 37061.8 472.975   5
  -3   1   1 34510.3 510.025   2
   3   1  -1 35489.7 416.321   6
   3  -1  -1 36976.7 450.541   7
   3   1   0 150266. 2653.80   2
  -3   1   0 154286. 2744.70   2
   3  -1   1 229061. 3867.30   5
  -3  -1  -2 843947. 13617.4   2
   3  -1   2 817419. 13727.5   6
   3  -1   3 10910.4 310.689   5
   3  -1   3 10613.4 362.898   6
  -3  -1  -3 11091.5 313.455   2
  -3  -1  -4 30948.9 708.672   3
  -3  -1  -4 37052.5 736.053   2
   3   1   4 32392.2 644.346   1
   3  -1   4 35003.0 823.447   6
  -3   1  -4 33452.8 766.062   4
  -3  -1  -5 62772.4 1292.62   3
  -3  -1  -5 68680.7 1317.18   4
  -3  -1  -6 333.808 54.1111   4
  -3   1  -6 207.756 51.8173   4
  -3  -1  -6 291.660 50.2110   3
  -3   1  -7 1069.37 89.7330   1
  -3   1  -7 1026.88 115.230   4
  -3  -1  -7 892.498 88.8834   3
  -3   1  -8 3019.91 207.968   4
  -3  -1  -8 2687.33 174.627   4
  -3  -1  -9 4760.65 246.590   4
  -3   1  -9 4576.61 270.333   4
  -3   1 -10 26335.3 772.118   4
  -3  -1 -10 25228.8 706.173   4
  -3  -1 -11 12536.1 469.290   4
  -3   1 -11 13340.0 526.067   4
  -3  -1 -12 1309.69 143.404   4
  -3   1 -12 1630.09 179.311   4
  -3  -1 -13 1716.06 172.281   4
  -3   1 -13 1852.76 194.663   4
  -3   1 -14 34.6104 45.5172   4
  -3  -1 -15 97.3067 40.6376   9
  -3   1 -15 34.8386 49.3773   4
  -3   1 -16 113.628 60.6162   4
  -3  -1 -16 220.234 72.5787   9
  -3  -1 -17 1374.58 183.561   9
  -3  -1 -18 227.391 80.8338   9
  -3  -1 -19 6805.76 392.276   9
  -3  -1 -19 6107.32 375.710  13
  -3   1 -20 1309.08 165.983  13
  -3  -1 -20 1334.47 167.256  13
  -3  -1 -20 1440.35 167.552   9
  -3   1 -21 1247.39 149.790  13
  -3  -1 -21 1265.25 150.944  13
  -3  -1 -21 1111.46 138.851   9
  -3  -1 -22 4351.76 259.935  13
  -3   1 -22 4090.05 254.475  13
  -3  -1 -22 4134.69 240.756   9
  -3  -1 -23 498.028 76.7185  13
  -3   1 -23 541.587 80.0046  13
  -3  -2  24 113.044 53.0154  15
   3  -2 -23 225.790 58.2309  13
   3   2 -23 290.798 62.4550  13
   3   2 -22 483.978 90.2548  13
   3  -2 -22 262.416 69.3176  13
   3  -2 -21 2068.58 208.770  13
   3   2 -21 2077.23 201.984  13
   3  -2 -20 130.210 59.1804  13
   3   2 -20 124.094 48.8215  13
   3   2 -19 210.042 67.4411  13
   3  -2 -19 214.691 71.0434  13
   3  -2 -19 179.917 60.2419  11
   3  -2 -18 9016.68 434.495  11
   3  -2 -18 8538.10 489.650  13
   3   2 -18 9155.46 481.398  13
   3  -2 -17 22135.4 835.360  13
   3  -2 -17 22732.5 748.265  11
   3  -2 -17 21453.5 811.241   7
   3   2 -17 21784.4 802.412   6
   3   2 -17 22445.4 801.598  13
   3  -2 -16 0.78938 38.4744   9
   3   2 -16 30.9192 46.7757   6
   3  -2 -16 55.2343 56.6317  13
   3   2 -16-20.8977 34.9558  13
   3  -2 -16-26.4586 42.4790  11
   3  -2 -16 37.0135 33.9089   7
   3   2 -15 7953.27 427.195  13
   3  -2 -15 7696.89 449.358  13
   3  -2 -15 7997.58 399.912  11
   3  -2 -15 7875.67 444.165   7
   3  -2 -15 7873.91 452.004   9
   3  -2 -14 5044.94 338.957   7
   3  -2 -13 514.535 98.7430   7
   3  -2 -12 2931.90 237.420   7
   3  -2 -11 3919.70 263.967   7
   3   2 -10 1258.28 147.785   4
   3  -2 -10 1352.36 146.704   7
   3  -2  -9 7956.49 349.156   7
   3   2  -9 7453.81 349.357   4
   3  -2  -8 30.8809 29.7665   6
   3  -2  -8 33.0244 21.7512   7
   3  -2  -7 8574.10 336.084   7
   3  -2  -7 7413.74 311.240   6
   3  -2  -6 5526.22 251.845   7
   3  -2  -6 5260.96 259.905   2
   3  -2  -6 4880.32 244.479   6
   3  -2  -5 17.3386 17.7856   6
  -3   2   5-0.41692 21.1019   3
   3  -2  -5 37.6441 25.4521   2
   3  -2  -5 43.6570 20.9095   7
   3  -2  -4 8075.63 296.669   7
   3  -2  -4 8026.65 311.575   6
  -3   2   4 8776.51 298.916   1
   3  -2  -3 119.247 32.2151   6
   3  -2  -3 17.2122 20.3386   7
  -3   2   3 77.4566 31.3370   3
   3  -2  -3-5.50361 18.0883   5
   3  -2  -2 262.154 46.6539   7
   3  -2  -2 313.090 54.8472   5
   3   2  -2 518.554 52.1191   6
  -3   2   2 317.735 50.1045   3
  -3   2   2 532.547 68.7845   2
   3  -2  -2 274.792 57.5053   6
   3   2  -1 39765.3 779.071   6
  -3   2   1 42801.7 906.940   2
   3  -2  -1 41391.9 891.557   5
   3  -2  -1 40305.6 851.241   7
  -3   2   1 38713.4 807.635   3
   3  -2  -1 40855.3 922.374   6
   3   2   0 59984.0 1091.13   2
   3  -2   0 59993.6 1172.95   7
  -3   2   0 60950.7 1242.77   2
  -3   2   0 59030.1 1103.47   3
   3  -2   0 59070.8 1208.11   5
   3  -2   0 59461.6 1257.92   6
   3   2   1 18597.7 398.405   2
   3  -2   1 17309.4 498.742   5
   3  -2   1 19197.5 570.878   6
  -3   2  -1 18313.3 400.489   3
   3  -2   2 374.058 61.3677   5
   3  -2   2 526.199 84.9273   6
  -3   2  -2 509.260 39.5363   3
  -3   2  -3 6325.60 264.092   4
   3  -2   3 5749.22 297.125   6
   3  -2   3 6132.54 265.405   5
  -3   2  -4 7.78457 22.6359   4
  -3  -2  -4 15.3197 16.6497   4
   3   2   4 16.2471 21.4101   1
   3   2   5 2780.38 132.275   1
  -3  -2  -5 2829.19 152.053   4
   3   2   6 9933.26 302.497   1
  -3   2  -6 11146.3 407.160   4
  -3   2  -7 47480.8 1112.26   4
  -3   2  -8 4865.37 282.781   4
  -3   2  -9 38966.5 1015.86   4
  -3   2 -10 23320.3 754.106   4
  -3   2 -11 7.58612 35.5712   4
  -3   2 -12 92.1070 62.9446   4
  -3   2 -13 1887.70 205.859   4
  -3   2 -14 10703.4 534.439   4
  -3  -2 -14 10953.6 526.042   9
  -3  -2 -14 10365.4 469.505  14
  -3   2 -15 20435.0 786.640   4
  -3  -2 -15 19822.5 689.227  14
  -3  -2 -15 20110.9 758.735   9
  -3  -2 -16 37.7401 27.2199  14
  -3  -2 -16 46.6528 55.2275   9
  -3   2 -16 22.7053 40.5695   4
  -3  -2 -17 5609.37 322.708  14
  -3  -2 -17 5788.26 374.638  13
  -3  -2 -17 5489.98 370.461   9
  -3  -2 -18 1825.98 203.083  13
  -3  -2 -18 2113.13 222.972   9
  -3  -2 -19 11778.5 534.802   9
  -3  -2 -19 11815.5 525.482  13
  -3   2 -20 5606.76 337.688  13
  -3  -2 -20 5482.96 326.864  13
  -3  -2 -20 5018.33 321.468   9
  -3  -2 -21 6947.07 346.563  13
  -3   2 -21 7220.20 357.848  13
  -3  -2 -21 6923.16 356.226   9
  -3   2 -22 70.2452 34.9383  13
  -3  -2 -22 2.77126 24.5986  13
  -3  -2 -22 116.794 45.7877   9
  -3   2 -23 1288.77 115.935  13
  -3  -3  23 3421.02 290.084  15
  -3  -3  22 173.308 72.3284  15
   3  -3 -22 208.936 50.5499  13
   3  -3 -21 288.562 71.4252  13
   3  -3 -20 939.750 139.691  13
   3  -3 -19 1493.55 162.482  11
   3  -3 -19 1374.35 178.666  13
   3  -3 -18 22754.9 829.932  13
   3  -3 -18 21833.7 734.118  11
   3  -3 -17 12693.6 609.135  13
   3  -3 -17 13469.8 557.654  11
   3  -3 -16 494.244 99.9443  11
   3  -3 -16 682.234 133.884   7
   3  -3 -16 426.055 107.645  13
   3  -3 -15 4495.06 344.643  13
   3  -3 -15 4765.22 315.183  11
   3  -3 -15 4678.75 360.157   7
   3  -3 -15 4663.12 351.518   9
   3  -3 -14 1264.08 176.197   9
   3  -3 -14 1405.01 190.380   7
   3  -3 -14 1295.68 157.294  11
   3  -3 -14 1232.98 180.824  13
   3  -3 -13 11733.1 559.420   7
   3  -3 -12 347.381 89.1894   7
   3  -3 -11 4953.27 329.155   7
   3  -3 -10 7569.69 399.308   7
   3  -3  -9 36121.6 984.886   7
   3  -3  -8 676.360 107.267   7
   3  -3  -7 52.7061 36.5605   7
   3  -3  -6 64398.3 1397.98   7
   3  -3  -5 2413.25 177.553   7
   3  -3  -5 2757.01 179.168   5
   3  -3  -5 2313.01 176.420   6
   3  -3  -4 82199.6 1600.65   5
   3  -3  -4 78582.5 1594.43   7
   3  -3  -4 77644.7 1619.45   6
   3  -3  -3 12068.6 414.965   5
   3  -3  -3 11724.3 406.136   7
   3  -3  -3 11547.2 429.948   6
  -3   3   3 12216.3 411.391   3
   3  -3  -2 20871.1 594.596   5
  -3   3   2 20538.0 557.028   3
   3  -3  -2 20376.7 566.065   7
  -3   3   2 20181.3 550.616   2
   3  -3  -2 20633.9 632.861   6
   3  -3  -1 4125.58 215.724   7
  -3   3   1 4037.94 196.025   3
  -3   3   1 4337.57 227.049   2
   3  -3  -1 4464.36 264.765   6
   3  -3  -1 4114.47 231.821   5
   3  -3   0 1483.45 123.380   7
  -3   3   0 1231.94 119.993   2
   3  -3   0 1382.53 135.647   5
  -3   3   0 1535.29 110.943   3
   3  -3   0 1314.34 143.336   6
   3  -3   1 3171.14 207.761   5
  -3   3  -1 3502.75 185.857   4
   3  -3   1 3479.23 238.311   6
  -3   3  -2 7183.99 296.611   4
   3  -3   2 6592.22 351.037   6
  -3   3  -3 5160.90 257.837   4
   3  -3   3 4670.45 269.466   5
  -3   3  -4 5906.99 276.623   4
   3  -3   4 5472.89 298.166   5
  -3   3  -5 3780.75 226.481   4
   3  -3   5 3308.34 232.285   5
  -3   3  -6 2052.68 171.377   4
  -3   3  -7 2884.27 214.215   4
  -3   3  -8 6023.76 330.303   4
  -3   3  -9 20117.8 686.395   4
  -3   3 -10 1312.59 163.129   4
  -3   3 -11 31542.3 965.933   4
  -3   3 -12 5096.12 352.444   4
  -3  -3 -13 709.550 119.353  14
  -3   3 -13 667.687 134.223   4
  -3  -3 -13 698.944 128.215   9
  -3  -3 -14 1099.81 161.764   9
  -3  -3 -14 1174.47 153.745  14
  -3   3 -14 1173.69 177.436   4
  -3   3 -15 689.082 147.448   4
  -3  -3 -15 554.316 114.029   9
  -3  -3 -15 625.811 113.430  14
  -3  -3 -16 2091.68 230.429   9
  -3  -3 -16 2126.59 205.492  14
  -3  -3 -17 13838.7 513.970  11
  -3  -3 -17 14927.6 568.014  14
  -3  -3 -17 14344.0 627.537   9
  -3  -3 -18 3639.49 252.937  14
  -3  -3 -18 3848.95 298.417   9
  -3  -3 -19-38.9322 53.4868   9
  -3   3 -20 11110.2 458.818  13
  -3  -3 -20 10330.5 468.320   9
  -3   3 -21 883.677 112.004  13
  -3  -3 -21 885.087 120.103   9
  -3   3 -22 1891.10 143.483  13
  -3  -3 -22 1763.72 149.998   9
  -3  -4  22 2081.87 234.839  15
  -3  -4  21 1858.54 246.770  15
  -3  -4  20 98.6114 59.8269  15
   3  -4 -20 303.448 66.8485  11
  -3  -4  19 2977.80 362.283  15
   3  -4 -19 3054.05 223.334  11
   3  -4 -18 261.698 80.8067  11
   3  -4 -17 6372.92 365.908  11
   3  -4 -16 31086.3 934.510  11
   3  -4 -15 141.654 61.4383  11
   3  -4 -14 5660.99 349.879  11
   3  -4 -14 6146.01 432.126   7
   3  -4 -13 6110.53 360.849  11
   3  -4 -13 6862.64 453.109   7
   3  -4 -13 7109.66 323.427  12
   3  -4 -12 1724.99 219.169   7
   3  -4 -12 1527.13 167.425  11
   3  -4 -11 359.384 105.572   7
   3  -4 -10 17276.1 699.636   7
   3  -4  -9 3283.42 276.249   7
   3  -4  -8 32675.4 972.855   7
   3  -4  -7 2747.61 232.346   7
   3  -4  -6 121.632 58.6270   7
   3  -4  -5 1601.86 152.923   5
   3  -4  -5 1492.71 160.261   7
   3  -4  -4 1299.47 140.779   5
   3  -4  -4 1101.14 130.826   7
   3  -4  -3 14582.5 518.495   5
   3  -4  -3 14919.3 524.637   7
   3  -4  -2 44641.1 1092.56   5
   3  -4  -2 43769.2 1055.24   7
   3  -4  -1 3479.06 242.303   5
   3  -4  -1 3169.37 215.242   7
   3  -4  -1 3839.72 258.932   6
   3  -4   0 17319.7 550.911   7
   3  -4   0 17449.4 602.760   5
  -3  -4   0 18129.1 541.874   5
   3  -4   1 1107.01 140.903   5
   3  -4   2 7880.70 394.034   5
   3  -4   3 1077.47 140.401   5
   3  -4   4 414.393 93.6224   5
  -3   4  -4 337.852 66.2914   4
   3  -4   5 8308.51 439.545   5
  -3   4  -5 7995.97 348.536   4
  -3   4  -6 8569.86 379.997   4
   3  -4   6 8002.29 445.003   5
   3  -4   7 8212.74 459.803   5
  -3   4  -7 8178.64 387.494   4
   3  -4   8 20991.5 799.119   5
  -3   4  -8 19920.0 676.047   4
  -3   4  -9 3549.21 268.276   4
  -3   4 -10 445.247 106.773   4
  -3   4 -11 345.475 102.501   4
  -3  -4 -11 386.496 94.4267  14
  -3  -4 -12 19030.5 701.128  14
  -3   4 -12 19343.9 755.241   4
  -3  -4 -12 19441.8 662.403   8
  -3  -4 -12 17700.0 726.983   9
  -3  -4 -13 167.636 57.2750  14
  -3  -4 -13 51.9117 43.7773   9
  -3   4 -13 106.152 66.0061   4
  -3   4 -14 12942.1 627.125   4
  -3  -4 -14 12602.1 604.843   9
  -3  -4 -14 12439.9 551.018  14
  -3  -4 -15 1270.16 160.940  14
  -3  -4 -15 1286.63 182.807   9
  -3  -4 -16-29.0336 34.6691  14
  -3  -4 -16 89.1591 69.0565   9
  -3  -4 -17 528.518 108.238   9
  -3  -4 -17 487.927 96.2299  14
  -3  -4 -17 569.649 94.1151  11
  -3  -4 -18 269.127 70.8950  14
  -3  -4 -18 217.165 70.5691   9
  -3  -4 -18 221.567 54.2441  11
  -3  -4 -19 2580.11 180.680  11
  -3  -4 -19 2562.14 227.059   9
  -3  -4 -20 2133.64 189.770   9
  -3  -4 -21 1585.67 146.773   9
  -3  -5  21 238.421 78.2860  15
  -3  -5  20 1740.80 232.685  15
   3  -5 -19 2161.43 170.942  11
  -3  -5  19 1859.49 258.598  15
  -3  -5  18 439.533 134.743  15
   3  -5 -18 587.650 95.7504  11
  -3  -5  17 775.589 189.578  15
   3  -5 -17 852.495 124.234  11
   3  -5 -16 2976.08 239.899  11
  -3  -5  16 2100.74 313.868  15
   3  -5 -15 85.3811 54.9635  11
  -3  -5  15-82.6894 98.7407  15
   3  -5 -14 4811.05 315.062  11
  -3  -5  14 3904.94 433.499  15
   3  -5 -13 858.874 113.119  12
  -3  -5  13 425.342 115.649  15
   3  -5 -13 635.639 110.448  11
   3  -5 -13 878.605 165.672   7
  -3  -5  12-35.9119 78.0956  15
   3  -5 -12 110.425 47.6744  12
   3  -5 -12 28.9137 46.8295  11
   3  -5 -12 4.72916 43.3067   7
  -3  -5  11 116.087 49.3459  15
   3  -5 -11 144.537 50.4755  12
   3  -5 -11 206.542 64.5850  11
   3  -5 -11 186.086 72.9000   7
  -3  -5  10 47.8430 68.7187  15
   3  -5 -10 15.0823 26.0151  12
   3  -5 -10 150.668 81.5949  11
   3  -5 -10 167.810 84.9159   7
   3  -5  -9 2941.16 287.573   7
   3  -5  -8 2738.02 266.600   7
   3  -5  -7 1694.69 208.558   7
   3  -5  -6 15989.8 656.867   7
   3  -5  -5 18234.3 634.830   5
   3  -5  -5 19656.7 724.182   7
   3  -5  -4 4164.95 278.464   5
   3  -5  -4 4413.48 307.144   7
   3  -5  -3 6150.52 358.114   7
   3  -5  -3 5522.84 332.547   5
   3  -5  -2 19445.9 672.113   7
  -3  -5   2 19273.5 693.232   5
   3  -5  -2 18313.3 667.431   5
   3  -5  -1 28248.5 830.570   7
   3  -5  -1 26744.0 855.937   5
   3  -5   0 33361.7 991.177   5
   3  -5   1 4034.61 307.452   5
   3  -5   2 4735.32 337.410   5
   3  -5   3 24.4456 44.0364   5
   3  -5   4 2324.26 249.939   5
   3  -5   5 23409.6 883.033   5
   3  -5   6 94.9068 60.7196   5
   3  -5   7 3774.81 343.602   5
   3  -5   8 18109.1 825.917   5
  -3  -5  -9 375.971 93.9834  14
  -3  -5  -9 420.295 98.7949   8
   3  -5   9 375.973 95.4025   5
  -3  -5 -10 1882.63 201.956  14
   3  -5  10 2039.17 273.013   5
  -3  -5 -10 1865.34 199.637   8
  -3  -5 -11 3723.56 293.263  14
   3  -5  11 4025.79 392.763   5
  -3  -5 -11 3957.01 291.377   8
  -3  -5 -12 1184.48 164.068  14
   3  -5  12 1146.19 217.184   5
  -3  -5 -12 1432.60 171.898   8
  -3   5 -12 1267.62 182.942   4
  -3  -5 -12 1225.82 178.117   9
  -3  -5 -13 1502.26 197.463   9
  -3  -5 -13 1559.34 175.020   8
  -3  -5 -13 1184.29 163.221  14
  -3  -5 -14 137.886 74.1074   9
  -3  -5 -14 19.5824 39.5804  14
  -3  -5 -15 8800.09 442.099  14
  -3  -5 -15 8394.00 476.494   9
  -3  -5 -16 177.288 77.3087   9
  -3  -5 -16 293.988 80.2938  14
  -3  -5 -17 13014.9 506.835  14
  -3  -5 -17 12693.2 474.481  11
  -3  -5 -17 13060.3 563.291   9
  -3  -5 -18 133.232 56.7471   9
  -3  -5 -18 68.1901 40.8403  11
  -3  -5 -18 206.308 60.9579  14
  -3  -5 -19 260.744 57.3361  11
  -3  -5 -19 263.610 65.7731   9
  -3  -5 -20 56.4192 27.1276  11
  -3  -6  19 47.1017 38.8982  15
   3  -6 -18 541.750 80.5652  11
  -3  -6  18 399.705 113.778  15
  -3  -6  17 28.4460 46.7134  15
   3  -6 -17-18.3097 30.0904  11
   3  -6 -16 149.012 51.8110  11
  -3  -6  16 136.801 87.5017  15
   3  -6 -15 1772.34 177.938  11
  -3  -6  15 1445.00 254.768  15
   3  -6 -14 2982.67 237.189  11
  -3  -6  14 2173.57 315.502  15
   3  -6 -13 22104.2 643.190  12
   3  -6 -13 20623.1 707.895  11
   3  -6 -12 8706.55 430.860  11
   3  -6 -12 9615.18 398.180  12
   3  -6 -11 20806.1 712.529  11
   3  -6 -11 22810.0 690.198  12
   3  -6 -10 1721.76 178.354  11
  -3  -6  10 1892.51 313.956  15
   3  -6 -10 2479.89 210.679  12
   3  -6 -10 1822.66 246.037   7
   3  -6  -9 587.907 141.050   7
  -3  -6   9 674.208 191.914  15
   3  -6  -9 685.947 114.426  12
   3  -6  -8 483.693 107.064  12
  -3  -6   8 391.637 153.232  15
   3  -6  -8 445.211 122.585   7
   3  -6  -7 10471.4 511.041  12
  -3  -6   7 9771.50 658.172  15
   3  -6  -7 8775.26 522.551   7
  -3  -6   6 811.253 182.711  15
   3  -6  -6 806.362 143.351  12
   3  -6  -6 745.726 142.623   7
   3  -6  -5 2313.67 232.240  12
  -3  -6   5 2105.03 271.985  15
   3  -6  -5 1962.90 235.164   7
   3  -6  -5 1873.20 199.043   5
  -3  -6   5 2518.21 302.659   5
   3  -6  -4 86.5025 59.2233   7
   3  -6  -4 108.327 67.4237   5
  -3  -6   4 79.0346 69.6600   5
   3  -6  -3 11395.1 536.433   5
   3  -6  -3 12364.7 581.603   7
   3  -6  -2 7028.96 419.079   5
   3  -6  -2 7742.59 437.521   7
   3  -6  -1 6721.52 422.485   5
   3  -6   0 596.965 132.411   5
   3  -6   1 7385.07 466.687   5
   3  -6   2 7440.23 477.382   5
   3  -6   3 9141.95 550.226   5
   3  -6   4 21612.0 868.546  12
   3  -6   4 23000.2 926.554   5
  -3  -6  -4 21978.1 829.465   8
  -3  -6  -5 9535.94 512.584   8
   3  -6   5 8884.21 533.964  12
   3  -6   5 10543.4 615.022   5
   3  -6   6 2867.97 299.721  12
   3  -6   6 3741.44 373.783   5
  -3  -6  -6 3105.13 282.241   8
  -3  -6  -6 3257.87 281.191  14
  -3  -6  -7 3375.77 289.244   8
   3  -6   7 3376.63 325.852  12
  -3  -6  -7 3159.10 280.437  14
   3  -6   7 3413.19 359.385   5
   3  -6   8 1150.89 183.072  12
  -3  -6  -8 1409.79 183.402  14
   3  -6   8 1145.40 222.876   5
  -3  -6  -8 1310.34 178.116   8
  -3  -6  -9 65.6045 42.4892   8
   3  -6   9-1.79560 46.6228  12
  -3  -6  -9 23.2573 44.3713  14
   3  -6   9-13.2952 79.8464   5
  -3  -6 -10 466.316 112.416  14
  -3  -6 -10 420.663 106.563   8
  -3  -6 -11 12812.4 565.160   8
  -3  -6 -11 12222.9 568.453  14
  -3  -6 -12 5547.28 344.853   8
  -3  -6 -12 5147.99 350.411  14
  -3  -6 -13 13.2378 27.7456  14
  -3  -6 -13 51.0014 36.0107   8
  -3  -6 -14 195.881 66.0957  14
  -3  -6 -15 11232.1 482.690  14
  -3  -6 -16 0.12513 32.1507  14
  -3  -6 -16 23.4007 28.7436  11
  -3  -6 -17 748.759 104.541  14
  -3  -6 -17 809.045 101.838  11
  -3  -6 -18 1523.65 125.775  11
   3  -7 -17 2680.74 163.981  11
  -3  -7  17 2203.82 245.038  15
   3  -7 -16 778.589 97.3423  11
  -3  -7  16 481.274 118.501  15
  -3  -7  15 4810.88 424.374  15
   3  -7 -15 5535.50 280.380  11
   3  -7 -14 2323.36 186.340  11
  -3  -7  14 1834.04 277.405  15
   3  -7 -13 5360.33 260.041  12
   3  -7 -13 5340.14 299.536  11
   3  -7 -12 835.434 119.746  11
   3  -7 -12 816.562 103.630  12
  -3  -7  12 573.973 177.091  15
   3  -7 -11 394.076 78.1403  12
  -3  -7  11 221.433 98.9299  15
  -3  -7  10 5528.10 547.513  15
   3  -7 -10 6342.32 339.545  12
   3  -7  -9 175.067 61.1482  12
  -3  -7   9 196.084 109.719  15
   3  -7  -8 64130.7 1549.82  12
  -3  -7   8 52173.9 1915.28  15
  -3  -7   7 6916.21 604.086  15
   3  -7  -7 7925.39 453.997  12
   3  -7  -6 1306.79 182.640  12
  -3  -7   6 1256.25 251.347  15
   3  -7  -5 18660.8 749.203  12
  -3  -7   5 19469.9 991.021  15
   3  -7  -4 6990.63 438.017  12
   3  -7  -4 6242.16 399.770   5
   3  -7  -3 893.905 153.766  12
   3  -7  -3 826.866 154.037   5
  -3  -7   3 585.414 151.367  15
  -3  -7   2 867.934 168.025   8
   3  -7  -2 773.318 148.551  12
  -3  -7   2 828.840 179.108  12
   3  -7  -2 772.711 150.255   5
  -3  -7   2 624.544 165.986  15
  -3  -7   1 1487.67 216.795  12
   3  -7  -1 1318.77 196.169   5
   3  -7  -1 1324.52 192.417  12
  -3  -7   1 1638.45 249.795  15
  -3  -7   1 1446.80 210.873   8
  -3  -7   0 66235.1 1797.48   8
   3  -7   0 66064.5 1764.47  12
   3  -7   0 64025.9 1754.90   5
  -3  -7   0 68782.8 1928.54  15
   3  -7   1 4140.71 363.013  12
   3  -7   1 3609.68 349.554   5
  -3  -7  -1 4168.41 364.625   8
   3  -7   2 1257.88 199.076  12
   3  -7   2 1494.39 229.668   5
  -3  -7  -2 1594.49 220.866   8
   3  -7   3-4.70775 74.4212  12
  -3  -7  -3 28.5854 35.4505   8
   3  -7   3-26.4726 54.2511   5
  -3  -7  -4 9945.89 559.390   8
   3  -7   4 9382.81 579.314  12
   3  -7   4 10219.0 641.212   5
  -3  -7  -5 14518.6 675.949   8
   3  -7   5 14382.9 736.728  12
   3  -7   6 162.745 84.7069  12
  -3  -7  -6 208.425 77.7883   8
   3  -7   7 19255.7 861.644  12
  -3  -7  -7 16675.8 717.707   8
  -3  -7  -8 4492.78 342.682   8
   3  -7   8 5045.22 418.841  12
  -3  -7  -8 5017.65 355.026  14
  -3  -7  -9 688.035 127.651  14
   3  -7   9 745.001 147.035  12
  -3  -7  -9 971.116 154.055   8
  -3  -7 -10 4178.92 313.800   8
   3  -7  10 4443.98 381.844  12
  -3  -7 -10 4258.04 319.089  14
  -3  -7 -11 13.3280 35.1038  14
  -3  -7 -11 9.21703 29.9404   8
  -3  -7 -12 6092.92 362.507  14
  -3  -7 -12 7013.98 378.203   8
  -3  -7 -13 166.407 67.8901  14
  -3  -7 -14-3.06112 31.0276  14
  -3  -7 -15 1463.03 139.680  11
  -3  -7 -15 1368.76 141.187  14
  -3  -7 -16 2290.94 161.564  11
  -3  -7 -17 3641.47 186.257  11
  -3  -8  15 958.959 161.424  12
  -3  -8  14 3129.62 297.560  15
  -3  -8  14 3202.41 308.424  12
  -3  -8  13 289.036 100.339  12
  -3  -8  13 90.7614 58.7364  15
  -3  -8  12 296.515 102.001  15
   3  -8 -12 239.538 48.5947  12
   3  -8 -11 906.108 102.183  12
  -3  -8  11 1292.04 233.488  15
   3  -8 -10 5820.39 286.705  12
  -3  -8  10 5595.89 518.139  15
  -3  -8   9 193.101 127.509  15
   3  -8  -9 143.435 58.1547  12
   3  -8  -8 1644.61 175.425  12
  -3  -8   8 1536.16 275.476  12
  -3  -8   8 1798.54 303.589  15
   3  -8  -7 194.394 71.6998  12
  -3  -8   7-22.2438 111.652  12
  -3  -8   7 13.8740 64.7887  15
  -3  -8   6 54.7663 57.1480  15
   3  -8  -6 277.797 96.3899  12
  -3  -8   6 222.642 102.392  12
   3  -8  -5 5294.69 373.328  12
  -3  -8   5 4853.46 484.620  12
  -3  -8   5 5015.81 515.531  15
  -3  -8   4 1592.45 255.740  12
   3  -8  -4 1411.40 192.596  12
  -3  -8   4 1429.72 275.161  15
   3  -8  -3 622.683 132.006  12
  -3  -8   3 737.621 195.270  15
  -3  -8   3 650.496 173.384  12
   3  -8  -2 859.765 164.367  12
  -3  -8   2 821.289 179.107  12
  -3  -8   2 1328.19 253.805  15
  -3  -8   1 17675.7 777.525   8
  -3  -8   1 19871.6 863.568  12
   3  -8  -1 17862.4 777.583  12
   3  -8   0 7080.66 480.724  12
  -3  -8   0 7479.43 487.347   8
   3  -8   1 112.300 60.3812  12
  -3  -8  -1 250.766 95.4018   8
   3  -8   2 39156.8 1290.36  12
  -3  -8  -2 38524.6 1235.88   8
  -3  -8  -3 4649.81 377.832   8
   3  -8   3 4899.80 409.999  12
  -3  -8  -4 12687.2 632.743   8
   3  -8   4 12988.3 692.784  12
   3  -8   5 1818.07 249.910  12
  -3  -8  -5 1850.50 223.884   8
  -3  -8  -6 129.748 78.4216   8
   3  -8   6 44.1212 61.9838  12
   3  -8   7 2169.68 267.044  12
  -3  -8  -7 1798.55 212.516   8
   3  -8   8 21634.5 885.125  12
  -3  -8  -8 20959.1 767.262   8
  -3  -8  -9 94.7972 56.6993   8
   3  -8   9 40.4930 54.7330  12
  -3  -8 -10 34475.3 975.710   8
   3  -8  10 34036.4 1099.72  12
   3  -8  11 14343.7 624.984  12
  -3  -8 -12 26204.5 739.675  14
  -3  -8 -13 630.081 91.7689  11
  -3  -8 -14 6698.29 282.221  11
  -3  -9  11 1025.84 175.917  12
  -3  -9  10 21.7327 53.0192  12
   3  -9 -10 101.023 29.5141  12
   3  -9  -9 70.5434 38.0257  12
  -3  -9   9 166.800 97.1203  15
  -3  -9   8 8889.80 596.637  12
   3  -9  -8 8039.72 328.727  12
   3  -9  -7 831.719 111.156  12
  -3  -9   7 643.126 156.704  12
   3  -9  -6 1462.41 161.003  12
  -3  -9   6 1262.15 240.662  12
   3  -9  -5 692.589 127.770  12
  -3  -9   5 936.501 196.053  12
  -3  -9   4 148.704 82.6680  12
   3  -9  -4 82.3607 72.1949  12
   3  -9  -3 223.062 85.1835  12
  -3  -9   3 206.125 107.425  12
  -3  -9   2 393.557 123.123  12
   3  -9  -2 298.536 107.322  12
   3  -9  -1 358.618 104.416  12
   3  -9   0 5350.14 386.301  12
  -3  -9  -1 2454.89 237.636   8
   3  -9   1 3037.69 287.150  12
   3  -9   2 15772.6 688.725  12
  -3  -9  -2 13161.5 592.229   8
  -3  -9  -3 5582.67 367.957   8
   3  -9   3 6579.98 430.345  12
   3  -9   4 2370.16 249.428  12
  -3  -9  -4 2107.44 219.827   8
  -3  -9  -5 4877.29 332.338   8
   3  -9   5 4925.86 368.799  12
  -3  -9  -6 4181.99 300.638   8
   3  -9   6 4373.59 336.800  12
  -3  -9  -7 3843.03 278.147   8
   3  -9   7 3978.00 309.103  12
   3  -9   8 3410.39 271.206  12
   3  -9   9 12.3159 42.7427  12
   3 -10  -4 195.669 50.3961  12
   3 -10  -3 4024.76 239.913  12
   3 -10  -2-66.6160 54.8751  12
   3 -10  -1 265.981 82.2778  12
   3 -10   0 4549.24 298.504  12
   3 -10   1 118.141 62.5225  12
   3 -10   2 6980.07 367.468  12
   3 -10   3 490.624 97.0758  12
   4   0 -24 7482.79 313.782  13
   4   0 -23 31.8433 36.2569  13
   4   0 -22 7930.70 402.816  13
   4   0 -21 51.6708 43.8152  13
   4   0 -20 4625.15 341.865  13
   4   0 -19 50.9027 47.2217  13
   4   0 -18 2595.99 261.200  13
   4   0 -17-59.2640 51.3478  13
   4   0 -17-9.95631 35.3197   6
   4   0 -16 6913.30 411.912   6
   4   0 -16 7634.15 447.083  13
   4   0 -15-21.5081 36.5984  13
   4   0 -15 25.8299 46.7368   6
   4   0 -14 38878.1 1085.42   6
   4   0 -13-0.74964 41.0119   6
   4   0 -12 22728.1 727.973   6
   4   0 -11-35.5579 44.8529   6
   4   0 -10 8855.82 386.879   6
   4   0  -9-1.48126 23.0748   6
   4   0  -9 20.8383 22.6703   7
   4   0  -8 30581.5 782.171   6
   4   0  -8 29899.0 695.726   7
   4   0  -7 56.4322 30.0385   1
   4   0  -7 9.46651 18.7142   6
   4   0  -7 42.3255 21.8327   7
   4   0  -6 7335.70 300.016   6
   4   0  -6 7972.17 252.224   1
   4   0  -5 17.8563 21.7714   6
   4   0  -5 6.91730 13.1462   7
   4   0  -5 64.2720 24.8852   1
   4   0  -4 35299.4 810.253   2
   4   0  -4 33895.0 691.203   7
   4   0  -4 33895.9 773.718   6
   4   0  -4 33472.6 662.852   1
   4   0  -3 24.6673 19.8459   6
   4   0  -3-2.79042 23.2514   2
   4   0  -3 6.85073 11.9974   7
   4   0  -2 53344.8 1107.21   2
   4   0  -2 53140.0 1085.24   6
   4   0  -1 26.2699 23.5365   2
   4   0  -1-16.3760 22.5711   6
  -4   0   0 59012.0 1397.66   2
   4   0   0 82461.5 1387.82   6
  -4   0  -1 46.2661 37.5875   2
   4   0   1 20.3017 22.7249   6
  -4   0  -2 69.9203 40.3304   2
   4   0   2 35.7816 22.6137   6
  -4   0  -3-48.0949 40.6193   2
   4   0   3 2.50920 35.1695   6
   4   0   4 616.624 75.3383   6
   4   0   5-3.85331 22.6962   6
  -4   0  -5 17.7766 13.0838   3
  -4   0  -5-6.53479 26.3369   4
  -4   0  -6 775.617 93.4347   4
  -4   0  -7-39.3784 39.5411   4
  -4   0  -8 47512.0 1096.59   4
  -4   0  -9 50.1831 37.8191   4
  -4   0 -10 39428.8 1006.62   4
  -4   0 -11-17.0140 25.5610   4
  -4   0 -12 9010.80 431.344   4
  -4   0 -13-43.6098 52.3997   4
  -4   0 -14 22.0723 27.0539   9
  -4   0 -14 69.7541 47.8975   4
  -4   0 -15 12.2000 32.4584   4
  -4   0 -15 2.39657 54.9232   9
  -4   0 -16 869.268 145.164   4
  -4   0 -16 1040.79 152.687   9
  -4   0 -17 55.0770 49.2141   9
  -4   0 -18 9624.92 468.783   9
  -4   0 -19-30.8471 45.1825   9
  -4   0 -20 2611.99 228.729  13
  -4   0 -20 2869.99 220.902   9
  -4   0 -21 37.6059 32.9156  13
  -4   0 -22 220.974 56.1845  13
  -4   0 -23-34.5142 26.2755  13
   4  -1 -24 6.45667 23.7194  13
   4   1 -24 43.0161 28.9198  13
   4   1 -23 3133.10 214.559  13
   4  -1 -23 2667.15 204.299  13
   4  -1 -22 4643.16 299.577  13
   4   1 -22 4963.72 303.708  13
   4   1 -21 2280.90 221.588  13
   4  -1 -21 2369.03 228.636  13
   4   1 -20 20666.1 762.247  13
   4  -1 -20 20075.9 764.438  13
   4   1 -19 846.405 149.383  13
   4  -1 -19 992.565 163.118  13
   4  -1 -18 13214.9 628.956  13
   4   1 -18 14797.0 646.374  13
   4  -1 -17 17253.1 720.717  13
   4   1 -17 18157.8 717.000  13
   4   1 -16 405.305 101.950  13
   4  -1 -16 313.429 76.2664  11
   4   1 -16 366.729 102.516   6
   4  -1 -16 201.950 70.8921  13
   4   1 -15 3832.51 300.127   6
   4  -1 -15 3951.39 316.186  13
   4   1 -15 4179.03 311.270  13
   4  -1 -15 3721.67 254.592  11
   4  -1 -14 1.24961 29.3523   6
   4   1 -14 13.3043 46.2412   6
   4  -1 -13 813.721 124.019   6
   4  -1 -13 906.431 129.180   7
   4   1 -13 868.858 136.647   6
   4  -1 -12 305.373 79.0596   6
   4   1 -12 432.635 92.3285   6
   4  -1 -12 289.349 73.5070   7
   4   1 -11 467.760 90.3633   6
   4  -1 -11 298.210 73.0563   6
   4  -1 -11 402.519 77.0529   7
   4  -1 -10 14984.7 502.215   7
   4  -1 -10 15114.7 527.868   6
   4   1 -10 15117.5 530.183   6
   4   1  -9 53626.1 1215.52   6
   4  -1  -9 53957.0 1181.05   7
   4  -1  -9 55976.2 1234.90   6
   4  -1  -8 42688.7 962.561   7
   4  -1  -8 42252.8 1006.21   6
   4   1  -8 43677.2 995.479   6
   4  -1  -7 23461.2 607.488   7
   4   1  -7 23292.4 553.920   1
   4  -1  -7 24570.6 663.175   6
   4   1  -7 24615.2 639.870   6
   4   1  -6 9363.26 274.934   1
   4  -1  -6 8176.49 295.115   7
   4   1  -6 7918.03 312.719   6
   4  -1  -6 8892.42 346.497   6
   4  -1  -5 1626.12 115.806   7
   4  -1  -5 1575.94 135.157   6
   4   1  -5 1549.99 121.338   6
  -4   1   4 325.312 45.3474   1
   4  -1  -4 279.120 54.8490   2
   4   1  -4 320.218 56.1829   6
   4  -1  -4 265.578 45.4532   7
   4  -1  -4 282.551 56.6632   6
   4  -1  -3 54.5656 28.8121   6
   4  -1  -3 26.6067 16.5093   7
   4  -1  -3 42.8122 27.8510   2
   4   1  -3 50.3805 18.2022   6
  -4   1   2 19997.5 409.317   1
   4   1  -2 20339.8 516.181   2
   4  -1  -2 20958.5 500.682   7
   4   1  -2 20178.1 500.019   6
   4  -1  -2 20392.3 552.060   6
   4  -1  -1 83740.8 1568.39   7
   4  -1  -1 85255.0 1568.23   5
  -4   1   1 86673.5 1461.19   1
  -4   1   1 85135.8 1668.19   2
   4   1  -1 85427.3 1573.45   6
   4   1  -1 84779.9 1586.32   2
   4  -1  -1 83683.9 1646.88   6
   4  -1   0 19818.5 482.013   5
   4   1   0 20239.1 496.777   2
   4  -1   0 19053.1 538.248   6
  -4   1   0 19013.7 562.060   2
   4   1   0 20446.3 485.524   6
   4   1   1 48586.5 825.002   1
   4  -1   1 50546.3 977.499   5
  -4   1  -1 50781.6 1108.62   2
   4  -1   1 48031.2 1058.22   6
   4   1   1 48990.1 966.131   6
   4   1   2 58.5481 23.5245   6
   4  -1   2 74.3798 39.8209   6
  -4   1  -2 117.276 55.3678   2
   4  -1   2 65.6178 28.3227   5
  -4  -1  -3 270925. 4664.79   2
   4  -1   3 278818. 4751.89   6
   4   1   3 271940. 4612.74   6
   4  -1   3 271971. 4601.55   5
   4  -1   4 61124.1 1299.32   6
   4  -1   4 59612.7 1175.46   5
   4   1   4 59893.7 1173.49   6
  -4  -1  -4 60863.8 1229.24   2
   4  -1   5 2671.73 195.365   6
  -4   1  -5 2304.16 168.728   4
  -4  -1  -5 2432.29 156.225   4
  -4  -1  -5 2316.37 146.579   3
  -4  -1  -6 70486.1 1498.50   3
  -4  -1  -6 80571.2 1579.83   4
  -4   1  -7 21507.3 639.820   4
  -4  -1  -7 20128.6 580.753   4
  -4  -1  -8 35306.0 874.295   4
  -4   1  -8 37076.3 938.074   4
  -4   1  -9 27134.9 785.324   4
  -4  -1  -9 26235.0 725.573   4
  -4   1 -10 48186.9 1193.67   4
  -4  -1 -10 47563.7 1126.34   4
  -4  -1 -11 370.186 79.5318   4
  -4   1 -11 286.878 75.6114   4
  -4  -1 -12 1082.39 136.607   4
  -4   1 -12 1001.91 139.554   4
  -4   1 -13 12322.0 549.506   4
  -4   1 -14 2089.21 222.328   4
  -4  -1 -14 2699.49 244.177   9
  -4  -1 -15 296.571 85.0568   9
  -4   1 -15 764.870 156.266   4
  -4   1 -16 14534.5 636.886   4
  -4  -1 -16 14944.4 631.967   9
  -4  -1 -17 10212.0 508.154   9
  -4  -1 -18 156.910 76.2837   9
  -4  -1 -19 3895.62 288.918  13
  -4  -1 -19 3289.18 261.049   9
  -4  -1 -20 5165.71 317.833  13
  -4  -1 -20 4763.06 302.021   9
  -4  -1 -21 7531.10 363.200  13
  -4   1 -21 7752.25 373.043  13
  -4  -1 -21 7171.06 346.738   9
  -4  -1 -22 89.5631 41.2873  13
  -4   1 -22 124.191 44.3962  13
  -4  -1 -22 80.9994 36.2890   9
  -4   1 -23 2423.87 162.269  13
   4   2 -23 1168.18 117.881  13
   4  -2 -23 1121.09 121.725  13
   4  -2 -22 22.9241 32.1276  13
   4   2 -22-19.8365 36.2886  13
   4  -2 -21 1145.47 149.737  13
   4   2 -21 1390.30 159.401  13
   4  -2 -20 160.103 70.2552  13
   4   2 -20 184.285 72.4759  13
   4   2 -19 9752.21 484.650  13
   4  -2 -19 8744.80 486.999  13
   4   2 -18 184.611 63.2391  13
   4  -2 -18 78.0816 52.0849  13
   4   2 -17 22375.4 796.155  13
   4  -2 -17 21756.1 842.723  13
   4  -2 -17 23004.7 754.682  11
   4  -2 -16 2541.92 259.705  13
   4   2 -16 2224.14 224.802  13
   4  -2 -16 2358.50 242.382   7
   4   2 -16 2293.30 239.695   6
   4  -2 -16 2046.92 202.477  11
   4  -2 -15 242.718 83.2443  13
   4   2 -15 168.576 49.3555  13
   4   2 -15 198.203 80.2367   6
   4  -2 -15 252.269 72.5798  11
   4  -2 -15 269.308 85.4439   7
   4  -2 -14 10288.2 526.151  13
   4  -2 -14 10524.5 456.178  11
   4  -2 -14 10745.4 513.169   7
   4   2 -14 10143.9 499.064   6
   4   2 -13 11482.7 517.422   6
   4  -2 -13 11504.2 517.097   7
   4  -2 -12 1423.34 166.046   7
   4  -2 -11 3918.32 268.741   7
   4  -2 -11 3673.52 252.408   6
   4  -2 -10 769.951 113.804   7
   4  -2 -10 513.855 97.3141   6
   4  -2  -9 6663.52 323.443   7
   4  -2  -9 5595.33 305.635   6
   4  -2  -8 158.246 49.4478   7
   4  -2  -8 157.471 50.2540   6
   4  -2  -7 22500.5 627.899   7
   4  -2  -7 21789.7 646.055   6
   4  -2  -6 193.392 55.7668   6
   4   2  -6 235.279 54.9243   6
   4  -2  -6 127.917 36.9303   7
   4  -2  -5 125.783 42.2013   6
   4   2  -5 142.933 38.9081   6
   4  -2  -5 207.125 48.1208   7
  -4   2   4 7761.63 274.777   1
   4  -2  -4 7734.79 300.227   7
   4   2  -4 7223.21 269.274   6
   4  -2  -4 7087.41 316.471   6
   4  -2  -3 4625.78 226.324   5
   4   2  -3 4723.86 200.899   6
   4  -2  -3 4556.38 220.499   7
   4  -2  -3 4532.91 248.287   6
   4   2  -2 3400.36 163.042   6
   4  -2  -2 3786.86 202.621   5
   4  -2  -2 3628.28 190.242   7
  -4   2   2 4276.74 203.132   3
  -4   2   2 3889.71 219.174   2
   4  -2  -2 3532.27 219.032   6
   4   2  -1 4300.79 176.113   6
   4  -2  -1 4400.06 221.109   5
   4  -2  -1 4399.37 211.082   7
  -4   2   1 4264.86 191.888   3
   4   2  -1 4539.44 187.611   2
   4  -2  -1 4270.28 246.380   6
  -4   2   1 4289.19 235.199   2
   4  -2   0 4918.79 239.754   5
  -4   2   0 4958.84 194.538   3
  -4   2   0 4752.70 261.304   2
   4   2   0 4963.03 194.549   2
   4  -2   0 4574.71 256.276   6
   4   2   0 4529.24 180.139   6
  -4   2  -1 28366.7 764.951   2
  -4   2  -1 26162.5 565.213   3
   4  -2   1 27688.9 770.901   6
   4   2   1 26336.2 570.387   6
   4  -2   1 27711.1 687.303   5
  -4   2  -2 64996.0 1149.90   3
   4  -2   2 64125.4 1321.63   5
   4  -2   2 61904.2 1411.17   6
   4  -2   3 2088.09 153.944   5
   4  -2   3 1852.33 172.988   6
   4  -2   4 1516.63 131.635   5
   4  -2   4 1422.46 155.028   6
  -4   2  -4 1665.50 145.192   4
   4  -2   5 8528.55 345.824   5
  -4  -2  -5 6935.89 270.922   4
   4  -2   6 80251.9 1680.80   5
  -4   2  -6 87632.6 1763.94   4
  -4   2  -7 51789.1 1207.03   4
   4  -2   7 48732.8 1142.16   5
  -4   2  -8 2762.72 220.797   4
  -4   2  -9 9988.33 454.058   4
  -4   2 -10 597.932 111.764   4
  -4   2 -11 24341.9 817.757   4
  -4   2 -12 1430.51 181.745   4
  -4   2 -13 32773.6 1014.42   4
  -4  -2 -13 30957.6 973.737   9
  -4  -2 -14 12037.6 507.365  14
  -4   2 -14 12204.8 575.349   4
  -4  -2 -14 10925.6 539.106   9
  -4  -2 -15 841.502 150.238   9
  -4  -2 -15 744.144 121.585  14
  -4   2 -15 928.902 161.300   4
  -4  -2 -16 126.821 68.1089   9
  -4  -2 -17 5289.38 361.074   9
  -4  -2 -18 6679.63 398.957   9
  -4  -2 -18 6851.10 391.462  13
  -4  -2 -19 3207.41 252.155  13
  -4  -2 -19 3317.44 265.255   9
  -4  -2 -20 595.560 105.002   9
  -4  -2 -20 671.738 107.339  13
  -4  -2 -21 12114.4 448.103  13
  -4   2 -21 12266.8 464.789  13
  -4  -2 -21 11670.2 459.876   9
  -4   2 -22 960.479 109.162  13
  -4  -2 -22 949.274 107.447   9
  -4  -3  23 1142.23 163.209  15
   4  -3 -22 2935.89 201.976  13
  -4  -3  22 2931.57 300.469  15
   4  -3 -21 2736.14 219.269  13
  -4  -3  21 2885.09 327.728  15
   4  -3 -20 1811.15 191.352  13
   4  -3 -19 13206.8 584.925  13
   4  -3 -18 15008.6 656.043  13
   4  -3 -18 15590.1 590.802  11
   4  -3 -17 40.1958 34.4211  13
   4  -3 -17 59.8236 42.6621  11
   4  -3 -16 5749.62 350.626  11
   4  -3 -16 5322.99 381.658  13
   4  -3 -15 9123.64 509.108  13
   4  -3 -15 9097.81 446.390  11
   4  -3 -15 8578.99 490.856   7
   4   3 -15 9500.75 499.062   6
   4  -3 -14 5203.32 372.960  13
   4   3 -14 6321.05 394.374   6
   4  -3 -14 5962.55 348.945  11
   4  -3 -14 5833.13 393.243   7
   4  -3 -13 28612.8 852.617  11
   4  -3 -13 29591.7 960.611   7
   4  -3 -12 90.4435 49.3809   7
   4  -3 -11 26840.6 864.317   7
   4  -3 -10 2365.44 219.981   7
   4  -3  -9 9372.35 436.172   7
   4  -3  -8 106.932 37.8767   7
   4  -3  -7 28803.1 771.709   7
   4  -3  -7 22776.4 714.198   6
   4  -3  -6 668.251 102.367   6
   4  -3  -6 765.088 102.391   7
   4  -3  -5 9630.38 389.304   7
   4  -3  -5 9035.07 401.529   6
   4  -3  -4 14614.9 487.787   7
   4   3  -4 14536.6 423.357   6
   4  -3  -4 14203.4 477.605   5
   4  -3  -4 13696.5 517.727   6
   4   3  -3 48981.9 990.467   6
   4  -3  -3 48845.7 1105.84   5
   4  -3  -3 48992.9 1092.34   7
   4  -3  -2 43293.5 970.544   5
   4  -3  -2 41580.2 934.933   7
   4  -3  -2 41677.9 1038.75   6
  -4   3   2 41929.5 930.058   3
   4  -3  -1 9377.13 367.471   7
   4  -3  -1 10676.4 414.028   5
   4  -3  -1 11241.4 484.164   6
  -4   3   1 9809.46 349.307   3
   4  -3   0 12757.3 463.855   5
   4  -3   0 12089.8 510.140   6
   4  -3   1 14690.7 517.249   5
   4  -3   1 15119.2 574.963   6
   4  -3   2 28209.9 786.298   5
   4  -3   2 27932.0 855.854   6
  -4   3  -2 28742.5 755.227   4
   4  -3   3 22484.7 689.025   5
  -4   3  -3 23357.4 669.206   4
   4  -3   3 22563.8 771.944   6
  -4   3  -4 2287.59 197.022   4
   4  -3   4 1843.44 174.170   5
  -4   3  -5 12311.7 471.154   4
   4  -3   5 11182.4 473.870   5
  -4   3  -6 10152.2 435.189   4
   4  -3   6 9310.32 433.186   5
  -4   3  -7 755.191 115.703   4
   4  -3   7 982.791 137.067   5
   4  -3   8 45360.1 1197.96   5
  -4   3  -8 46829.4 1198.16   4
  -4   3  -9 1520.17 178.216   4
   4  -3   9 1524.83 180.849   5
  -4   3 -10 10400.1 505.728   4
  -4   3 -11 4557.90 330.703   4
  -4   3 -12 11207.5 554.609   4
  -4  -3 -12 10859.8 530.758   9
  -4  -3 -12 10607.8 487.362  14
  -4  -3 -13 3440.21 269.269  14
  -4   3 -13 3659.64 307.047   4
  -4  -3 -13 3160.37 279.673   9
  -4  -3 -14 420.776 95.8784  14
  -4  -3 -14 497.395 114.326   9
  -4   3 -14 452.286 112.356   4
  -4  -3 -15 143.324 48.4862   9
  -4  -3 -15 194.920 64.7356  14
  -4  -3 -16 1117.13 165.025   9
  -4  -3 -16 1054.79 139.177  14
  -4  -3 -17 6976.49 365.895  14
  -4  -3 -17 7614.66 435.310   9
  -4  -3 -18 14456.5 523.948  14
  -4  -3 -18 14524.0 606.488   9
  -4  -3 -19 574.676 111.167   9
  -4   3 -20 1349.86 144.406  13
  -4  -3 -20 1329.33 152.639   9
  -4   3 -21 1006.68 112.268  13
  -4  -3 -21 904.607 112.849   9
  -4  -3 -22 932.782 102.174   9
  -4  -4  22 5511.00 373.112  15
  -4  -4  21 2724.33 292.968  15
  -4  -4  20 8183.18 556.134  15
  -4  -4  19 175.045 101.175  15
   4  -4 -19 163.930 54.8960  11
   4  -4 -18 9482.86 430.920  11
  -4  -4  18 7913.41 598.484  15
   4  -4 -17 8011.13 408.242  11
  -4  -4  17 7223.15 581.164  15
   4  -4 -16 19462.1 694.504  11
  -4  -4  16 18542.0 963.740  15
   4  -4 -15 68345.3 1606.53  11
   4   4 -14-22.4572 57.2529   6
   4  -4 -14 37.1693 44.2003  11
   4  -4 -14 35.2115 63.4736   7
   4  -4 -13 14189.7 498.285  12
   4  -4 -13 13361.1 554.908  11
   4  -4 -13 13785.7 645.776   7
   4  -4 -12 56741.4 1262.78  12
   4  -4 -12 55096.7 1344.59  11
   4  -4 -12 54138.4 1481.81   7
  -4  -4  11 240.167 83.0542  15
   4  -4 -11 407.980 113.286   7
   4  -4 -10 4941.53 348.676   7
   4  -4  -9 212.178 68.6320   7
   4  -4  -8 2381.57 227.357   7
   4  -4  -7 51.8233 34.7054   7
   4  -4  -6 733.133 122.063   7
   4   4  -5 6828.72 297.016   6
   4  -4  -5 6919.79 363.774   7
   4  -4  -4 17979.4 602.635   5
   4  -4  -4 17586.2 609.530   7
   4  -4  -3 617.452 113.309   6
   4  -4  -3 586.828 98.1964   7
   4  -4  -3 515.331 93.1574   5
   4  -4  -2 57364.4 1309.25   7
   4  -4  -2 55876.6 1393.39   6
   4  -4  -2 56676.7 1327.88   5
   4  -4  -1 789.849 111.116   7
   4  -4  -1 700.964 120.523   6
   4  -4  -1 722.017 114.744   5
   4  -4   0 11563.6 493.649   5
   4  -4   0 11711.9 537.847   6
   4  -4   1 448.202 107.540   6
   4  -4   1 438.088 93.0955   5
   4  -4   2 1128.71 149.981   5
  -4   4  -3 12044.8 449.335   4
   4  -4   3 11311.7 508.757   5
   4  -4   4 4886.20 328.244   5
  -4   4  -4 5144.11 291.262   4
  -4   4  -5 136.578 47.6629   4
   4  -4   5 171.626 82.4745   5
  -4   4  -6 8711.28 415.432   4
   4  -4   6 9245.54 483.946   5
  -4   4  -7 84.5964 51.5360   4
   4  -4   7 52.8412 68.1004   5
  -4   4  -8 1142.78 155.544   4
   4  -4   8 1334.05 190.735   5
   4  -4   9 1663.60 211.230   5
  -4   4  -9 1514.39 184.478   4
  -4  -4 -10 835.661 139.821  14
   4  -4  10 1112.24 182.344   5
  -4   4 -10 1177.33 169.482   4
  -4   4 -11-0.19663 46.1243   4
  -4  -4 -11 66.3800 42.9443   8
  -4  -4 -11 19.9068 44.1818  14
  -4  -4 -11 86.5506 53.4270   9
  -4  -4 -12 1694.06 192.866  14
  -4   4 -12 1649.59 210.826   4
  -4  -4 -12 1740.92 209.467   9
  -4  -4 -13 63.5776 48.8938   9
  -4  -4 -13 13.2268 35.8872  14
  -4   4 -13 114.889 77.1643   4
  -4  -4 -14 1592.37 187.660  14
  -4  -4 -14 1314.51 186.175   9
  -4  -4 -15 147.915 62.6315   9
  -4  -4 -15 112.094 52.0422  14
  -4  -4 -16 1952.88 195.758  14
  -4  -4 -16 1766.59 206.957   9
  -4  -4 -17 101.836 66.9246   9
  -4  -4 -17 59.7914 39.6058  14
  -4  -4 -18 1090.51 119.146  11
  -4  -4 -18 965.035 121.553  14
  -4  -4 -18 1327.89 164.628   9
  -4  -4 -19 40.1903 32.9585   9
  -4   4 -19 21.2936 38.6891  13
  -4  -4 -20 1484.50 150.649   9
  -4  -4 -21 17.9749 18.4266   9
  -4  -5  21 37.4260 53.7429  15
  -4  -5  20-9.39363 51.9335  15
  -4  -5  19 163.869 79.4877  15
   4  -5 -18 67.5816 39.8973  11
  -4  -5  18-50.8594 64.5690  15
   4  -5 -17 2703.13 215.450  11
  -4  -5  17 2246.47 308.527  15
  -4  -5  16 565.262 162.210  15
   4  -5 -16 676.217 112.964  11
  -4  -5  15 761.911 186.994  15
   4  -5 -15 705.591 121.999  11
  -4  -5  14 62.7415 93.5124  15
   4  -5 -14 151.155 61.1087  11
   4  -5 -13 3426.87 229.624  12
   4  -5 -13 3261.62 256.373  11
  -4  -5  13 3094.45 380.581  15
  -4  -5  12 721.385 181.329  15
   4   5 -12 632.295 111.770   6
   4  -5 -12 594.101 108.084  11
   4  -5 -12 796.480 153.266   7
   4  -5 -12 825.578 116.687  12
   4   5 -11 8401.36 433.716   6
   4  -5 -11 9662.73 413.423  12
   4  -5 -11 8877.44 526.954   7
   4  -5 -11 8024.93 408.228  11
  -4  -5  11 8829.83 637.754  15
   4  -5 -10 3795.43 333.902   7
   4  -5 -10 3284.13 247.711  11
  -4  -5  10 3288.33 373.450  15
   4  -5  -9 1115.50 141.912  12
   4  -5  -9 866.705 158.463   7
  -4  -5   9 992.639 200.268  15
   4  -5  -8 442.592 108.821   7
   4  -5  -7 27314.8 937.808   7
   4  -5  -6 1766.69 204.249   7
   4  -5  -5 24322.2 783.719   5
   4  -5  -5 28091.4 894.270   7
   4  -5  -4 4253.71 293.833   5
   4  -5  -4 4196.60 308.593   7
   4  -5  -3 12917.0 545.948   5
   4  -5  -3 13639.8 570.650   7
   4  -5  -2 102.059 52.3049   7
   4  -5  -2 63.3693 56.3658   5
   4  -5  -1 3968.53 299.580   5
   4  -5   0 1040.84 159.027   5
   4  -5   1 220.459 76.6556   5
   4  -5   2 4744.46 345.495   5
   4  -5   3 12083.8 586.836   5
   4  -5   4 5745.14 401.373   5
   4  -5   5 1837.78 241.215   5
   4  -5   6 1038.19 178.591   5
   4  -5   7 989.109 190.500   5
  -4  -5  -8 53965.3 1417.07  14
  -4  -5  -8 55694.5 1411.50   8
   4  -5   8 55091.7 1592.19   5
  -4  -5  -9 581.494 115.734   8
  -4  -5  -9 427.246 101.438  14
   4  -5   9 695.451 169.983   5
  -4  -5 -10-2.35456 49.1705   8
  -4  -5 -10 148.495 80.1284  14
   4  -5  10 205.713 99.5866   5
  -4  -5 -11 8897.55 447.897   8
  -4  -5 -11 8163.39 455.851  14
  -4  -5 -12 27403.1 913.618  14
  -4  -5 -12 29685.9 884.830   8
  -4  -5 -12 28326.6 979.824   9
  -4  -5 -13 3468.19 280.783  14
  -4  -5 -13 3811.72 270.376   8
  -4  -5 -13 3132.50 289.471   9
  -4  -5 -14 302.717 97.0382   9
  -4  -5 -14 290.021 85.1607  14
  -4  -5 -15 10939.5 543.044   9
  -4  -5 -15 11106.9 498.843  14
  -4  -5 -16 688.114 108.912  14
  -4  -5 -16 891.260 144.809   9
  -4  -5 -17 2422.38 183.657  11
  -4  -5 -17 2136.05 184.221  14
  -4  -5 -17 2112.53 206.357   9
  -4  -5 -18 3911.18 234.500  14
  -4  -5 -18 4069.94 223.610  11
  -4  -5 -18 4377.02 280.633   9
  -4  -5 -19 36.9598 19.9831  11
  -4  -5 -19 12.6593 23.8432   9
  -4  -6  19 172.771 71.8729  15
  -4  -6  18 448.909 113.439  15
   4  -6 -17 5.03929 24.8046  11
  -4  -6  17-64.1001 85.0370  15
  -4  -6  16 355.273 121.382  15
   4  -6 -16 384.332 78.4985  11
  -4  -6  15 531.798 167.373  15
   4  -6 -15 426.030 88.1713  11
   4  -6 -14 1901.64 184.381  11
  -4  -6  14 2070.59 319.402  15
   4  -6 -13 3874.08 273.222  11
   4  -6 -13 4431.96 254.238  12
  -4  -6  13 3653.66 422.912  15
   4  -6 -12 11410.1 449.030  12
   4  -6 -12 11615.0 492.590  11
  -4  -6  12 10636.7 748.927  15
  -4  -6  11 192.391 120.348  15
   4  -6 -11 213.798 61.5607  12
   4  -6 -11 94.1620 45.1278  11
  -4  -6  10 3557.59 414.601  15
   4  -6 -10 3658.68 261.522  12
   4  -6  -9 17350.8 790.528   7
  -4  -6   9 18151.9 974.048  15
  -4  -6   8 388.733 141.896  15
   4  -6  -8 516.278 119.359  12
   4  -6  -8 357.276 112.436   7
  -4  -6   7 102.137 74.6192  15
   4  -6  -7 164.268 80.4857  12
   4  -6  -7 117.929 85.1551   7
   4  -6  -6 22473.8 807.739  12
   4  -6  -6 20043.4 830.358   7
  -4  -6   6 20412.5 971.053  15
   4  -6  -5 5301.34 365.676  12
   4  -6  -5 4689.98 372.838   7
  -4  -6   5 5015.26 442.860  15
  -4  -6   5 4964.65 427.494   8
   4  -6  -4 531.260 115.966  12
  -4  -6   4 566.979 146.864   8
   4  -6  -4 695.080 140.241   7
   4  -6  -4 610.401 125.566   5
  -4  -6   4 563.707 146.643  15
   4  -6  -3 3414.31 296.716   5
  -4  -6   3 3640.58 357.810   8
   4  -6  -3 3358.36 289.210  12
   4  -6  -3 3888.59 324.115   7
  -4  -6   3 3366.14 345.183  15
  -4  -6   2 493.613 131.007  15
   4  -6  -2 571.523 121.589  12
   4  -6  -2 681.308 138.637   5
   4  -6  -1 2044.55 232.909   5
  -4  -6   1 2343.02 274.004  15
   4  -6  -1 2406.18 247.896  12
  -4  -6   0 20473.8 869.430   8
   4  -6   0 20865.2 808.915  12
  -4  -6   0 20945.0 878.310  15
   4  -6   0 20026.7 807.848   5
  -4  -6  -1 107632. 2445.17   8
   4  -6   1 104254. 2354.56  12
   4  -6   1 99957.0 2375.82   5
  -4  -6  -1 101701. 2458.47  15
   4  -6   2 15563.5 719.195   5
  -4  -6  -2 14274.2 681.064   8
   4  -6   2 13949.3 662.198  12
  -4  -6  -2 14232.8 718.853  15
  -4  -6  -3 72907.8 1817.72   8
   4  -6   3 67147.7 1785.53  12
   4  -6   3 70764.7 1865.13   5
  -4  -6  -4 2420.67 252.348  14
  -4  -6  -4 2513.37 263.172   8
   4  -6   4 2198.11 247.043  12
   4  -6   4 2656.19 294.836   5
  -4  -6  -5 13956.5 647.135   8
   4  -6   5 12691.4 643.007  12
   4  -6   5 13757.4 719.031   5
  -4  -6  -5 13964.4 633.901  14
  -4  -6  -6 3202.44 291.816   8
  -4  -6  -6 3529.32 301.913  14
   4  -6   6 3702.70 332.675  12
   4  -6   6 3377.70 354.923   5
  -4  -6  -7 11076.8 562.465  14
  -4  -6  -7 12192.6 582.633   8
   4  -6   7 11392.5 605.381  12
   4  -6   7 12293.6 694.374   5
  -4  -6  -8 3998.64 323.973  14
  -4  -6  -8 3770.33 306.630   8
   4  -6   8 4109.99 391.501   5
  -4  -6  -9 4014.96 312.882   8
  -4  -6  -9 3782.08 313.304  14
  -4  -6 -10 276.238 83.6943  14
  -4  -6 -10 157.170 66.5618   8
  -4  -6 -11 8588.79 446.335   8
  -4  -6 -11 8178.35 455.427  14
  -4  -6 -12 6534.84 395.881  14
  -4  -6 -12 6644.37 374.039   8
  -4  -6 -13 3061.23 240.284   8
  -4  -6 -13 2795.15 245.007  14
  -4  -6 -14 321.286 85.7256  14
  -4  -6 -15 275.240 70.2170  14
  -4  -6 -16 944.645 120.240  14
  -4  -6 -17 3214.45 205.112  14
  -4  -6 -17 3168.06 193.912  11
  -4  -6 -18 4034.50 197.550  11
  -4  -7  17 9701.20 532.141  15
  -4  -7  16 617.145 150.608  15
   4  -7 -15 6663.95 296.549  11
  -4  -7  15 6823.20 512.211  15
   4  -7 -14 163.858 47.9718  11
  -4  -7  14-29.5098 100.151  15
  -4  -7  13 5640.28 510.654  15
   4  -7 -13 5755.35 270.668  12
  -4  -7  12 7566.77 616.964  15
   4  -7 -12 7126.07 320.094  12
   4  -7 -11 5495.66 292.392  12
  -4  -7  11 5091.31 515.498  15
   4  -7 -10 1158.24 136.779  12
  -4  -7  10 697.781 195.870  15
  -4  -7   9 6925.41 624.249  15
   4  -7  -9 7585.78 390.100  12
   4  -7  -8 5342.86 346.776  12
  -4  -7   8 4352.99 489.450  15
  -4  -7   7 7161.78 623.666  15
   4  -7  -7 9554.39 516.718  12
   4  -7  -6 6452.08 412.710  12
  -4  -7   6 6031.21 553.621  15
   4  -7  -5 7623.89 457.361  12
  -4  -7   5 7267.06 599.386  15
  -4  -7   4 3465.03 354.105   8
   4  -7  -4 3408.01 304.545  12
  -4  -7   4 3778.47 420.206  15
  -4  -7   3 585.391 144.435  15
   4  -7  -3 543.863 125.472  12
  -4  -7   3 540.270 143.148   8
   4  -7  -3 416.879 117.203   5
  -4  -7   2 25274.3 1030.00   8
   4  -7  -2 22801.3 882.562   5
   4  -7  -2 25287.4 916.898  12
  -4  -7   2 25205.3 1089.04  15
  -4  -7   1 346.053 115.763  15
  -4  -7   1 626.261 152.356   8
   4  -7  -1 533.296 115.800  12
   4  -7  -1 560.740 138.407   5
  -4  -7   0 2187.48 276.949   8
   4  -7   0 2245.96 257.323  12
   4  -7   0 2040.66 250.121   5
  -4  -7   0 2192.97 292.965  15
   4  -7   1 614.133 143.748  12
   4  -7   1 479.428 126.085   5
  -4  -7  -2 213.011 87.3230   8
   4  -7   2 326.801 111.381  12
   4  -7   2 35.3676 54.1801   5
   4  -7   3 18177.9 814.919  12
  -4  -7  -3 18538.3 817.095   8
   4  -7   4 152.262 83.7421  12
  -4  -7  -4 27.3121 46.8001   8
   4  -7   5 2521.25 295.104  12
  -4  -7  -5 1823.51 232.023   8
  -4  -7  -6 2169.70 237.839  14
  -4  -7  -6 2501.20 265.483   8
   4  -7   6 2983.95 309.240  12
   4  -7   7 13339.8 682.559  12
  -4  -7  -7 12789.1 610.938  14
  -4  -7  -7 12939.6 618.584   8
  -4  -7  -8-2.75561 45.5679   8
   4  -7   8 54.2915 55.2974  12
  -4  -7  -8 61.9611 60.2793  14
  -4  -7  -9 1817.40 209.704   8
  -4  -7  -9 1610.75 196.722  14
  -4  -7 -10 10583.0 523.081  14
  -4  -7 -10 11449.4 522.923   8
  -4  -7 -11 66.3056 32.7807  14
  -4  -7 -11 226.188 72.7704   8
  -4  -7 -12 208.426 66.4574  14
  -4  -7 -12 377.484 86.0426   8
  -4  -7 -13 862.564 127.970  14
  -4  -7 -14 48.2958 33.8106  14
  -4  -7 -15 975.591 114.389  14
  -4  -7 -15 871.622 104.232  11
  -4  -7 -16 3477.68 190.635  11
  -4  -8  14 5218.63 395.732  12
  -4  -8  14 5889.83 423.068  15
  -4  -8  13 87.8235 68.2568  12
  -4  -8  13 154.726 95.7701  15
  -4  -8  12 15090.7 806.504  15
   4  -8 -11 44.3240 29.1856  12
  -4  -8  11-25.6715 65.0691  15
   4  -8 -10 957.380 111.376  12
  -4  -8  10 641.471 182.344  15
   4  -8  -9 2997.32 213.710  12
  -4  -8   9 2678.01 374.302  15
  -4  -8   8 9669.77 711.899  12
  -4  -8   8 9990.08 747.041  15
   4  -8  -8 10347.3 444.524  12
   4  -8  -7 2935.67 244.357  12
  -4  -8   7 3716.64 432.179  12
  -4  -8   7 3419.34 450.902  15
  -4  -8   6 4594.62 477.950  12
   4  -8  -6 5417.64 364.877  12
  -4  -8   6 5120.86 536.283  15
  -4  -8   5 5876.22 565.788  15
   4  -8  -5 5805.78 393.282  12
  -4  -8   5 5184.10 492.186  12
   4  -8  -4 16196.6 696.196  12
  -4  -8   4 17052.6 888.637  12
  -4  -8   4 17125.3 978.593  15
   4  -8  -3 52.3118 59.3978  12
  -4  -8   3 36.4824 64.9667  12
  -4  -8   3-18.0895 71.5617  15
   4  -8  -2 220.765 83.6323  12
  -4  -8   2 388.010 156.176  15
  -4  -8   2 175.508 81.0564   8
  -4  -8   1 79.4474 73.1989   8
   4  -8  -1 6.01361 49.2131  12
  -4  -8   0 44044.3 1391.16   8
   4  -8   0 43727.1 1323.96  12
  -4  -8  -1 284.199 116.563   8
   4  -8   1 128.348 60.3266  12
   4  -8   2 3217.24 314.181  12
  -4  -8  -2 3123.44 321.111   8
  -4  -8  -3 769.843 153.120   8
   4  -8   3 1035.50 182.121  12
   4  -8   4 5017.90 401.602  12
  -4  -8  -4 5298.68 403.334   8
   4  -8   5 242.577 84.5296  12
  -4  -8  -5 276.342 94.9163   8
   4  -8   6 782.284 154.211  12
  -4  -8  -6 605.430 122.392   8
  -4  -8  -7 373.826 85.4352   8
   4  -8   7 574.501 145.157  12
  -4  -8  -8 4543.07 324.232   8
   4  -8   8 4867.08 365.464  12
  -4  -8  -9-20.1240 52.3580   8
   4  -8   9 8.45017 44.0608  12
  -4  -8 -10-4.52895 42.9303  14
  -4  -8 -10 43.8469 47.5913   8
  -4  -8 -11 4526.95 272.988  14
  -4  -8 -12 17.8031 30.6633  14
  -4  -8 -13 11406.5 405.344  14
  -4  -8 -13 12259.9 413.167  11
   4  -9 -10 34.1714 23.3294  12
  -4  -9  10 9.67197 66.1910  12
   4  -9  -9 306.865 55.6817  12
  -4  -9   9 668.764 159.115  12
   4  -9  -8 443.881 73.3506  12
  -4  -9   8 354.218 132.627  12
   4  -9  -7 481.773 82.4621  12
  -4  -9   7 617.038 158.657  12
   4  -9  -6 2345.44 192.277  12
  -4  -9   6 2727.26 329.145  12
   4  -9  -5 529.606 97.4201  12
  -4  -9   5 394.601 128.379  12
   4  -9  -4 9027.88 458.354  12
  -4  -9   4 8943.37 567.051  12
   4  -9  -3 596.892 129.084  12
   4  -9  -2 22930.6 813.715  12
   4  -9  -1 5246.77 363.062  12
   4  -9   0 1116.88 167.295  12
  -4  -9   0 781.754 135.621   8
   4  -9   1 5901.20 390.077  12
  -4  -9  -1 5027.93 355.333   8
  -4  -9  -2 595.501 119.836   8
   4  -9   2 535.486 118.391  12
   4  -9   3 314.466 97.8170  12
  -4  -9  -3 334.727 82.6937   8
  -4  -9  -4 10988.3 527.943   8
   4  -9   4 11580.0 546.009  12
  -4  -9  -5 529.185 117.410   8
   4  -9   5 753.273 134.070  12
   4  -9   6 7153.23 398.818  12
  -4  -9  -6 6766.55 382.826   8
  -4  -9  -7 2168.59 203.743   8
   4  -9   7 2437.84 221.233  12
  -4  -9  -8 110.890 53.2597   8
   4  -9   8 131.770 50.7849  12
   4 -10  -2 64.8908 33.7449  12
   4 -10  -1 2170.12 171.408  12
   4 -10   0 866.188 115.035  12
   4 -10   1 9425.64 402.144  12
   5   0 -24 377.974 63.7626  13
   5   0 -23-4.10788 31.0394  13
   5   0 -22 56.2592 41.6739  13
   5   0 -21 29.6259 44.9644  13
   5   0 -20 16318.7 666.410  13
   5   0 -19 21.5649 36.9665  13
   5   0 -18 9196.10 508.427  13
   5   0 -17-1.23531 35.2219  13
   5   0 -17 2.45742 38.1535   6
   5   0 -16 28925.3 973.907  13
   5   0 -16 29099.2 939.428   6
   5   0 -15-14.5328 33.4378  13
   5   0 -15 1.79134 49.7742   6
   5   0 -14 824.745 135.034   6
   5   0 -13 28.1482 49.2858   6
   5   0 -12 2631.50 233.559   6
   5   0 -11-21.3995 32.1943   6
   5   0 -10 1720.82 174.924   6
   5   0  -9 36.0790 35.4802   6
   5   0  -8 107.724 50.2103   6
   5   0  -7 47.7256 39.8944   6
   5   0  -7 13.7013 13.5005   7
   5   0  -6 228.591 57.4192   6
   5   0  -6 237.307 44.3808   7
   5   0  -5 10.7920 20.1656   6
   5   0  -5 3.69637 16.3927   7
   5   0  -4 30830.8 668.443   7
   5   0  -4 31973.0 783.501   6
   5   0  -3 1.54786 21.1142   6
   5   0  -2 391.044 62.9294   6
   5   0  -1 7.03232 21.4605   6
   5   0   0 32912.1 783.553   6
  -5   0  -1 59.1639 30.9280   2
   5   0   1-16.6069 20.2956   6
   5   0   2 44105.1 984.836   6
  -5   0  -2 45463.1 1066.95   2
   5   0   3 21.7544 25.4552   6
  -5   0  -3-40.8963 30.7575   2
  -5   0  -4 14547.2 511.054   2
   5   0   4 12718.3 439.770   6
   5   0   5-4.69137 20.0931   6
  -5   0  -6 94793.9 1875.84   4
  -5   0  -7 25.3222 45.6548   4
  -5   0  -8 3604.73 238.425   4
  -5   0  -9 1.54381 36.5964   4
  -5   0 -10 352.083 83.4353   4
  -5   0 -11 2.05576 31.6274   4
  -5   0 -12 11647.4 516.480   4
  -5   0 -13 55.6674 47.9123   9
  -5   0 -13-5.29876 44.9830   4
  -5   0 -14 73268.2 1743.83   4
  -5   0 -14 77779.8 1768.00   9
  -5   0 -15 7.23106 40.6438   9
  -5   0 -15 0.53485 39.2473   4
  -5   0 -16 10273.4 499.757   9
  -5   0 -17-53.0382 47.6567   9
  -5   0 -18 25232.1 806.941   9
  -5   0 -19 6.63281 34.9577   9
  -5   0 -20 3049.49 234.977  13
  -5   0 -20 2748.50 207.067   9
  -5   0 -21 2.32772 27.8521  13
  -5   0 -22 2311.04 171.180  13
   5   1 -23 1652.47 148.149  13
   5  -1 -23 1464.22 145.254  13
   5  -1 -22 2658.49 219.157  13
   5   1 -22 3023.72 227.148  13
   5  -1 -21 532.214 106.284  13
   5   1 -21 631.076 112.934  13
   5  -1 -20 259.417 80.1663  13
   5   1 -20 235.259 72.9383  13
   5   1 -19 1052.10 163.772  13
   5  -1 -19 989.191 160.233  13
   5   1 -18 24100.3 861.092  13
   5  -1 -18 23398.9 868.750  13
   5  -1 -17 570.970 118.390  13
   5   1 -17 720.753 138.525  13
   5   1 -16 1342.27 185.126   6
   5  -1 -16 1412.08 193.130  13
   5   1 -16 1530.03 192.299  13
   5  -1 -15 106.456 50.0177  13
   5   1 -15 65.5644 47.9690  13
   5   1 -15 94.9942 60.1802   6
   5  -1 -14 415.016 99.4758  13
   5  -1 -14 526.054 117.226   6
   5   1 -14 433.697 108.597   6
   5   1 -13 3078.14 259.313   6
   5  -1 -13 3359.37 266.631   6
   5   1 -12 10797.8 484.541   6
   5  -1 -12 10268.7 478.985   6
   5   1 -11 29343.5 864.632   6
   5  -1 -11 28683.9 791.185   7
   5  -1 -11 29156.1 868.102   6
   5   1 -10 3728.09 255.392   6
   5  -1 -10 3503.44 221.440   7
   5  -1 -10 3520.03 253.813   6
   5   1  -9 15546.2 541.993   6
   5  -1  -9 14911.0 493.094   7
   5  -1  -9 15644.5 559.239   6
   5   1  -8 14569.5 501.027   6
   5  -1  -8 14641.5 470.803   7
   5  -1  -8 14879.0 533.955   6
   5   1  -7 8859.62 358.606   6
   5  -1  -7 8553.26 383.186   6
   5  -1  -7 8587.87 331.347   7
   5   1  -6 55126.2 1185.77   6
   5  -1  -6 55233.4 1151.79   7
   5  -1  -6 55440.6 1250.15   6
   5  -1  -5 15955.1 460.038   7
   5   1  -5 15966.9 482.126   6
   5  -1  -5 16867.1 544.715   6
   5  -1  -4 499.587 85.8597   6
   5  -1  -4 512.053 68.4426   7
   5   1  -4 522.750 74.9564   6
   5  -1  -3 8622.72 303.541   7
   5   1  -3 8937.50 322.064   6
   5  -1  -3 8648.04 356.118   6
   5  -1  -2 7315.79 320.691   6
   5   1  -2 8477.54 308.514   6
   5   1  -1 33472.1 796.414   2
   5  -1  -1 34240.1 853.318   6
   5   1  -1 36066.3 791.693   6
   5  -1   0 13790.6 471.343   6
   5   1   0 14065.5 410.400   6
   5  -1   1 34505.8 838.323   6
   5   1   1 35114.5 758.116   6
   5  -1   2 67637.8 1407.05   6
   5   1   2 67419.2 1287.25   6
   5  -1   3 178.529 54.0020   6
   5   1   3 249.204 52.4762   6
   5  -1   4 737.185 103.222   6
   5   1   4 621.122 82.6888   6
   5   1   5 16710.6 479.988   6
   5  -1   5 16365.4 562.757   6
  -5   1  -5 15391.8 520.828   4
  -5   1  -6 20808.7 626.489   4
  -5  -1  -6 18857.6 568.275   4
  -5   1  -7 85459.7 1842.15   4
  -5  -1  -7 86526.0 1797.68   4
  -5  -1  -8 65115.6 1419.04   4
  -5   1  -8 66952.2 1489.63   4
  -5  -1  -9 6184.12 321.477   4
  -5   1  -9 6707.07 358.411   4
  -5   1 -10 1958.09 196.645   4
  -5  -1 -10 1574.84 163.484   4
  -5  -1 -11 340.021 76.1704   4
  -5   1 -11 385.308 93.8424   4
  -5   1 -12 2998.10 258.593   4
   5   1  13 13255.6 720.223  10
  -5   1 -13 12831.9 575.792   4
  -5   1 -13 13510.2 556.384   9
  -5  -1 -13 13956.6 589.461   9
  -5   1 -14 4536.97 306.443   9
  -5   1 -14 4442.35 332.450   4
  -5  -1 -14 4428.91 321.606   9
  -5  -1 -15 86.8940 56.8714   9
  -5   1 -15 10.6129 43.2585   4
  -5  -1 -16 135.347 49.3467   9
  -5  -1 -17 1728.31 198.368   9
  -5  -1 -18 2883.77 247.984   9
  -5  -1 -19 2485.00 219.749   9
  -5  -1 -20 518.002 96.6979  13
  -5  -1 -20 486.949 92.4153   9
  -5  -1 -21 738.916 103.805  13
  -5   1 -21 684.909 102.983  13
  -5  -1 -21 858.530 109.342   9
  -5  -1 -22 48.1358 27.8506   9
  -5  -1 -22 89.9191 39.9505  13
  -5   1 -22 46.0392 30.9527  13
  -5  -2  23 5446.76 366.059  15
   5  -2 -23 5823.23 276.812  13
   5  -2 -22 1869.38 172.597  13
   5   2 -22 1874.55 158.752  13
  -5  -2  22 1767.26 233.494  15
   5   2 -21 68.7517 40.3548  13
   5  -2 -21 37.1558 41.8615  13
   5  -2 -20 672.289 119.583  13
   5   2 -20 716.978 118.353  13
   5  -2 -19 3392.61 291.288  13
   5   2 -19 3554.73 276.992  13
   5  -2 -18 1884.57 222.488  13
   5   2 -18 2284.41 228.213  13
   5  -2 -17 2427.21 256.694  13
   5   2 -17 2587.49 243.486  13
   5   2 -16 1834.08 215.486   6
   5  -2 -16 1722.15 215.686  13
   5  -2 -16 1698.66 180.920  11
   5   2 -16 1781.13 201.205  13
   5   2 -15 293.191 77.3934  13
   5  -2 -15 185.902 65.5445  13
   5   2 -15 310.735 92.5686   6
   5  -2 -15 222.704 63.3811  11
   5   2 -14 2103.78 217.597   6
   5  -2 -14 1802.52 215.446  13
   5   2 -14 1991.95 203.213  13
   5  -2 -14 2383.18 226.210   7
   5  -2 -14 2026.55 192.456  11
   5  -2 -13 31524.0 945.045   7
   5   2 -13 32134.8 968.023   6
   5  -2 -12 6980.81 377.742   7
   5   2 -12 7329.99 393.442   6
   5  -2 -11 50267.6 1222.90   7
   5   2 -11 51017.7 1244.46   6
   5   2 -10 376.014 89.5592   6
   5  -2 -10 391.175 94.0580   6
   5  -2 -10 381.549 86.4487   7
   5  -2  -9 654.758 107.833   6
   5  -2  -9 854.301 113.307   7
   5   2  -9 774.590 110.437   6
   5  -2  -8 21528.0 643.980   7
   5   2  -8 21835.7 644.320   6
   5  -2  -8 20038.2 668.218   6
   5   2  -7 11793.1 422.996   6
   5  -2  -7 11687.9 429.064   7
   5  -2  -7 10644.5 449.143   6
   5   2  -6 2906.59 188.987   6
   5  -2  -6 2993.27 195.746   7
   5  -2  -6 3091.78 224.852   6
   5   2  -5 13260.7 429.636   6
   5  -2  -5 13948.2 451.974   7
   5  -2  -5 12818.6 486.349   6
   5   2  -4 7296.59 287.888   6
   5  -2  -4 7915.43 316.054   7
   5  -2  -4 7326.94 353.772   6
   5  -2  -3 19414.5 549.623   7
   5   2  -3 19192.9 514.042   6
   5  -2  -3 19849.6 629.721   6
   5  -2  -2 62406.4 1285.15   5
   5  -2  -2 61890.6 1282.48   7
  -5   2   2 64095.1 1306.48   3
   5  -2  -2 61168.7 1387.67   6
   5   2  -2 60782.3 1226.84   6
   5  -2  -1 39350.9 897.981   5
  -5   2   1 36473.0 852.785   3
   5   2  -1 38556.4 854.706   2
   5  -2  -1 37997.4 982.981   6
   5   2  -1 39125.1 834.608   6
   5  -2   0 44214.4 965.711   5
  -5   2   0 41893.5 889.800   3
   5  -2   0 43433.0 1060.99   6
   5   2   0 45743.8 895.904   6
   5  -2   1 4811.48 298.200   6
   5   2   1 4634.81 199.384   6
   5  -2   1 4729.32 238.810   5
   5  -2   2 645.772 111.436   6
   5  -2   2 666.490 91.9519   5
   5  -2   3-17.1696 33.4774   5
   5  -2   3 36.4609 31.9959   6
   5  -2   4 26016.6 695.573   5
   5  -2   4 25450.7 791.664   6
  -5   2  -4 25862.1 737.891   4
  -5   2  -5 26186.8 738.579   4
  -5  -2  -5 22800.9 622.028   4
  -5   2  -6 34477.0 987.495   4
  -5   2  -7 52646.3 1278.58   4
  -5   2  -8 163.157 61.7187   4
  -5   2  -9 64200.2 1527.01   4
  -5   2 -10 233.438 69.4133   4
  -5   2 -11 30825.9 965.662   4
  -5   2 -12 15980.1 660.918   4
  -5  -2 -12 15048.6 630.812   9
   5   2  12 15969.8 761.514  10
  -5  -2 -13 7143.64 378.750  14
  -5  -2 -13 6489.73 405.258   9
  -5   2 -14 562.139 124.925   4
  -5  -2 -14 522.745 102.855  14
  -5  -2 -14 523.898 112.008   9
  -5  -2 -15 2562.23 254.148   9
  -5  -2 -16 9354.11 496.509   9
  -5  -2 -17 381.251 100.999   9
  -5  -2 -18 2025.43 201.845  13
  -5  -2 -18 2146.62 217.289   9
  -5  -2 -19 2393.12 215.743   9
  -5  -2 -19 2545.04 212.696  13
  -5  -2 -20 2151.97 189.884   9
  -5   2 -21 29.0216 31.4209  13
  -5  -2 -21 53.4609 36.2576   9
  -5   2 -22 457.728 68.5059  13
  -5  -2 -22 539.921 74.1088   9
   5  -3 -22 2162.08 166.536  13
  -5  -3  22 1821.63 224.036  15
   5  -3 -21 4388.05 273.969  13
  -5  -3  21 4461.53 386.850  15
  -5  -3  20-39.0816 76.2150  15
   5  -3 -20 114.792 58.3992  13
   5  -3 -19 3219.73 269.392  13
   5  -3 -18 2291.65 236.899  13
   5  -3 -17 249.312 84.1679  13
   5  -3 -17 242.989 72.0196  11
   5  -3 -16 5899.46 402.377  13
   5  -3 -16 5277.69 334.638  11
   5   3 -15 585.314 119.232   6
   5  -3 -15 620.090 116.329  11
   5  -3 -15 604.945 128.864   7
   5  -3 -15 373.321 103.014  13
   5   3 -14 58377.8 1504.64   6
   5  -3 -14 59092.4 1557.27  13
   5  -3 -14 58912.4 1419.89  11
   5  -3 -14 58733.7 1530.94   7
   5  -3 -13 1231.40 150.970  11
   5  -3 -13 1203.33 171.845   7
   5  -3 -13 852.268 143.323  13
   5   3 -13 1133.24 164.938   6
   5   3 -12 991.568 147.409   6
   5  -3 -12 1020.82 153.989   7
   5   3 -11 18.0826 35.2403   6
   5  -3 -11 27.2927 33.8957   7
   5   3 -10 19353.6 664.844   6
   5  -3 -10 18985.2 683.932   7
   5   3  -9 3879.02 259.936   6
   5  -3  -9 4240.78 286.510   7
   5  -3  -8 21.3613 26.3751   6
   5   3  -8 16.1014 32.7290   6
   5  -3  -8-24.7095 32.7726   7
   5  -3  -7 242.854 70.8735   6
   5   3  -7 254.254 58.5451   6
   5   3  -6 3062.20 197.155   6
   5  -3  -6 3142.41 225.655   7
   5  -3  -6 2746.46 227.107   6
   5   3  -5 13400.1 444.268   6
   5  -3  -5 15069.2 516.748   7
   5  -3  -5 13694.9 545.885   6
   5   3  -4 27035.3 668.841   6
   5  -3  -4 27290.0 747.528   7
   5   3  -3 6407.42 259.085   6
   5  -3  -3 7279.78 337.749   5
   5  -3  -3 6170.89 307.025   7
   5  -3  -3 6208.51 357.541   6
   5  -3  -2 2556.30 197.913   5
   5  -3  -2 2435.71 183.359   7
   5  -3  -2 2315.84 216.679   6
   5  -3  -1 40928.8 1013.13   5
   5  -3  -1 40550.6 1132.61   6
   5  -3   0 8327.90 378.811   5
   5  -3   0 8295.55 441.737   6
   5  -3   1 142010. 2670.46   5
   5  -3   1 132023. 2774.60   6
   5  -3   2 2767.72 212.861   5
   5  -3   2 2502.99 236.854   6
  -5   3  -2 2829.18 216.770   4
   5  -3   3 220.182 58.1040   6
   5  -3   3 164.795 55.0566   5
  -5   3  -4 196.268 65.9101   4
   5  -3   4 78.5804 39.7266   5
   5  -3   5 1497.36 166.501   5
  -5   3  -5 1684.22 178.794   4
  -5   3  -6 20198.4 695.189   4
   5  -3   6 19649.5 676.174   5
  -5   3  -7 21863.8 752.613   4
  -5   3  -8 237.337 82.1102   4
  -5   3  -9 8628.47 459.670   4
  -5   3 -10 8245.83 458.050   4
  -5  -3 -11 48.9426 54.7786   9
  -5   3 -11 52.1712 54.9521   4
  -5  -3 -11 98.2641 41.8837  14
  -5  -3 -12 9698.94 472.374  14
  -5   3 -12 10584.6 543.190   4
   5   3  12 9883.49 577.885  10
  -5  -3 -12 10164.8 522.589   9
  -5   3 -13 227.363 90.9562   4
  -5  -3 -13 188.947 64.5173  14
  -5  -3 -13 372.474 104.437   9
  -5  -3 -14 372.041 104.412   9
  -5  -3 -14 424.111 96.4462  14
  -5  -3 -15 10429.8 478.549  14
  -5  -3 -15 10318.5 532.588   9
  -5  -3 -16 516.963 116.808   9
  -5  -3 -16 424.589 86.0703  14
  -5  -3 -17 877.900 145.997   9
  -5  -3 -17 694.339 103.532  14
  -5  -3 -18 2315.73 180.499  14
  -5  -3 -18 2427.40 228.079   9
  -5  -3 -19 108.373 61.1714   9
  -5  -3 -20 0.59805 26.6236   9
  -5   3 -20 7.16205 22.8006  13
  -5   3 -21 3311.33 193.343  13
  -5  -3 -21 3384.52 209.744   9
  -5  -4  22 1070.67 156.710  15
  -5  -4  21 1381.81 198.368  15
  -5  -4  20 2262.80 271.002  15
  -5  -4  19 86.3874 75.4995  15
   5  -4 -18 3287.41 267.590  13
  -5  -4  18 3247.23 364.995  15
   5  -4 -17 8047.48 400.761  11
   5  -4 -17 7854.50 438.367  13
  -5  -4  17 7650.62 575.425  15
   5  -4 -16 3435.37 259.893  11
  -5  -4  16 3520.03 388.244  15
   5  -4 -16 3242.56 283.137  13
   5  -4 -15 2592.24 259.082  13
   5  -4 -15 2304.94 217.402  11
  -5  -4  15 2014.82 290.980  15
   5  -4 -14 41831.8 1126.40  11
  -5  -4  14 40941.1 1468.70  15
   5   4 -13 8736.77 470.334   6
   5  -4 -13 8851.50 435.418  11
   5  -4 -13 9278.69 521.151   7
  -5  -4  13 9040.44 623.258  15
   5   4 -12 14440.9 606.771   6
   5  -4 -12 15812.5 543.798  12
   5  -4 -12 14414.0 568.808  11
   5  -4 -12 14747.8 666.581   7
  -5  -4  12 14392.7 789.847  15
   5  -4 -11 37179.1 1040.83  11
   5  -4 -11 39312.6 1192.31   7
   5   4 -11 39860.2 1108.25   6
  -5  -4  11 41533.6 1405.73  15
   5  -4 -10 13197.7 599.582   7
   5   4 -10 12874.4 536.100   6
   5   4  -9 1006.72 134.261   6
   5  -4  -9 1020.25 155.165   7
   5   4  -8 1184.17 141.829   6
   5  -4  -8 1209.76 162.500   7
   5  -4  -7 2992.57 251.764   7
   5   4  -7 3007.46 212.929   6
   5   4  -6 455.050 79.6171   6
   5  -4  -6 307.487 81.1755   7
   5  -4  -5 735.840 118.353   7
   5  -4  -4 7621.63 381.118   5
   5  -4  -4 7768.66 389.958   7
   5  -4  -4 8078.93 459.315   6
   5  -4  -3 405.328 102.225   6
   5  -4  -3 477.776 93.3467   7
   5  -4  -3 619.317 110.124   5
   5  -4  -2 1651.28 177.311   5
   5  -4  -2 1583.46 164.977   7
   5  -4  -2 1608.18 197.496   6
   5  -4  -1 6911.23 374.690   5
   5  -4  -1 7105.20 430.603   6
   5  -4   0 20827.9 708.565   5
   5  -4   0 19138.7 764.899   6
   5  -4   1 41483.0 1117.39   5
   5  -4   1 38540.1 1197.01   6
   5  -4   2 2246.98 219.112   5
  -5   4  -2 2869.09 242.387   4
   5  -4   3 12187.8 547.326   5
  -5   4  -3 13780.8 538.738   4
  -5   4  -4-53.2673 56.8068   4
   5  -4   4 143.852 68.6678   5
  -5   4  -5 488.984 98.5769   4
   5  -4   5 646.081 128.082   5
  -5   4  -6 818.793 136.331   4
   5  -4   6 813.994 144.798   5
  -5   4  -7 235.521 66.9149   4
   5  -4   7 248.026 59.8723   5
  -5   4  -8 3308.39 282.183   4
  -5   4  -9 56.0286 55.2432   4
  -5  -4  -9 51.7894 33.7618  14
  -5  -4 -10 862.022 152.445   9
  -5   4 -10 1260.44 183.292   4
  -5  -4 -10 870.254 137.027  14
  -5   4 -11 1164.39 178.213   4
  -5  -4 -11 1064.56 154.283  14
  -5  -4 -11 1339.84 189.287   9
  -5  -4 -12 24381.1 833.908  14
  -5   4 -12 26608.7 935.149   4
  -5  -4 -12 23884.0 890.179   9
  -5  -4 -13 61.2726 32.6917   9
  -5  -4 -13 188.291 64.0692  14
  -5  -4 -14-0.40984 47.0569   9
  -5  -4 -14 50.3393 41.3422  14
  -5  -4 -15 37.2161 27.4695   9
  -5  -4 -15 99.0088 53.2509  14
  -5  -4 -16 6915.41 369.534  14
  -5  -4 -16 6652.89 405.767   9
  -5  -4 -17 110.385 64.1271   9
  -5  -4 -17 46.5631 35.2522  14
  -5  -4 -18 9010.63 375.185  14
  -5  -4 -18 9086.44 432.937   9
  -5   4 -19 1201.44 127.041  13
  -5  -4 -19 1348.14 145.520   9
  -5  -4 -20 12.2867 22.0262   9
  -5  -5  20 2628.12 269.998  15
  -5  -5  19 570.637 136.460  15
  -5  -5  18 4837.15 421.668  15
   5  -5 -17 11.6452 31.6303  11
  -5  -5  17 41.6547 62.9064  15
   5  -5 -16 2449.34 206.684  11
  -5  -5  16 2241.32 304.316  15
  -5  -5  15 10.4278 61.7274  15
   5  -5 -15 52.0110 43.3414  11
  -5  -5  14 605.569 169.675  15
   5  -5 -14 541.634 101.622  11
  -5  -5  13 70.1778 88.3193  15
   5  -5 -13 54.4522 42.1822  12
   5  -5 -13 58.9095 46.9734  11
   5  -5 -12 32625.7 943.754  11
  -5  -5  12 32203.9 1297.91  15
   5  -5 -12 34112.6 900.547  12
   5   5 -11 306.293 83.6429   6
   5  -5 -11 375.685 82.9254  12
   5  -5 -11 272.397 73.7319  11
   5  -5 -11 567.090 127.573   7
  -5  -5  11 575.627 160.091  15
   5  -5 -10 15359.7 563.406  12
   5  -5 -10 13405.8 659.419   7
  -5  -5  10 14390.7 801.055  15
   5  -5  -9 3479.70 262.060  12
   5  -5  -9 2676.88 273.590   7
  -5  -5   9 2705.46 330.778  15
  -5  -5   8 1507.05 238.714  15
   5  -5  -8 2034.01 205.260  12
   5  -5  -8 1521.65 203.125   7
  -5  -5   7 1528.04 232.320  15
   5  -5  -7 1650.89 210.953   7
   5  -5  -6 15367.8 655.910   7
   5  -5  -5 2420.73 239.239   7
   5  -5  -4 17136.7 653.329   5
   5  -5  -4 19750.3 730.574   7
   5  -5  -3 5836.29 367.485   5
   5  -5  -3 6416.47 383.211   7
   5  -5  -2 150.168 73.9253   5
   5  -5  -1 2638.03 250.811   5
   5  -5   0 5257.70 363.882   5
   5  -5   1 5752.92 388.587   5
   5  -5   2 40558.7 1209.74   5
   5  -5   3 467.597 113.271   5
   5  -5   4 26552.1 950.494   5
   5  -5   5 1004.11 174.818   5
  -5  -5  -6 20128.8 773.482  14
  -5  -5  -6 21830.5 790.143   8
   5  -5   6 21390.6 857.980   5
  -5  -5  -7 59.6104 45.0306  14
  -5  -5  -7 72.2389 50.0060   8
  -5  -5  -8 1586.48 192.509   8
  -5  -5  -8 1486.59 193.096  14
   5  -5   8 1741.76 235.749   5
  -5  -5  -9 693.522 123.244   8
  -5  -5  -9 782.976 141.967  14
  -5  -5 -10 10790.8 509.217   8
  -5  -5 -10 9993.72 516.377  14
  -5  -5 -11 11898.6 526.589   8
  -5  -5 -11 11265.4 545.925  14
  -5  -5 -12 120.088 29.7938   9
  -5  -5 -12 166.969 58.3503   8
  -5  -5 -12 186.632 74.9741  14
  -5  -5 -13 125.046 75.1989   9
  -5  -5 -13 57.5963 41.1696  14
  -5  -5 -14 844.384 144.033   9
  -5  -5 -14 933.638 141.911  14
  -5  -5 -15 15152.5 585.312  14
  -5  -5 -15 15973.9 653.035   9
  -5  -5 -16 280.230 76.3127   9
  -5  -5 -16 362.165 81.6177  14
  -5  -5 -17 5169.33 282.242  14
  -5  -5 -17 5212.30 261.195  11
  -5  -5 -17 5295.54 318.081   9
  -5  -5 -18 3084.44 194.339  14
  -5  -5 -18 3029.37 175.507  11
  -5  -5 -18 3123.74 219.850   9
  -5  -5 -19 8299.24 335.201   9
  -5  -6  19-115.826 76.2782  15
  -5  -6  18-4.72989 52.2374  15
  -5  -6  17 276.538 87.6993  15
  -5  -6  16 1248.07 218.157  15
  -5  -6  15 341.957 121.923  15
   5  -6 -15 414.334 78.7574  11
   5  -6 -14 2894.88 219.632  11
  -5  -6  14 2335.90 327.146  15
  -5  -6  13 28.3856 63.0938  15
   5  -6 -13 113.167 58.2821  11
   5  -6 -13 40.0194 25.4285  12
  -5  -6  12 1190.35 238.598  15
   5  -6 -12 1570.27 160.030  12
   5  -6 -11 10319.3 441.140  12
  -5  -6  11 9525.99 690.588  15
   5  -6 -10 6879.51 359.782  12
  -5  -6  10 6607.18 562.995  15
  -5  -6   9 159.379 77.7893  15
   5  -6  -9 286.342 81.2084  12
   5  -6  -8 257.562 71.4928  12
   5  -6  -8 188.399 85.1426   7
  -5  -6   8 451.628 134.121  15
  -5  -6   7 13205.1 788.085  15
  -5  -6   7 13335.8 760.836   8
   5  -6  -7 13943.6 684.605   7
  -5  -6   6 733.374 171.860   8
   5  -6  -6 1139.14 167.916  12
   5  -6  -6 763.186 151.157   7
  -5  -6   6 1066.98 214.689  15
   5  -6  -5 469.810 115.475  12
   5  -6  -5 162.115 72.9461   7
  -5  -6   5 250.755 99.0605  15
  -5  -6   5 220.187 99.6064   8
   5  -6  -4-22.7684 78.0051  12
  -5  -6   4 67.4752 81.4329   8
  -5  -6   4-16.5408 78.7881  15
  -5  -6   3 8602.65 598.024   8
   5  -6  -3 8533.72 476.057  12
   5  -6  -3 6981.12 430.387   5
  -5  -6   3 7840.94 543.395  15
  -5  -6   2 1418.04 222.107  15
  -5  -6   2 1715.20 259.193   8
   5  -6  -2 1482.50 194.945  12
   5  -6  -2 1102.21 169.494   5
  -5  -6   1 14235.8 758.731   8
   5  -6  -1 13809.1 628.761  12
   5  -6  -1 12194.1 603.076   5
  -5  -6   1 12499.2 684.499  15
  -5  -6   0 10293.8 619.768   8
   5  -6   0 10105.4 534.227  12
   5  -6   0 8961.44 516.500   5
  -5  -6   0 9953.88 600.000  15
  -5  -6  -1 20597.2 895.913   8
   5  -6   1 21117.2 826.530  12
   5  -6   1 20662.5 838.442   5
  -5  -6  -1 21874.2 932.199  15
  -5  -6  -2 6798.76 476.434   8
   5  -6   2 7165.85 455.365  12
   5  -6   2 6756.79 463.646   5
  -5  -6  -3 35.4391 52.9080  14
   5  -6   3 10.9355 62.5500  12
  -5  -6  -3 17.7071 66.4762   8
   5  -6   3 3.05570 65.8647   5
  -5  -6  -4 8170.09 498.466   8
  -5  -6  -4 8466.01 501.104  14
   5  -6   4 7566.34 474.472  12
   5  -6   4 8060.86 531.923   5
  -5  -6  -5 4734.35 373.207  14
  -5  -6  -5 4791.13 371.196   8
   5  -6   5 4464.77 399.347   5
  -5  -6  -6 19445.1 781.016   8
  -5  -6  -6 18868.4 779.908  14
   5  -6   6 19190.0 873.237   5
  -5  -6  -7 8178.63 487.873  14
  -5  -6  -7 9403.66 512.111   8
   5  -6   7 9428.77 598.771   5
  -5  -6  -8 2062.33 223.375   8
  -5  -6  -8 2032.76 231.381  14
  -5  -6  -9 12457.7 602.702  14
  -5  -6  -9 13093.6 587.370   8
  -5  -6 -10 8821.65 462.254   8
  -5  -6 -10 9000.95 489.643  14
  -5  -6 -11 11297.8 507.350   8
  -5  -6 -11 10724.8 529.587  14
  -5  -6 -12 6212.64 381.477  14
  -5  -6 -12 6317.38 357.079   8
  -5  -6 -13 1971.73 184.620   8
  -5  -6 -13 1694.70 187.101  14
  -5  -6 -14 285.585 76.5081  14
  -5  -6 -15 86.6849 42.8720  14
  -5  -6 -16 2716.02 195.020  14
  -5  -6 -17 231.761 52.0607  14
  -5  -6 -17 208.227 49.6150  11
  -5  -7  17 1694.44 212.038  15
  -5  -7  16 473.062 124.462  15
  -5  -7  15 104.449 69.6765  15
  -5  -7  14 1098.44 215.274  15
  -5  -7  13-28.3848 114.819  15
   5  -7 -12 3644.51 219.788  12
  -5  -7  12 3591.34 415.575  15
   5  -7 -11 102.576 45.2843  12
  -5  -7  11 23.0327 80.2789  15
   5  -7 -10 1576.37 160.426  12
  -5  -7  10 1816.75 311.230  15
  -5  -7   9 3440.77 425.215  15
   5  -7  -9 3454.62 250.835  12
  -5  -7   8 297.057 139.187  15
   5  -7  -8 383.635 95.9589  12
   5  -7  -7 1355.97 181.357  12
  -5  -7   7 1010.49 224.502  15
   5  -7  -6 6467.96 427.259  12
  -5  -7   6 5611.53 532.902  15
  -5  -7   5 399.164 122.000   8
   5  -7  -5 719.902 146.069  12
  -5  -7   5 449.865 141.923  15
  -5  -7   4 3995.53 405.538   8
  -5  -7   4 4216.57 437.575  15
   5  -7  -4 4495.94 350.920  12
  -5  -7   3 818.935 192.306   8
   5  -7  -3 525.612 122.920  12
  -5  -7   3 447.493 131.997  15
  -5  -7   2 14653.6 808.375   8
   5  -7  -2 14458.1 667.023  12
  -5  -7   2 13854.8 793.829  15
  -5  -7   1 5198.00 464.042   8
   5  -7  -1 5539.22 398.403  12
  -5  -7   1 5087.86 464.317  15
  -5  -7   0 300.978 114.516   8
   5  -7   0 190.857 78.3346  12
  -5  -7   0 458.679 139.578  15
  -5  -7  -1 2015.32 270.399   8
   5  -7   1 1771.62 226.726  12
  -5  -7  -2 5915.53 464.089   8
   5  -7   2 5689.87 415.743  12
   5  -7   3 326.943 95.5232  12
  -5  -7  -3 416.966 122.477   8
  -5  -7  -4 59.9866 60.2488   8
   5  -7   4 64.4916 62.5164  12
  -5  -7  -5 4179.96 347.268  14
   5  -7   5 4109.24 354.222  12
  -5  -7  -5 4292.02 359.670   8
  -5  -7  -6 37.1498 44.1812  14
  -5  -7  -6-3.97139 55.5636   8
   5  -7   6-71.2062 42.4966  12
  -5  -7  -7 2463.24 256.518  14
  -5  -7  -7 2480.34 260.932   8
  -5  -7  -8 2568.49 257.658  14
  -5  -7  -8 2381.49 242.504   8
  -5  -7  -9 1490.78 186.746   8
  -5  -7  -9 1423.44 188.257  14
  -5  -7 -10-43.1184 59.7577  14
  -5  -7 -10 88.1172 48.3561   8
  -5  -7 -11 13419.7 565.797  14
  -5  -7 -11 13031.4 526.779   8
  -5  -7 -12 9.82573 32.4363  14
  -5  -7 -12 88.5383 39.0511   8
  -5  -7 -13 1529.96 159.304  14
  -5  -7 -14-27.1518 35.9588  14
  -5  -7 -15 2166.85 160.047  14
  -5  -7 -15 2081.16 148.228  11
  -5  -8  14 42.6060 55.9964  15
  -5  -8  14 12.3827 52.7755  12
  -5  -8  13 145.921 89.4116  12
  -5  -8  13 291.144 120.330  15
  -5  -8  12 107.553 97.6162  15
  -5  -8  11 19.5612 66.6142  15
   5  -8 -11 55.9082 30.2195  12
   5  -8 -10 751.938 97.2102  12
  -5  -8  10 879.467 203.356  15
   5  -8  -9 2128.92 172.771  12
  -5  -8   9 2113.51 333.288  12
  -5  -8   9 2130.70 329.978  15
   5  -8  -8 160.079 58.6697  12
  -5  -8   8-60.2438 113.866  12
  -5  -8   8 139.181 85.0723  15
   5  -8  -7 2633.27 219.122  12
  -5  -8   7 3078.97 376.301  12
  -5  -8   7 3176.67 417.541  15
   5  -8  -6 1085.25 150.678  12
  -5  -8   6 1434.04 259.655  12
  -5  -8   6 1626.67 303.511  15
   5  -8  -5 670.495 140.238  12
  -5  -8   5 563.733 183.941  12
  -5  -8   5 601.168 196.160  15
  -5  -8   4 226.780 148.277  15
  -5  -8   4 119.659 79.3739   8
   5  -8  -4 255.628 83.9259  12
  -5  -8   3 500.140 119.922   8
   5  -8  -3 773.482 146.029  12
  -5  -8   3 736.057 202.925  15
  -5  -8   2 2520.74 301.452   8
   5  -8  -2 3100.32 285.894  12
  -5  -8   1 1090.18 199.273   8
   5  -8  -1 1311.65 187.120  12
  -5  -8   0 4574.62 406.220   8
   5  -8   0 4847.45 370.748  12
  -5  -8  -1 98.0996 83.1376   8
   5  -8   1 74.9158 62.0842  12
  -5  -8  -2 3149.57 324.825   8
   5  -8   2 3516.66 313.805  12
  -5  -8  -3 10189.9 590.358   8
   5  -8   3 11195.4 573.856  12
  -5  -8  -4 4159.91 356.641   8
   5  -8   4 4250.68 343.311  12
   5  -8   5 7237.20 444.646  12
  -5  -8  -5 7028.60 449.177   8
  -5  -8  -6 3854.26 315.935   8
   5  -8   6 3644.46 302.144  12
  -5  -8  -7 2152.32 219.595   8
   5  -8   7 2517.19 241.713  12
  -5  -8  -8 1066.91 151.033   8
  -5  -8  -9 6701.22 361.545   8
  -5  -8  -9 6391.04 357.142  14
  -5  -8 -10 2.10399 36.8712  14
  -5  -8 -10 57.7993 32.2394   8
  -5  -8 -11 4169.66 252.548  14
  -5  -8 -12 3023.68 196.753  14
   5  -9  -9 221.973 46.5507  12
   5  -9  -8 2558.63 161.621  12
  -5  -9   8 2544.06 272.608  12
   5  -9  -7 37.1859 27.5750  12
  -5  -9   7 42.2014 60.2949  12
   5  -9  -6 536.743 85.8418  12
   5  -9  -5 4600.32 270.770  12
   5  -9  -4 185.502 59.2598  12
   5  -9  -3 4391.34 294.999  12
   5  -9  -2 15865.0 641.656  12
  -5  -9   1 690.418 126.889   8
   5  -9  -1 697.714 131.957  12
   5  -9   0 2015.44 210.550  12
  -5  -9   0 1502.85 199.232   8
  -5  -9  -1 766.135 139.855   8
   5  -9   1 969.161 152.350  12
   5  -9   2 11836.7 530.014  12
  -5  -9  -2 10335.7 529.936   8
  -5  -9  -3 2378.92 242.930   8
   5  -9   3 2782.29 240.753  12
  -5  -9  -4 5418.77 358.392   8
   5  -9   4 6212.43 357.506  12
  -5  -9  -5 328.836 91.0159   8
   5  -9   5 309.189 70.4098  12
  -5  -9  -6 5956.30 345.537   8
   5  -9   6 6546.01 338.808  12
  -5  -9  -7 5485.60 313.644   8
  -5  -9  -8 5097.12 283.484   8
   6   0 -23 49.4817 35.4059  13
   6   0 -22 54.5173 38.5371  13
   6   0 -21-3.77932 29.3518  13
   6   0 -20 44.6219 35.7597  13
   6   0 -19-49.5972 64.8694  13
   6   0 -18 124.797 67.3304  13
   6   0 -17-34.7886 50.5170  13
   6   0 -16 23265.2 852.290  13
   6   0 -16 22671.5 840.269   6
   6   0 -15-37.8232 31.7904  13
   6   0 -15-19.3144 41.7325   6
   6   0 -14 15645.5 656.383   6
   6   0 -14 15292.1 651.293  13
   6   0 -13 27.0725 41.9117   6
   6   0 -12 261.481 83.4256   6
   6   0 -11-19.5462 43.8176   6
   6   0 -10 3571.69 265.648   6
   6   0  -9 39.6684 45.7382   6
   6   0  -8 34010.1 931.876   6
   6   0  -7-9.49748 33.2504   6
   6   0  -6 20769.2 653.874   6
   6   0  -5 16.0978 36.8372   6
   6   0  -4 58637.9 1303.08   6
   6   0  -3-1.24768 28.9303   6
   6   0  -2 9289.58 373.535   6
   6   0  -1 82.4388 46.1173   6
   6   0   0 148.099 47.1610   6
   6   0   1 602.799 93.3541   6
   6   0   2 177052. 3223.30   6
   6   0   3 19.1719 36.2122   6
   6   0   4 6036.17 308.962   6
   6   0   5 14.5435 24.4851   6
  -6   0  -6 679.764 104.849   4
  -6   0  -7 5.73532 48.8622   4
  -6   0  -8 17949.0 634.383   4
  -6   0  -9 1.44267 36.4477   4
  -6   0 -10 1148.35 152.338   4
  -6   0 -11-7.13917 37.2355   4
  -6   0 -12 21296.7 768.106   4
   6   0  12 23847.6 989.127  10
   6   0  13 50.7214 75.0137  10
  -6   0 -13-69.9197 55.7872   4
  -6   0 -14 4890.08 344.936   4
  -6   0 -14 5245.67 347.952   9
  -6   0 -15-17.5544 42.0403   9
  -6   0 -16 1745.10 195.758   9
  -6   0 -17-49.4762 22.4482   9
  -6   0 -18 7864.03 398.759   9
  -6   0 -19 76.8608 45.9959   9
  -6   0 -20 1837.27 173.479  13
  -6   0 -20 1771.40 152.996   9
  -6   0 -21-3.68199 21.9214  13
   6   1 -23 12.7123 21.5260  13
   6  -1 -23 1.35574 27.7787  13
   6   1 -22 1926.95 168.472  13
   6  -1 -22 1658.63 162.628  13
   6   1 -21 7.40255 27.3224  13
   6  -1 -21 75.0948 44.7219  13
   6  -1 -20 5186.53 345.711  13
   6   1 -20 5290.52 336.437  13
   6  -1 -19 2486.66 248.170  13
   6   1 -19 2903.76 257.791  13
   6  -1 -18 9421.28 511.501  13
   6   1 -18 9781.12 503.687  13
   6  -1 -17 12000.8 595.880  13
   6   1 -17 13016.4 594.553  13
   6  -1 -16 24303.8 890.439  13
   6   1 -16 25330.1 876.143  13
   6   1 -16 24468.3 871.644   6
   6  -1 -15 298.597 92.4554  13
   6   1 -15 345.920 88.1829  13
   6   1 -15 374.839 107.177   6
   6  -1 -15 331.167 88.8500   6
   6  -1 -14 130.634 66.5778   6
   6  -1 -14 50.9019 41.9547  13
   6   1 -14 150.632 65.7198  13
   6   1 -14 177.157 75.8509   6
   6   1 -13 2430.90 231.258   6
   6  -1 -13 2673.58 253.381  13
   6  -1 -13 2631.47 263.955   6
   6   1 -12 9448.20 466.870   6
   6  -1 -12 9910.73 494.974   6
   6  -1 -11 472.230 110.630   6
   6   1 -11 544.816 110.150   6
   6   1 -10 1967.22 193.062   6
   6  -1 -10 2162.88 211.406   6
   6   1  -9 9314.09 422.278   6
   6  -1  -9 10231.8 400.021   7
   6  -1  -9 9874.94 463.152   6
   6  -1  -8 55505.2 1191.10   7
   6  -1  -8 52494.7 1311.97   6
   6   1  -8 51520.1 1234.44   6
   6  -1  -7 1062.42 111.587   7
   6  -1  -7 1094.50 143.907   6
   6  -1  -6 62086.4 1293.64   7
   6  -1  -6 63841.3 1437.83   6
   6   1  -6 60726.2 1343.07   6
   6  -1  -5 46947.2 1029.30   7
   6  -1  -5 47685.8 1155.17   6
   6   1  -5 46557.9 1076.87   6
   6   1  -4 1163.43 124.881   6
   6  -1  -4 1183.33 110.334   7
   6  -1  -4 1310.26 144.701   6
   6  -1  -3 18831.1 614.471   6
   6   1  -3 20187.1 577.944   6
   6  -1  -2 485.667 91.0212   6
   6   1  -2 485.647 76.3876   6
   6  -1  -1 4286.84 265.316   6
   6   1  -1 4382.59 228.071   6
   6  -1   0 1445.41 148.973   6
   6   1   0 1487.39 129.133   6
   6  -1   1 2383.28 193.307   6
   6   1   1 2480.89 170.862   6
   6  -1   2 1417.01 152.722   6
   6   1   2 749.733 95.8785   6
   6  -1   3 70602.2 1597.20   6
   6   1   3 74764.5 1508.39   6
   6  -1   4 15975.7 571.420   6
   6   1   4 16298.5 510.696   6
   6  -1   5 4929.09 296.724   6
  -6   1  -5 4451.08 274.201   4
  -6   1  -6 420.004 92.6249   4
  -6  -1  -6 345.059 67.3096   4
  -6   1  -7 71882.6 1670.79   4
  -6  -1  -7 63830.4 1525.16   4
  -6   1  -8 1332.80 161.664   4
  -6  -1  -8 1280.60 146.884   4
  -6  -1  -9 1711.97 173.718   4
  -6   1  -9 1764.57 188.068   4
  -6  -1 -10 7882.11 399.247   4
  -6   1 -10 7978.31 425.260   4
  -6  -1 -11 15235.7 589.504   4
  -6   1 -11 15113.6 622.781   4
  -6   1 -12 15597.4 656.027   4
   6  -1  12 16750.2 839.534  10
   6   1  12 17905.6 828.141  10
  -6   1 -13 2030.68 226.374   4
   6   1  13 2215.86 283.786  10
  -6  -1 -13 2386.21 238.392   9
  -6   1 -14 84.8604 61.3865   4
  -6  -1 -14-15.1658 32.4812   9
  -6   1 -15 3929.94 286.514   9
  -6  -1 -15 4365.04 323.879   9
  -6  -1 -16 13817.3 600.900   9
  -6  -1 -17 8920.41 459.771   9
  -6  -1 -18 67.4589 32.9948   9
  -6  -1 -19 2605.60 215.216   9
  -6  -1 -20 3458.17 229.665  13
  -6  -1 -20 3986.68 243.503   9
  -6  -1 -21 811.899 98.8337  13
  -6   1 -21 797.817 102.198  13
  -6  -1 -21 879.211 100.083   9
   6  -2 -23 6260.22 273.421  13
  -6  -2  22 407.855 101.030  15
   6  -2 -22 676.998 99.8804  13
   6  -2 -21 4073.01 274.197  13
   6   2 -21 4504.08 261.531  13
  -6  -2  21 4748.58 388.769  15
   6  -2 -20 35.9420 38.6042  13
   6   2 -20 84.0865 47.4780  13
   6  -2 -19 6941.45 413.354  13
   6   2 -19 7076.75 382.376  13
   6  -2 -18 454.651 110.939  13
   6   2 -18 411.196 95.1174  13
   6   2 -17 7087.12 402.977  13
   6  -2 -17 7001.45 441.081  13
   6  -2 -16 911.487 158.126  13
   6   2 -16 970.713 147.043  13
   6  -2 -15 14079.0 649.414  13
   6   2 -15 14209.6 593.771  13
   6   2 -15 13503.1 622.028   6
   6   2 -14 731.205 133.678   6
   6  -2 -14 593.202 122.386  13
   6   2 -13 52573.4 1396.25   6
   6  -2 -13 54309.6 1448.77  13
   6  -2 -13 55352.0 1371.88   7
   6   2 -12 3846.33 288.861   6
   6  -2 -12 3488.55 269.039   7
   6  -2 -12 3727.79 297.984   6
   6   2 -11 5403.79 337.129   6
   6  -2 -11 5558.89 329.251   7
   6  -2 -11 5109.86 343.864   6
   6   2 -10 19017.4 654.487   6
   6  -2 -10 17036.0 614.184   7
   6  -2 -10 17705.5 670.124   6
   6  -2  -9 2076.67 186.633   7
   6   2  -9 1852.83 179.738   6
   6  -2  -9 1835.32 197.748   6
   6   2  -8 17616.1 592.070   6
   6  -2  -8 18595.9 598.659   7
   6  -2  -8 16505.1 634.222   6
   6  -2  -7 116.054 57.6020   6
   6   2  -7 213.339 59.4783   6
   6  -2  -7 155.091 60.6471   7
   6  -2  -6 23544.9 671.803   7
   6  -2  -6 22167.2 732.182   6
   6   2  -6 22905.8 654.662   6
   6   2  -5 2884.68 190.371   6
   6  -2  -5 2744.20 192.436   7
   6  -2  -5 3041.16 240.590   6
   6  -2  -4 17436.7 537.806   7
   6  -2  -4 17080.3 620.613   6
   6   2  -4 16198.0 508.289   6
   6   2  -3 50857.3 1106.46   6
   6  -2  -3 51993.7 1143.80   7
   6  -2  -3 49763.9 1259.43   6
   6  -2  -2 16653.9 626.249   6
   6   2  -2 18172.7 522.542   6
   6  -2  -1 60362.7 1450.58   6
   6   2  -1 62492.9 1275.08   6
   6  -2   0 102351. 2017.43   5
   6  -2   0 107245. 2212.90   6
   6   2   0 108047. 1982.30   6
   6  -2   1 6370.87 287.637   5
   6  -2   1 7037.07 393.085   6
   6  -2   2 10276.9 377.143   5
   6  -2   2 11156.7 502.064   6
   6  -2   3 10268.4 477.320   6
   6  -2   4 22175.8 757.507   6
  -6   2  -4 21848.4 700.270   4
  -6   2  -5 14042.6 545.544   4
   6  -2   5 14242.5 598.519   6
  -6   2  -6 41842.8 1176.36   4
  -6   2  -7 10557.8 497.269   4
  -6   2  -8 6329.54 373.844   4
  -6   2  -9 2322.57 227.758   4
  -6   2 -10 14278.6 613.323   4
  -6  -2 -11 18616.7 664.617  14
  -6   2 -11 19204.9 735.233   4
   6   2  11 19517.3 842.058  10
  -6   2 -12 8977.30 491.685   4
   6   2  12 8883.03 564.074  10
  -6  -2 -12 8581.21 425.586  14
  -6  -2 -12 8897.72 483.819   9
  -6  -2 -13 8288.64 413.868  14
  -6   2 -13 7816.22 465.212   4
   6   2  13 8635.06 561.579  10
  -6  -2 -13 8345.41 470.745   9
  -6  -2 -14 211.182 80.3966   9
  -6  -2 -15 3108.10 279.922   9
  -6  -2 -16 821.960 140.035   9
  -6  -2 -17 17113.4 669.020   9
  -6  -2 -18 597.329 117.028   9
  -6  -2 -19 843.645 121.485   9
  -6  -2 -20 1288.75 140.041   9
  -6   2 -21 6270.61 282.386  13
  -6  -2 -21 6563.04 288.959   9
  -6  -3  22 1718.97 200.139  15
  -6  -3  21 164.843 84.7025  15
   6  -3 -21 358.178 78.4076  13
   6  -3 -20 4496.65 291.691  13
  -6  -3  20 4608.97 391.082  15
  -6  -3  19 544.614 148.721  15
   6  -3 -19 562.757 109.990  13
  -6  -3  18 415.979 121.023  15
   6  -3 -18 521.611 110.401  13
   6  -3 -17 2190.63 236.672  13
  -6  -3  17 2545.97 311.271  15
   6  -3 -16 49680.1 1392.13  13
   6  -3 -15 11921.7 597.374  13
   6   3 -14 739.017 136.153   6
   6  -3 -14 711.571 143.181  13
   6  -3 -14 701.433 115.341  11
   6  -3 -14 837.891 145.197   7
   6  -3 -13 16.6480 36.3462  13
   6   3 -13 95.7786 58.5376   6
   6  -3 -13 59.5001 32.4953  11
   6  -3 -13 97.8389 60.4527   7
   6   3 -12 9779.39 494.585   6
   6  -3 -12 10313.4 531.845  13
   6  -3 -12 9404.87 434.827  11
   6  -3 -12 9760.22 496.044   7
   6  -3 -11 1100.91 128.310  12
   6   3 -11 954.125 146.593   6
   6  -3 -11 993.198 149.499   7
   6   3 -10 2898.87 242.632   6
   6  -3 -10 2644.36 236.809   7
   6   3  -9 3654.01 257.666   6
   6  -3  -9 3315.77 259.319   7
   6  -3  -9 2730.21 249.973   6
   6  -3  -8 576.236 114.720   6
   6   3  -8 539.185 91.6090   6
   6  -3  -8 497.614 103.309   7
   6   3  -7 22175.6 661.252   6
   6  -3  -7 21247.8 692.837   7
   6   3  -6 7530.47 338.014   6
   6  -3  -6 7334.33 366.418   7
   6  -3  -6 6557.49 391.178   6
   6  -3  -5 14402.7 529.890   7
   6   3  -5 15415.2 492.211   6
   6  -3  -4 952.877 122.201   7
   6   3  -4 939.608 103.008   6
   6  -3  -4 963.995 146.453   6
   6  -3  -3 62971.8 1380.11   7
   6  -3  -3 58502.6 1499.03   6
   6  -3  -2 7914.64 369.433   5
   6  -3  -2 7926.74 441.682   6
   6  -3  -1 5187.85 296.141   5
   6  -3  -1 5286.35 368.450   6
   6  -3   0 891.164 151.079   6
   6  -3   0 661.025 105.024   5
   6  -3   1 39.9343 42.3117   6
   6  -3   1 86.3394 37.7175   5
   6  -3   2 21751.1 688.874   5
   6  -3   2 20754.1 783.418   6
   6  -3   3 13335.2 520.244   5
   6  -3   3 12150.8 587.280   6
  -6   3  -3 12909.3 535.187   4
   6  -3   4 15.8310 51.1288   6
  -6   3  -4 108.832 49.3134   4
   6  -3   4 115.612 57.4655   5
  -6   3  -5 25362.4 887.813   4
  -6   3  -6 5187.01 348.364   4
  -6   3  -7 28452.5 918.886   4
  -6   3  -8 51.8791 53.2814   4
  -6   3  -9 502.552 114.901   4
  -6  -3 -10 849.965 137.628  14
  -6   3 -10 827.259 145.290   4
   6   3  10 865.481 156.966  10
  -6  -3 -11 3937.24 296.565  14
  -6   3 -11 4426.52 347.599   4
  -6  -3 -11 3991.65 321.918   9
   6   3  11 4113.30 363.222  10
  -6   3 -12 1832.05 225.521   4
   6   3  12 2104.23 266.217  10
  -6  -3 -12 1783.76 197.573  14
  -6  -3 -12 1521.65 202.871   9
  -6  -3 -13 5381.15 341.376  14
  -6  -3 -13 4594.80 351.456   9
  -6  -3 -14 1927.19 199.336  14
  -6  -3 -14 1796.06 214.362   9
  -6  -3 -15 1106.92 143.973  14
  -6  -3 -15 1147.66 169.987   9
  -6  -3 -16 78.5310 53.9920   9
  -6  -3 -16-4.15680 43.9262  14
  -6  -3 -17 2689.34 201.771  14
  -6  -3 -17 3277.14 266.451   9
  -6  -3 -18 830.543 130.546   9
  -6  -3 -19 1275.30 144.319   9
  -6  -3 -20 414.171 76.7321   9
  -6   3 -20 493.148 77.7025  13
  -6  -4  21 433.592 108.986  15
  -6  -4  20-27.4723 55.4145  15
  -6  -4  19 75.5171 68.5290  15
   6  -4 -19-73.6006 48.0560  13
   6  -4 -18 4930.87 319.182  13
  -6  -4  18 4981.27 425.138  15
   6  -4 -17 2731.52 249.652  13
  -6  -4  17 2468.39 302.982  15
   6  -4 -16 2245.38 231.933  13
  -6  -4  16 1840.60 265.205  15
  -6  -4  15 28.1486 51.8895  15
   6  -4 -15-50.0307 43.3395  13
  -6  -4  14 176.456 92.5228  15
   6  -4 -14 261.543 68.1074  11
   6  -4 -14 208.300 56.9531  13
   6  -4 -13 2367.96 212.605  11
   6  -4 -13 2226.81 242.173  13
  -6  -4  13 2619.90 320.595  15
   6   4 -12 20779.3 758.526   6
   6  -4 -12 18602.0 767.951  13
   6  -4 -12 22152.7 674.364  12
   6  -4 -12 19593.9 683.775  11
   6  -4 -12 20198.9 798.787   7
  -6  -4  12 21584.9 962.770  15
   6   4 -11 38786.8 1089.08   6
   6  -4 -11 33412.7 1106.75  13
   6  -4 -11 36538.4 1002.10  11
   6  -4 -11 36573.9 1138.18   7
   6  -4 -11 41518.5 1014.32  12
  -6  -4  11 39913.3 1354.31  15
   6   4 -10 13068.4 545.452   6
   6  -4 -10 13855.3 509.021  12
   6  -4 -10 12064.6 576.890   7
  -6  -4  10 13298.9 705.702  15
   6   4  -9 8233.95 417.504   6
   6  -4  -9 9454.59 419.886  12
  -6  -4   9 8728.48 551.333  15
   6   4  -8 4940.32 301.602   6
   6  -4  -8 4596.53 329.675   7
   6   4  -7 1468.16 155.352   6
   6  -4  -7 1579.38 184.871   7
   6  -4  -6 33172.5 980.473   7
   6  -4  -5-24.7630 45.2411   6
   6  -4  -5-10.1585 38.9126   7
   6  -4  -4 8853.89 433.126   7
   6  -4  -4 8028.77 486.742   6
   6  -4  -3 2763.50 231.286   5
   6  -4  -3 2592.52 224.002   7
   6  -4  -3 2565.24 268.910   6
   6  -4  -2 10675.1 486.092   5
   6  -4  -2 9802.08 545.780   6
   6  -4  -1 5768.42 351.355   5
   6  -4  -1 5702.12 406.069   6
   6  -4   0 18721.6 680.884   5
   6  -4   0 17544.9 764.435   6
   6  -4   1 1059.24 182.615   6
   6  -4   1 1327.24 168.397   5
   6  -4   2 8866.25 461.084   5
   6  -4   2 7609.00 507.012   6
   6  -4   3 10471.9 513.742   5
  -6   4  -3 11846.4 564.777   4
   6  -4   4 36220.4 1104.86   5
  -6   4  -4 40424.6 1126.20   4
  -6   4  -5 2906.49 261.712   4
   6  -4   5 2942.80 268.267   5
  -6   4  -6 8484.60 470.311   4
  -6   4  -7 779.865 142.737   4
  -6  -4  -8 7111.64 420.720  14
  -6  -4  -8 6975.12 394.531   8
  -6   4  -8 8076.86 470.041   4
  -6  -4  -8 6579.36 430.466   9
  -6  -4  -9 2909.27 264.357  14
  -6   4  -9 2970.92 282.976   4
  -6  -4  -9 2746.41 268.680   9
  -6  -4 -10 20610.9 768.926  14
  -6   4 -10 21339.7 834.921   4
  -6  -4 -10 20570.2 813.913   9
  -6  -4 -11 2981.98 268.549  14
  -6   4 -11 3148.49 298.618   4
  -6  -4 -11 2931.41 287.623   9
  -6  -4 -12 6129.33 382.294  14
  -6  -4 -12 6119.30 417.242   9
  -6  -4 -13 1157.76 175.539   9
  -6  -4 -13 1183.65 160.590  14
  -6  -4 -14 77.4606 45.4854  14
  -6  -4 -14 25.5383 50.5794   9
  -6  -4 -15 377.732 91.8956   9
  -6  -4 -15 453.320 93.3672  14
  -6  -4 -16 4456.95 279.677  14
  -6  -4 -16 4641.74 323.381   9
  -6  -4 -17 753.941 123.182   9
  -6  -4 -17 651.142 98.7473  14
  -6  -4 -18 95.9079 49.2458   9
  -6  -4 -18 103.137 38.5919  14
  -6  -4 -19 258.847 61.7696   9
  -6   4 -19 213.270 48.5271  13
  -6  -5  20 407.207 102.453  15
  -6  -5  19 213.935 80.8272  15
  -6  -5  18 489.619 128.081  15
  -6  -5  17 1345.38 225.416  15
  -6  -5  16 2753.46 329.243  15
  -6  -5  15 3422.97 371.748  15
   6  -5 -14 3938.82 268.659  11
  -6  -5  14 4736.51 441.104  15
  -6  -5  13 969.194 202.111  15
   6  -5 -13 836.942 123.201  11
   6  -5 -12 9613.01 414.188  12
   6  -5 -12 8791.10 417.348  11
  -6  -5  12 9157.05 632.953  15
  -6  -5  11 501.252 146.045  15
   6  -5 -11 449.316 91.8410  12
   6  -5 -10 36995.4 993.664  12
   6  -5 -10 35821.9 1160.38   7
  -6  -5  10 37623.9 1361.44  15
  -6  -5   9 53.9431 58.3868  15
   6  -5  -9 156.806 60.7975  12
   6  -5  -9 87.1259 52.7928   7
  -6  -5   8 14006.7 755.135  15
   6  -5  -8 15244.9 593.662  12
   6  -5  -8 12778.8 625.948   7
   6  -5  -7 32814.6 1099.34   7
  -6  -5   7 36120.3 1278.41  15
   6  -5  -6 33739.8 1113.30   7
  -6  -5   6 35564.6 1265.95  15
   6  -5  -5 788.391 140.525  12
   6  -5  -5 720.265 138.140   7
  -6  -5   5 624.781 131.970  15
   6  -5  -3 614.903 129.512   5
   6  -5  -2 6455.90 402.702   5
   6  -5  -1 3463.80 295.903   5
   6  -5   0 6294.20 403.394   5
   6  -5   1 14120.1 637.115   5
   6  -5   2 34029.7 1084.51   5
  -6  -5  -3 1379.62 188.005   8
   6  -5   3 1257.69 186.408   5
  -6  -5  -4 2255.41 245.623   8
   6  -5   4 2681.88 276.614   5
  -6  -5  -5 1372.13 188.121   8
   6  -5   5 1317.84 192.989   5
  -6  -5  -6 939.954 164.889  14
  -6  -5  -6 750.680 140.042   8
   6  -5   6 805.962 149.385   5
  -6  -5  -7 1139.67 169.959  14
  -6  -5  -7 909.081 149.093   8
  -6  -5  -8 17079.3 685.765   8
  -6  -5  -8 16732.8 709.478  14
  -6  -5  -9 88.5702 58.9892  14
  -6  -5  -9 98.0737 40.1265   8
  -6  -5 -10 126.666 54.1664  14
  -6  -5 -10 180.852 65.2508   8
  -6  -5 -11 255.337 84.2786  14
  -6  -5 -12 12484.7 567.431  14
  -6  -5 -12 12853.2 619.359   9
  -6  -5 -13 11487.0 527.090  14
  -6  -5 -13 12214.7 587.167   9
  -6  -5 -14 3315.19 257.902  14
  -6  -5 -14 3668.32 298.235   9
  -6  -5 -15 2044.92 190.752  14
  -6  -5 -15 2183.05 215.257   9
  -6  -5 -16 1838.68 165.674  14
  -6  -5 -16 1599.86 169.916   9
  -6  -5 -17-1.81339 32.2112   9
  -6  -5 -17 53.7515 30.4782  14
  -6  -5 -17-0.39071 25.2408  11
  -6  -5 -18 3774.80 196.934  14
  -6  -5 -18 3877.45 223.821   9
  -6  -6  18 4186.49 338.471  15
  -6  -6  17 22416.1 895.741  15
  -6  -6  16 50.5232 66.4351  15
  -6  -6  15 5126.65 444.112  15
  -6  -6  14 1619.36 247.404  15
  -6  -6  13 8600.93 611.637  15
  -6  -6  12 970.268 214.144  15
   6  -6 -12 847.998 112.573  12
  -6  -6  11 69.9848 59.9492  15
   6  -6 -11 118.737 53.5186  12
   6  -6 -10 5984.79 332.726  12
  -6  -6  10 6056.24 526.344  15
   6  -6  -9 5439.70 324.195  12
  -6  -6   9 5232.76 490.714  15
  -6  -6   8 652.164 170.135   8
   6  -6  -8 846.937 128.162  12
  -6  -6   8 1066.08 216.606  15
   6  -6  -7 6575.07 395.307  12
  -6  -6   7 6547.24 539.151  15
  -6  -6   6 34122.6 1429.06   8
  -6  -6   6 36489.9 1375.72  15
  -6  -6   5 2753.25 364.792   8
   6  -6  -5 3512.16 310.884  12
  -6  -6   5 2779.46 331.857  15
  -6  -6   4 8709.51 666.115   8
   6  -6  -4 10093.9 533.586  12
  -6  -6   4 8949.99 603.117  15
  -6  -6   3 7880.15 612.511   8
   6  -6  -3 8113.71 471.251  12
  -6  -6   3 7016.31 528.531  15
  -6  -6   2 6025.84 520.252   8
   6  -6  -2 4986.99 368.910   5
   6  -6  -2 5853.41 399.312  12
  -6  -6   2 5631.20 461.261  15
  -6  -6   1 8229.70 593.072   8
   6  -6  -1 9262.95 504.763  12
   6  -6  -1 7469.60 467.861   5
  -6  -6   1 8450.75 564.961  15
   6  -6   0 12753.3 604.163  12
   6  -6   0 11539.6 603.124   5
  -6  -6   0 13756.5 752.537   8
  -6  -6   0 12725.3 707.970  15
  -6  -6  -1 19066.3 880.144   8
   6  -6   1 19505.2 764.561  12
   6  -6   1 16956.8 753.879   5
  -6  -6  -1 19025.9 886.519  15
  -6  -6  -2 22463.1 934.830   8
   6  -6   2 22485.1 835.841  12
   6  -6   2 20877.5 861.742   5
  -6  -6  -3 3642.19 343.218  14
  -6  -6  -3 3870.55 351.301   8
   6  -6   3 3405.55 332.358   5
  -6  -6  -4 6510.04 458.186  14
  -6  -6  -4 7207.19 477.369   8
   6  -6   4 6172.22 452.527   5
  -6  -6  -5 25489.8 959.893  14
  -6  -6  -5 25855.3 944.230   8
   6  -6   5 23932.4 962.882   5
  -6  -6  -6 16516.6 715.927   8
  -6  -6  -6 16213.0 732.554  14
  -6  -6  -7 2527.84 267.240  14
  -6  -6  -7 2583.15 261.789   8
  -6  -6  -8 161.021 75.0427  14
  -6  -6  -8 198.636 77.1972   8
  -6  -6  -9 453.182 109.135  14
  -6  -6  -9 464.461 99.1999   8
  -6  -6 -10 12021.7 574.004  14
  -6  -6 -10 12310.7 541.878   8
  -6  -6 -11 36.8033 34.2811   8
  -6  -6 -11 44.9023 31.6535  14
  -6  -6 -12 7685.38 416.175  14
  -6  -6 -12 7799.88 378.749   8
  -6  -6 -13 4907.18 313.283  14
  -6  -6 -14 454.919 83.8104  14
  -6  -6 -15 149.351 51.3112  14
  -6  -6 -16 240.233 54.6717  14
  -6  -6 -16 275.569 52.7727  11
  -6  -7  16 84.4002 75.8579  15
  -6  -7  15 73.1939 70.1392  15
  -6  -7  14 788.610 168.609  15
  -6  -7  13 74.5757 59.8938  15
   6  -7 -12 8342.36 341.125  12
  -6  -7  12 8929.86 619.737  15
   6  -7 -11 582.880 89.2743  12
  -6  -7  11 484.971 160.283  15
  -6  -7  10 1231.55 260.555  15
   6  -7 -10 1318.16 142.605  12
   6  -7  -9 516.264 96.3661  12
  -6  -7   9 431.054 165.798  15
   6  -7  -8 1499.54 164.037  12
  -6  -7   8 1440.62 262.361  15
   6  -7  -7 1245.38 160.001  12
  -6  -7   7 1084.70 215.513   8
  -6  -7   7 1366.90 265.512  15
  -6  -7   6 191.106 82.8991   8
   6  -7  -6 275.542 83.5210  12
  -6  -7   6 277.132 128.719  15
   6  -7  -5 4584.50 347.493  12
  -6  -7   5 3826.46 428.809   8
  -6  -7   5 3394.09 392.275  15
  -6  -7   4 124.927 76.8828   8
   6  -7  -4 255.180 95.8306  12
  -6  -7   4 266.765 129.374  15
  -6  -7   3 3418.68 405.172   8
   6  -7  -3 4474.03 353.702  12
  -6  -7   3 3957.25 415.215  15
  -6  -7   2 14465.0 843.448   8
   6  -7  -2 15389.7 679.500  12
  -6  -7   2 13730.0 790.997  15
  -6  -7   1 3955.99 419.870   8
   6  -7  -1 4071.17 339.269  12
  -6  -7   1 3657.10 397.872  15
  -6  -7   0 3401.80 375.030   8
   6  -7   0 3112.40 300.085  12
  -6  -7  -1 1366.77 230.436   8
   6  -7   1 1145.39 178.630  12
  -6  -7  -2 5411.38 449.865   8
   6  -7   2 5575.85 393.713  12
  -6  -7  -3 257.011 85.8142   8
   6  -7   3 421.137 105.301  12
  -6  -7  -4 1938.93 244.154  14
  -6  -7  -4 2135.47 259.181   8
   6  -7   4 1895.21 220.335  12
  -6  -7  -5 1031.24 178.977  14
  -6  -7  -5 1140.43 185.367   8
  -6  -7  -6 2859.42 289.270  14
  -6  -7  -6 2867.36 279.983   8
  -6  -7  -7 3522.03 312.516  14
  -6  -7  -7 3522.99 299.851   8
  -6  -7  -8 280.324 73.0492   8
  -6  -7  -8 380.698 105.145  14
  -6  -7  -9 2737.43 258.613  14
  -6  -7  -9 2580.25 234.815   8
  -6  -7 -10 781.285 124.094  14
  -6  -7 -10 841.265 127.461   8
  -6  -7 -11 10483.6 476.128  14
  -6  -7 -11 10239.7 432.587   8
  -6  -7 -12 949.236 127.326  14
  -6  -7 -12 866.980 110.846   8
  -6  -7 -13 4262.48 255.738  14
  -6  -7 -14 1107.99 117.082  14
  -6  -8  13 3140.54 308.052  15
  -6  -8  12 2335.15 274.375  12
  -6  -8  12 2958.42 319.910  15
  -6  -8  11 7837.34 527.587  12
  -6  -8  11 8120.89 564.872  15
   6  -8 -10 605.982 83.7134  12
  -6  -8  10 1082.68 207.168  12
  -6  -8  10 834.864 191.119  15
   6  -8  -9 305.673 63.8799  12
  -6  -8   9 162.650 76.0222  12
  -6  -8   9 348.060 144.870  15
   6  -8  -8 20638.6 629.314  12
  -6  -8   8 22337.5 987.440  12
   6  -8  -7 2757.24 209.483  12
  -6  -8   7 3314.05 403.112  15
   6  -8  -6 84.3425 36.9169  12
  -6  -8   6 307.368 140.270  15
  -6  -8   5-38.0667 52.7083   8
   6  -8  -5 9.77068 50.5507  12
   6  -8  -4 18150.0 687.327  12
  -6  -8   4 19177.1 981.118  15
  -6  -8   3 351.322 118.944   8
   6  -8  -3 467.041 128.671  12
  -6  -8   2 9651.36 632.093   8
   6  -8  -2 12239.9 580.135  12
  -6  -8   1 1118.07 215.913   8
   6  -8  -1 1286.68 181.602  12
  -6  -8   0 4477.26 414.855   8
   6  -8   0 4913.52 355.654  12
  -6  -8  -1 1327.62 221.486   8
   6  -8   1 1331.66 183.134  12
  -6  -8  -2 24535.9 989.778   8
   6  -8   2 26622.4 892.989  12
  -6  -8  -3-37.1112 61.6925   8
   6  -8   3 83.7531 72.9950  12
  -6  -8  -4 12184.4 612.976   8
   6  -8   4 11917.6 550.237  12
  -6  -8  -5 3084.73 288.007   8
  -6  -8  -6 23189.1 819.924   8
  -6  -8  -7-4.89682 52.0986   8
  -6  -8  -8 215.057 61.0851  14
  -6  -8  -8 333.918 80.0600   8
  -6  -8  -9 150.363 62.1020  14
  -6  -8  -9 104.602 55.2849   8
  -6  -8 -10 827.859 107.475   8
  -6  -8 -10 623.733 97.9502  14
  -6  -8 -11 781.057 98.7364  14
   6  -9  -8 8889.26 303.414  12
   6  -9  -7 1628.35 125.193  12
   6  -9  -6 1009.75 104.967  12
   6  -9  -5 90.5749 42.4604  12
   6  -9  -4-22.6744 26.9313  12
   6  -9  -3 12091.6 454.141  12
  -6  -9   2 483.238 113.211   8
   6  -9  -2 734.212 107.539  12
  -6  -9   1 559.190 115.797   8
   6  -9  -1 645.016 104.777  12
  -6  -9   0-19.5342 36.3120   8
   6  -9   0 112.249 66.3748  12
  -6  -9  -1 2189.11 230.078   8
   6  -9   1 3010.29 235.124  12
   6  -9   2 11488.8 481.544  12
  -6  -9  -2 8246.72 464.375   8
  -6  -9  -3 7245.98 417.718   8
   6  -9   3 8946.14 405.504  12
  -6  -9  -4 1150.13 153.663   8
   6  -9   4 1394.65 148.576  12
  -6  -9  -5 10.3031 31.3854   8
  -6  -9  -6 309.112 79.5192   8
  -6  -9  -7 28.6893 25.4570   8
   7   0 -22 10955.5 425.710  13
   7   0 -21-20.5878 25.3643  13
   7   0 -20 6389.94 369.137  13
   7   0 -19 2.10705 39.6459  13
   7   0 -18 8405.66 467.901  13
   7   0 -17-34.9731 28.0144  13
   7   0 -16 5415.42 380.740  13
   7   0 -15-27.1869 54.2356  13
   7   0 -15-17.4669 64.0478   6
   7   0 -14 336.543 94.5351  13
   7   0 -14 201.190 97.5689   6
   7   0 -13-11.8540 28.4507  13
   7   0 -13-14.7073 46.8731   6
   7   0 -12 5250.19 347.349  13
   7   0 -12 5296.64 364.463   6
   7   0 -11 15.1426 43.5502   6
   7   0 -10 53560.4 1373.00   6
   7   0  -9 61.7102 54.8492   6
   7   0  -8 224.983 74.9976   6
   7   0  -7 187.338 80.3662   6
   7   0  -6 43432.2 1122.50   6
   7   0  -5 13.0896 32.3530   6
   7   0  -4 49770.3 1198.80   6
   7   0  -3 74.6260 43.1137   6
   7   0  -2 17514.9 586.322   6
   7   0  -1 45.4273 36.3917   6
   7   0   0 5668.12 310.937   6
   7   0   1-14.4336 28.7317   6
   7   0   2 35898.2 953.328   6
   7   0   3-5.90467 38.5561   6
   7   0   4 4704.84 291.357   6
   7   0   5-2.55873 28.6953   6
  -7   0  -6 1198.12 145.302   4
  -7   0  -7 13.7571 39.4145   4
  -7   0  -8 30459.5 944.643   4
  -7   0  -9-54.5672 51.8551   4
  -7   0 -10 20858.2 760.326   4
   7   0  10 22800.8 927.500  10
  -7   0 -11 1.08032 38.6976   4
   7   0  11-19.7209 78.4032  10
  -7   0 -12 12748.5 582.638   4
   7   0  12 14159.7 747.729  10
  -7   0 -13 10.6861 33.9952   4
   7   0  13 59.2835 45.6514  10
  -7   0 -14 191.390 62.3811   9
  -7   0 -15-90.4317 49.3765   9
  -7   0 -16 1983.42 202.488   9
  -7   0 -17 16.6267 29.7476   9
  -7   0 -18 629.937 100.100   9
  -7   0 -19 56.1523 34.8268   9
  -7   0 -20 24.0178 26.1960  13
   7   1 -22 412.116 72.4266  13
   7  -1 -22 398.349 73.5424  13
   7  -1 -21 1323.95 151.307  13
   7   1 -21 1524.88 156.261  13
  -7  -1  20 676.305 140.372  15
   7   1 -20 658.383 109.783  13
   7  -1 -20 715.003 127.669  13
   7  -1 -19 3410.64 284.840  13
   7   1 -19 3789.86 283.416  13
   7  -1 -18 6064.91 396.234  13
   7   1 -18 6359.40 387.254  13
   7  -1 -17 1052.70 167.582  13
   7   1 -17 789.659 133.036  13
   7  -1 -16 310.807 89.1083  13
   7   1 -16 606.620 125.940  13
   7  -1 -15 145.617 80.5967   6
   7  -1 -15 144.008 65.1914  13
   7   1 -15 60.0797 45.0942  13
   7   1 -15 191.752 84.7256   6
   7  -1 -14 1955.00 222.824  13
   7   1 -14 1758.10 203.357  13
   7  -1 -14 2025.34 242.168   6
   7   1 -14 2136.02 233.642   6
   7  -1 -13 396.934 112.239   6
   7  -1 -13 256.770 89.3461  13
   7   1 -13 170.232 74.7616  13
   7   1 -13 192.979 87.2814   6
   7  -1 -12 210.594 73.2092  13
   7   1 -12 254.512 79.8030   6
   7  -1 -12 325.549 95.1361   6
   7  -1 -11 13947.0 623.352   6
   7   1 -11 13353.5 578.170   6
   7  -1 -10 567.480 115.889   6
   7   1 -10 589.432 117.023   6
   7  -1  -9 408.500 97.9585   6
   7   1  -9 322.778 87.8434   6
   7  -1  -8 10020.2 484.460   6
   7   1  -8 9408.11 437.238   6
   7  -1  -7 50010.5 1119.26   7
   7  -1  -7 49523.0 1267.24   6
   7  -1  -6 8603.16 356.328   7
   7  -1  -6 8832.54 440.293   6
   7   1  -6 9196.78 405.239   6
   7   1  -5 10402.7 432.635   6
   7  -1  -5 10795.9 481.572   6
   7  -1  -4 124.745 55.5088   6
   7   1  -4 222.122 62.5385   6
   7  -1  -3 90.0064 50.9060   6
   7   1  -3 132.297 53.1058   6
   7  -1  -2 10892.4 480.036   6
   7   1  -2 10470.6 415.882   6
   7  -1  -1 1196.33 151.333   6
   7   1  -1 1197.42 130.668   6
   7  -1   0 22625.4 735.852   6
   7   1   0 22471.5 665.140   6
   7  -1   1 6893.99 371.690   6
   7   1   1 6944.10 330.548   6
   7  -1   2 1210.05 156.588   6
   7   1   2 1040.19 120.130   6
   7  -1   3 5177.00 329.975   6
   7   1   3 6035.28 317.186   6
   7  -1   4 258.147 67.3720   6
   7  -1   5 6167.99 366.427   6
  -7   1  -5 6394.93 359.233   4
  -7   1  -6 20892.1 715.473   4
  -7  -1  -6 20868.6 688.249   4
  -7   1  -7 309.106 92.2231   4
  -7  -1  -7 385.554 99.6115   4
  -7   1  -8 3194.91 269.146   4
  -7  -1  -8 3185.83 258.568   4
  -7  -1  -9 1200.99 151.010   4
  -7   1  -9 2088.23 218.511   4
  -7  -1 -10 3366.92 271.214   4
  -7   1 -10 3443.10 290.079   4
   7  -1  10 3467.48 347.148  10
   7   1  10 3605.17 345.697  10
  -7   1 -11 5053.03 360.785   4
   7  -1  11 5691.79 460.421  10
   7   1  11 6155.68 464.974  10
  -7   1 -12 14664.0 643.494   4
   7  -1  12 14558.7 782.939  10
   7   1  12 15310.5 776.938  10
  -7   1 -13 2158.36 235.694   4
   7   1  13 2260.44 291.534  10
  -7  -1 -13 2120.37 229.615   9
  -7   1 -14 644.219 117.820   9
  -7  -1 -14 819.189 143.110   9
  -7   1 -15 14987.8 594.993   9
  -7  -1 -15 15899.3 654.065   9
  -7   1 -16 978.248 136.760   9
  -7  -1 -16 1074.78 153.540   9
  -7  -1 -17 3147.22 256.672   9
  -7  -1 -18 17042.0 613.005   9
  -7  -1 -19 542.461 94.2974   9
  -7  -1 -20 96.4637 39.5993   9
  -7  -1 -20 124.113 41.8932  13
  -7   1 -21 55.8105 28.9323  13
   7  -2 -22 384.182 68.8355  13
  -7  -2  21-86.7233 69.1155  15
   7  -2 -21 13.7713 35.5102  13
   7  -2 -20 2116.31 203.305  13
  -7  -2  20 2229.18 257.780  15
  -7  -2  19 127.546 85.0580  15
   7  -2 -19 222.066 84.7247  13
  -7  -2  18 366.596 114.455  15
   7  -2 -18 329.565 92.3481  13
   7   2 -18 414.827 90.2005  13
   7  -2 -17 83.4136 58.6363  13
   7   2 -17 89.3438 51.7901  13
   7  -2 -16 4008.02 328.316  13
   7  -2 -15 37543.9 1165.31  13
   7  -2 -14 13174.1 628.305  13
   7   2 -14 13749.6 619.763   6
   7  -2 -13 3193.68 292.866  13
   7   2 -13 3425.22 289.958   6
   7  -2 -13 3371.12 297.814   6
   7  -2 -12 2609.63 254.208  13
   7   2 -12 2754.18 253.976   6
   7  -2 -12 2615.41 260.429   6
   7  -2 -11 15553.2 658.946  13
   7  -2 -11 16641.0 618.239   7
   7   2 -11 16035.4 633.776   6
   7  -2 -11 15707.4 674.262   6
   7  -2 -10 3580.35 263.109   7
   7  -2 -10 3286.13 287.880   6
   7   2 -10 3541.71 274.802   6
   7  -2  -9 1088.82 158.247   6
   7  -2  -9 1166.17 144.836   7
   7   2  -9 1134.00 148.890   6
   7  -2  -8 1814.48 174.116   7
   7  -2  -8 1861.20 208.293   6
   7   2  -8 1899.09 185.175   6
   7  -2  -7 12136.6 475.826   7
   7  -2  -7 11006.6 526.288   6
   7   2  -7 11065.5 462.228   6
   7  -2  -6 1214.64 165.980   6
   7  -2  -6 1178.00 134.837   7
   7   2  -6 1145.52 136.316   6
   7  -2  -5 387.872 103.995   6
   7   2  -5 360.470 75.4019   6
   7  -2  -5 432.023 84.9827   7
   7   2  -4 13238.8 475.682   6
   7  -2  -4 13254.5 577.201   6
   7  -2  -3 573.805 120.819   6
   7   2  -3 308.608 57.9276   6
   7  -2  -2 2927.23 255.926   6
   7   2  -2 2623.86 188.483   6
   7  -2  -1 89325.9 1975.51   6
   7   2  -1 86689.5 1745.74   6
   7  -2   0 522.515 114.618   6
   7  -2   1 2611.61 253.881   6
   7  -2   2 55241.8 1435.40   6
   7  -2   3 86525.9 1967.71   6
   7  -2   4 26791.0 891.326   6
  -7   2  -4 26693.4 848.146   4
   7  -2   5 35455.2 1080.31   6
  -7   2  -5 34253.8 1008.52   4
  -7   2  -6 193.778 69.6840   4
  -7   2  -7 1353.95 181.012   4
  -7   2  -8 598.189 122.011   4
  -7   2  -9 11246.0 549.504   4
   7   2   9 12351.7 639.165  10
  -7  -2 -10 390.127 96.4076  14
  -7   2 -10 362.935 104.103   4
   7  -2  10 342.757 109.044  10
   7   2  10 284.251 102.976  10
  -7  -2 -11 42212.8 1148.33  14
  -7   2 -11 42189.8 1244.26   4
   7  -2  11 42950.8 1474.78  10
  -7   2 -12 36794.8 1154.56   4
   7   2  12 40487.6 1330.62  10
   7   2  13 39337.6 1334.68  10
  -7  -2 -13 38853.0 1175.04   9
  -7  -2 -14 511.675 111.349   9
  -7  -2 -15 42350.6 1211.07   9
  -7  -2 -16 2731.89 251.566   9
  -7  -2 -17 2944.59 247.121   9
  -7  -2 -18 911.600 126.901   9
  -7  -2 -19 9760.76 411.253   9
  -7  -2 -20 48.8031 34.0423   9
   7   3 -21 2475.58 189.985  10
  -7  -3  21 2568.33 247.201  15
   7  -3 -20 3092.98 227.230  13
  -7  -3  20 3365.66 304.720  15
   7  -3 -19 2405.09 218.906  13
  -7  -3  19 2587.13 281.741  15
  -7  -3  18 56.9256 55.6133  15
   7  -3 -18 44.6213 49.6766  13
   7  -3 -17 3194.56 280.472  13
  -7  -3  17 3432.96 350.032  15
  -7  -3  16 1059.62 190.527  15
   7  -3 -16 851.058 147.806  13
  -7  -3  15 119.454 77.2148  15
   7  -3 -15 55.1939 48.5033  13
   7  -3 -14 2807.71 277.624  13
  -7  -3  14 3422.50 359.116  15
   7  -3 -13 27518.5 979.577  13
   7  -3 -13 28196.1 940.075   7
   7   3 -13 30235.1 967.305   6
   7  -3 -12 8982.90 511.216  13
   7  -3 -12 8809.80 471.738   7
   7   3 -12 9066.69 476.484   6
  -7  -3  12 10481.1 620.595  15
  -7  -3  11 794.672 165.089  15
   7  -3 -11 493.613 113.813  13
   7   3 -11 713.015 126.518   6
   7  -3 -11 602.410 115.235   7
  -7  -3  10 255.492 99.9329  15
   7  -3 -10 234.874 60.4303  13
   7   3 -10 382.194 88.6710   6
   7  -3 -10 281.099 77.7846  12
   7  -3 -10 312.703 90.4063   7
   7  -3  -9 2467.48 229.083   7
   7   3  -9 2733.18 228.739   6
   7  -3  -9 2173.48 236.031   6
   7  -3  -8 92.4654 66.9097   6
   7   3  -8 37.7038 34.3541   6
   7  -3  -8 50.7740 46.4471   7
   7  -3  -7 14628.3 570.397   7
   7   3  -7 14693.5 540.488   6
   7  -3  -6 756.941 141.239   6
   7   3  -6 924.266 120.945   6
   7  -3  -6 1136.40 143.914   7
   7  -3  -5 7674.79 383.957   7
   7  -3  -5 6587.89 422.071   6
   7   3  -5 7340.94 342.629   6
   7  -3  -4 4408.41 342.013   6
   7  -3  -3 5758.08 392.074   6
   7  -3  -2 1898.36 226.648   6
   7  -3  -1 837.975 164.576   6
   7  -3   0 2367.35 199.280   5
   7  -3   0 2979.18 291.410   6
   7  -3   1 3990.80 265.497   5
   7  -3   1 4260.77 349.994   6
   7  -3   2 1066.24 168.794   6
   7  -3   3 3586.99 322.223   6
  -7   3  -3 4493.64 321.762   4
   7  -3   4-73.1123 95.5038   6
  -7   3  -4 81.7124 68.2086   4
  -7   3  -5 73179.2 1909.92   4
  -7   3  -6 6834.93 430.328   4
  -7   3  -7 6296.00 408.313   4
  -7   3  -8 6327.41 414.650   4
   7   3   8 5853.65 418.937  10
  -7  -3  -9 256.278 76.9375  14
  -7   3  -9 356.978 95.7546   4
   7   3   9 249.143 78.2093  10
  -7   3 -10 6512.69 428.234   4
  -7  -3 -10 5866.01 378.074  14
   7   3  10 6890.40 476.968  10
  -7  -3 -11 1472.44 184.954  14
  -7   3 -11 1647.59 221.064   4
   7   3  11 1503.58 223.918  10
  -7  -3 -11 1588.28 207.281   9
  -7  -3 -12 3642.69 287.318  14
   7   3  12 3512.79 346.736  10
  -7  -3 -12 3806.76 321.324   9
  -7  -3 -13 5121.75 333.270  14
  -7  -3 -13 4700.39 356.356   9
  -7  -3 -14 15841.6 598.472  14
  -7  -3 -14 13985.4 635.040   9
  -7  -3 -15 700.989 127.809   9
  -7  -3 -15 652.088 108.320  14
  -7  -3 -16 2288.20 188.278  14
  -7  -3 -16 2369.13 227.019   9
  -7  -3 -17-11.7566 32.2848   9
  -7  -3 -18 2783.23 218.853   9
  -7  -3 -19 382.267 75.0904   9
  -7  -4  20 342.348 101.721  15
   7   4 -20 247.246 59.9557  10
  -7  -4  19 256.533 86.8892  15
   7   4 -19 196.605 55.9980  10
  -7  -4  18 1010.83 180.905  15
   7   4 -18 750.302 113.635  10
  -7  -4  17 83.3584 62.5778  15
  -7  -4  16 80.1836 60.8843  15
   7  -4 -15 10607.8 535.376  13
  -7  -4  15 11213.2 659.329  15
   7  -4 -14 7379.35 450.416  13
  -7  -4  14 7988.15 555.648  15
   7  -4 -13 1631.24 209.647  13
  -7  -4  13 2084.28 280.794  15
  -7  -4  12 4466.68 417.508  15
   7  -4 -11 22730.3 702.315  12
   7  -4 -11 20958.0 803.196   7
  -7  -4  11 22652.1 973.504  15
   7   4 -11 19894.7 740.546   6
   7  -4 -10 22433.0 703.561  12
   7  -4 -10 20547.0 790.616   7
   7   4 -10 20842.9 770.570  10
  -7  -4  10 23494.7 976.647  15
   7   4 -10 21300.1 746.717   6
  -7  -4   9 971.003 190.424  15
   7   4  -9 1128.45 150.897   6
   7  -4  -9 849.160 120.243  12
   7  -4  -9 964.389 152.301   7
   7   4  -9 850.004 143.269  10
   7  -4  -8 2150.55 200.694  12
   7  -4  -8 2148.84 226.713   7
   7   4  -8 1877.12 202.336  10
  -7  -4   8 2044.55 260.222  15
   7  -4  -7 19986.1 686.152  12
  -7  -4   7 19588.4 837.511  15
   7  -4  -6 24726.7 824.164   7
   7  -4  -6 22930.7 888.213   6
   7  -4  -5 6062.39 368.615   7
   7  -4  -5 5456.91 411.480   6
   7  -4  -4 608.572 147.038   6
   7  -4  -3 156.808 94.4183   6
   7  -4  -2 7725.76 505.273   6
   7  -4  -1 518.288 124.050   6
   7  -4  -1 617.235 115.356   5
   7  -4   0 9372.69 463.552   5
   7  -4   0 8309.97 534.767   6
   7  -4   1-40.5751 76.8505   6
  -7   4  -1 71.9383 63.0464   4
   7  -4   1 17.5047 44.8559   5
   7  -4   2 4458.64 315.819   5
   7  -4   2 4012.78 378.301   6
  -7   4  -3 2624.10 278.213   4
  -7   4  -4 7282.45 445.440   4
  -7   4  -5 6268.11 417.213   4
  -7   4  -6-45.6056 55.3532   4
  -7  -4  -6 71.3015 53.6048   8
  -7   4  -7 1763.30 223.362   4
  -7  -4  -8 405.766 109.702  14
  -7   4  -8 300.842 95.8058   4
  -7  -4  -9 132.671 78.3372   9
  -7  -4  -9 108.644 72.5801  14
  -7   4  -9 107.657 78.3747   4
  -7  -4 -10 36555.1 1117.30  14
  -7  -4 -10 38754.0 1201.58   9
  -7  -4 -11 8630.74 468.324  14
  -7  -4 -11 8790.43 512.148   9
  -7  -4 -12 3750.61 297.099  14
  -7  -4 -12 3335.67 303.337   9
  -7  -4 -13 4953.39 331.099  14
  -7  -4 -13 4817.33 358.598   9
  -7  -4 -14 17432.1 641.247  14
  -7  -4 -14 17349.9 699.163   9
  -7  -4 -15 450.133 105.143   9
  -7  -4 -15 419.243 88.4786  14
  -7  -4 -16-50.8434 50.8133   9
  -7  -4 -16 19.3092 23.3560  14
  -7  -4 -17 39.5481 38.9762   9
  -7  -4 -17 29.3902 21.7727  14
  -7  -4 -18 4438.98 253.336   9
  -7  -5  19 3417.64 287.071  15
  -7  -5  18 429.339 116.280  15
  -7  -5  17 8512.71 524.291  15
  -7  -5  16 2806.06 306.405  15
  -7  -5  15 989.556 195.595  15
  -7  -5  14 1785.12 255.325  15
  -7  -5  13 871.644 170.066  15
  -7  -5  12-23.0437 61.1388  15
   7  -5 -11 9497.02 424.534  12
  -7  -5  11 9301.65 623.410  15
   7  -5 -10 5956.87 330.687  12
  -7  -5  10 6318.69 507.202  15
   7  -5  -9 2906.03 234.452  12
  -7  -5   9 3026.32 344.993  15
   7  -5  -8 11534.8 492.716  12
   7  -5  -8 9755.04 539.311   7
  -7  -5   8 11331.9 680.953  15
   7  -5  -7 9109.71 442.696  12
   7  -5  -7 7839.52 471.424   7
  -7  -5   7 7739.24 553.137  15
   7  -5  -6 663.788 119.508  12
  -7  -5   6 603.393 142.109  15
   7  -5  -5 193.725 68.0322  12
  -7  -5   5 393.569 127.443  15
  -7  -5   4 1082.40 234.826   8
  -7  -5   4 1275.98 207.293  15
  -7  -5   3 283.911 145.766   8
   7  -5  -3 172.728 74.1897  12
  -7  -5   3 139.413 64.9390  15
  -7  -5   2 2515.64 308.644   8
   7  -5  -2 2828.28 267.743  12
  -7  -5   2 2447.66 288.240  15
  -7  -5   1 12889.6 705.177   8
   7  -5  -1 10036.8 521.649   5
   7  -5  -1 12197.2 554.457  12
   7  -5  -1 8964.61 586.801   6
  -7  -5   1 11466.1 636.870  15
  -7  -5   0 1348.95 209.191  15
  -7  -5   0 1420.96 227.767   8
   7  -5   0 994.486 169.532   5
  -7  -5  -1 19158.9 835.829   8
   7  -5   1 17554.1 730.953   5
  -7  -5  -1 18647.3 844.269  15
  -7  -5  -2 14479.2 693.679   8
   7  -5   2 12667.6 609.765   5
  -7  -5  -3 25747.8 952.036   8
   7  -5   3 24755.9 901.171   5
  -7  -5  -4 26140.5 943.999   8
  -7  -5  -5 11594.1 582.757   8
  -7  -5  -6 50713.1 1441.80  14
  -7  -5  -6 51205.9 1404.07   8
  -7  -5  -7 2166.89 251.053  14
  -7  -5  -7 2681.89 259.509   8
  -7  -5  -8 14319.2 655.958  14
  -7  -5  -8 15247.7 641.176   8
  -7  -5  -9 675.980 121.769   8
  -7  -5  -9 781.736 141.736  14
  -7  -5 -10 240.417 80.5733  14
  -7  -5 -11 1934.02 212.262  14
  -7  -5 -12 249.849 79.4150   9
  -7  -5 -12 344.843 92.3977  14
  -7  -5 -13 1117.03 163.139   9
  -7  -5 -13 1128.47 157.771  14
  -7  -5 -14 9670.50 437.966  14
  -7  -5 -14 9640.66 472.662   9
  -7  -5 -15 43.9870 38.7446   9
  -7  -5 -15-49.6828 41.4636  14
  -7  -5 -16 1396.31 134.203  14
  -7  -5 -16 1163.44 134.889   9
  -7  -5 -17 155.813 45.4562   9
  -7  -5 -17 159.290 43.4147  14
  -7  -6  17-7.13997 39.6753  15
  -7  -6  16 1760.80 225.800  15
  -7  -6  15 1957.87 252.994  15
  -7  -6  14 6098.49 471.169  15
  -7  -6  13 3776.72 381.947  15
  -7  -6  12 88.7664 60.9698  15
   7  -6 -11 47.7912 33.8103  12
  -7  -6  11-32.2605 62.2422  15
   7  -6 -10 23.8672 34.9554  12
  -7  -6  10-59.3885 85.2134   8
  -7  -6  10-4.01108 83.0878  15
  -7  -6   9 3424.67 405.778   8
   7  -6  -9 3182.93 244.119  12
  -7  -6   9 3445.25 386.920  15
   7  -6  -8 1658.49 177.523  12
  -7  -6   8 1440.53 259.670   8
  -7  -6   8 1775.96 277.882  15
  -7  -6   7-79.2799 88.9700   8
  -7  -6   7 41.6901 69.2428  15
  -7  -6   6 27656.5 1314.92   8
   7  -6  -6 30188.4 929.117  12
  -7  -6   6 27593.5 1160.34  15
  -7  -6   5 6093.77 582.480   8
   7  -6  -5 6572.26 406.847  12
  -7  -6   5 5546.05 479.972  15
   7  -6  -4 2822.90 272.192  12
  -7  -6   4 2313.27 361.147   8
  -7  -6   4 2038.79 281.823  15
  -7  -6   3 204.858 91.8668   8
   7  -6  -3 117.870 90.4443  12
  -7  -6   3 55.2620 70.9438  15
  -7  -6   2 6479.74 562.928   8
   7  -6  -2 6878.29 432.588  12
  -7  -6   2 5771.29 478.412  15
  -7  -6   1 10279.7 690.223   8
   7  -6  -1 11167.8 555.713  12
  -7  -6   1 9828.97 631.971  15
  -7  -6   0 170.364 98.2645   8
   7  -6   0 233.299 80.6005  12
   7  -6   0 208.688 92.0096   5
  -7  -6   0 327.449 121.711  15
  -7  -6  -1 504.352 144.224   8
  -7  -6  -2 1324.39 213.733   8
  -7  -6  -3 5885.30 457.690  14
  -7  -6  -3 6496.84 465.991   8
  -7  -6  -4 4270.01 381.268  14
  -7  -6  -4 4172.48 360.091   8
  -7  -6  -5 1525.29 215.601  14
  -7  -6  -5 1683.01 222.276   8
  -7  -6  -6 77.9809 75.7141  14
  -7  -6  -6-57.1164 42.3694   8
  -7  -6  -7 2985.62 290.928  14
  -7  -6  -7 2866.26 271.438   8
  -7  -6  -8-32.5225 45.5567  14
  -7  -6  -8 41.4992 34.0414   8
  -7  -6  -9 3311.75 268.143   8
  -7  -6  -9 3769.60 309.116  14
  -7  -6 -10 24101.0 839.577  14
  -7  -6 -10 23963.5 775.530   8
  -7  -6 -11 224.068 80.6985  14
  -7  -6 -11 227.036 57.7918   8
  -7  -6 -12 73.5553 54.1585  14
  -7  -6 -13 7332.08 365.680  14
  -7  -6 -14 426.822 75.2040  14
  -7  -6 -15 6974.67 303.399  14
  -7  -7  15 3512.16 303.943  15
  -7  -7  14 627.339 134.095  15
  -7  -7  13 2761.06 305.237  15
  -7  -7  12 4408.71 400.297  15
   7  -7 -11 4925.85 254.608  12
  -7  -7  11 5502.95 464.930  15
   7  -7 -10 1253.90 134.807  12
  -7  -7  10 1411.18 245.521  15
   7  -7  -9 1795.04 166.189  12
  -7  -7   9 2188.65 307.083  15
   7  -7  -8 1476.76 156.405  12
  -7  -7   8 1418.05 234.237   8
  -7  -7   8 1253.08 250.983  15
   7  -7  -7 24842.3 772.608  12
  -7  -7   7 26898.2 1165.65   8
  -7  -7   7 27609.2 1163.68  15
  -7  -7   6 4659.50 478.067   8
   7  -7  -6 5342.27 325.795  12
  -7  -7   6 5440.69 489.634  15
   7  -7  -5 1436.67 170.882  12
  -7  -7   5 1199.79 242.301   8
  -7  -7   5 1269.35 231.939  15
  -7  -7   4 97.5999 104.114   8
   7  -7  -4-39.8683 54.4469  12
  -7  -7   4 68.5602 93.1367  15
  -7  -7   3 3264.75 412.499   8
   7  -7  -3 4257.25 334.594  12
  -7  -7   3 3341.74 378.906  15
  -7  -7   2 7048.58 593.681   8
   7  -7  -2 7800.35 465.453  12
  -7  -7   2 6506.44 526.869  15
  -7  -7   1 9358.51 675.264   8
   7  -7  -1 10888.1 550.539  12
  -7  -7   0 920.330 198.789   8
   7  -7   0 966.861 162.259  12
  -7  -7  -1 8195.17 578.835   8
   7  -7   1 8705.14 477.328  12
  -7  -7  -2 6316.66 472.343  14
  -7  -7  -2 7072.60 513.723   8
  -7  -7  -3 5133.54 417.967  14
  -7  -7  -3 5714.99 442.692   8
  -7  -7  -4 268.404 101.240  14
  -7  -7  -4 201.889 71.6486   8
  -7  -7  -5 8290.01 514.133  14
  -7  -7  -5 8751.91 505.572   8
  -7  -7  -6 2075.83 246.124  14
  -7  -7  -6 2020.70 228.747   8
  -7  -7  -7 2189.59 241.306  14
  -7  -7  -7 2124.50 226.412   8
  -7  -7  -8-7.53351 57.2700  14
  -7  -7  -8-0.15922 43.9864   8
  -7  -7  -9 1938.70 206.875  14
  -7  -7  -9 1922.22 187.107   8
  -7  -7 -10 300.094 78.8464  14
  -7  -7 -10 354.711 76.6407   8
  -7  -7 -11 502.586 90.9333  14
  -7  -7 -11 498.636 84.3970   8
  -7  -7 -12 391.150 81.7995  14
  -7  -7 -13 346.296 63.7195  14
  -7  -8  12 1262.91 190.553  15
  -7  -8  11 94.7222 84.1753  15
  -7  -8  10 4077.95 375.870  15
   7  -8  -9 1669.80 134.583  12
  -7  -8   9 1984.74 276.427  15
  -7  -8   8 84.0914 87.3790  15
   7  -8  -8 226.085 53.6203  12
   7  -8  -7 1688.41 147.937  12
  -7  -8   7 2146.06 304.003  15
  -7  -8   6 4190.14 361.119   8
   7  -8  -6 4319.55 251.890  12
  -7  -8   6 4970.86 461.107  15
  -7  -8   5 3608.72 349.531   8
   7  -8  -5 3998.31 253.238  12
  -7  -8   5 4483.18 438.044  15
  -7  -8   4 3455.06 358.578   8
   7  -8  -4 3723.38 251.264  12
  -7  -8   3 477.692 145.991   8
   7  -8  -3 841.266 130.484  12
  -7  -8   2 4162.16 409.579   8
   7  -8  -2 5747.15 336.662  12
  -7  -8   1 165.360 124.727   8
   7  -8  -1 230.118 75.8225  12
  -7  -8   0 2594.85 304.496   8
   7  -8   0 2679.50 240.307  12
  -7  -8  -1 2904.94 317.961   8
   7  -8   1 4082.48 299.324  12
  -7  -8  -2 2441.87 283.997   8
   7  -8   2 2703.20 239.134  12
  -7  -8  -3 962.925 168.301   8
  -7  -8  -4 2938.51 279.613   8
  -7  -8  -5 532.281 122.715   8
  -7  -8  -6 5441.78 341.202   8
  -7  -8  -7 1998.23 193.610  14
  -7  -8  -7 1957.53 186.956   8
  -7  -8  -8 3768.94 258.038  14
  -7  -8  -8 3822.53 244.656   8
  -7  -8  -9 2131.24 177.521  14
  -7  -8  -9 1974.88 160.090   8
   7  -9  -6 1797.70 125.744  12
   7  -9  -5 1040.16 98.1966  12
   7  -9  -4 1117.94 104.561  12
   7  -9  -3 805.963 94.2423  12
  -7  -9   3 740.481 120.751   8
  -7  -9   2 3374.06 267.620   8
   7  -9  -2 3864.89 208.632  12
   7  -9  -1 861.981 97.5308  12
  -7  -9   1 752.166 126.751   8
  -7  -9   0-11.5476 47.9738   8
   7  -9   0-52.9055 43.4758  12
  -7  -9  -1 6860.15 396.241   8
   7  -9   1 7524.79 299.605  12
  -7  -9  -2 369.862 94.8325   8
  -7  -9  -3 363.242 87.9014   8
  -7  -9  -4 350.285 80.4624   8
   8   0 -22 10285.0 376.791  10
   8   0 -21 11.5753 33.2037  10
   8   0 -21 11.0383 32.2740  13
   8   0 -20 14305.4 548.404  13
   8   0 -19 33.2382 47.4961  13
   8   0 -18 377.570 96.5504  13
   8   0 -17-11.8091 49.5919  13
   8   0 -16 13108.0 604.180  13
   8   0 -15-10.6609 29.2816  13
   8   0 -14 11.5814 34.8312  13
   8   0 -14 2.43098 48.5824   6
   8   0 -13-16.5004 36.8247  13
   8   0 -13 28.4672 48.2181   6
   8   0 -12 6671.16 410.388  13
   8   0 -12 6594.61 437.698   6
   8   0 -11 10.5381 64.7731   6
   8   0 -11 7.30703 42.3969  13
   8   0 -10 2137.22 230.929   6
   8   0  -9 20.4934 46.6199   6
   8   0  -8 9719.25 489.919   6
   8   0  -7-28.4437 38.9682   6
   8   0  -6 3677.77 281.506   6
   8   0  -5 3.54650 36.5168   6
   8   0  -4 364.886 86.8259   6
   8   0  -3 20.2871 39.4011   6
   8   0  -2 5599.40 336.156   6
   8   0  -1-2.49840 31.4652   6
   8   0   0 400.705 89.3881   6
   8   0   1-9.68529 35.3231   6
   8   0   2 146.900 65.0527   6
   8   0   3-34.8131 46.5923   6
   8   0   4 16844.7 630.031   6
   8   0   5 11.8081 36.8957   6
  -8   0  -6 19240.1 714.854   4
  -8   0  -7 48.0258 64.2971   4
  -8   0  -8 46695.6 1313.59   4
  -8   0  -9 35.5571 50.8025   4
   8   0   9-11.2444 49.1647  10
  -8   0 -10 2187.50 238.757   4
   8   0  10 2218.56 282.166  10
  -8   0 -11-55.7923 68.6392   4
   8   0  11-61.2655 94.5355  10
   8   0  12 4730.90 423.730  10
   8   0  13 82.1653 55.5079  10
  -8   0 -14 333.536 85.4251   9
  -8   0 -15-14.2181 30.8554   9
  -8   0 -16 2747.14 236.007   9
  -8   0 -17 48.6195 45.8301   9
  -8   0 -18 3595.87 232.586   9
  -8   0 -19 52.2829 30.1824   9
   8   1 -22 3055.06 198.115  10
   8   1 -21 2354.04 176.584  13
   8  -1 -21 2828.78 208.046  13
   8   1 -21 2751.71 212.281  10
   8   1 -20 72.1149 43.6280  13
   8  -1 -20 67.9893 57.0135  13
   8  -1 -20-4.27430 37.3515  10
   8   1 -19 358.163 88.1923  13
   8  -1 -19 269.459 79.3991  13
   8  -1 -18 6419.14 395.949  13
   8   1 -18 6535.24 376.687  13
   8  -1 -17 439.112 103.047  13
   8   1 -17 369.681 92.7032  13
   8   1 -16 7069.80 414.914  13
   8  -1 -16 7241.08 442.557  13
   8  -1 -15 581.417 127.143  13
   8   1 -15 457.756 103.296  13
   8  -1 -14 321.668 94.1181  13
   8   1 -14 307.723 89.2923  13
   8  -1 -13 199.849 92.5901   6
   8  -1 -13 115.178 57.5912  13
   8   1 -13 134.628 56.7921  13
   8   1 -13-6.84286 38.0931   6
   8  -1 -12 17923.0 721.706  13
   8   1 -12 18480.1 701.642  13
   8  -1 -12 18335.2 762.742   6
   8   1 -12 18478.4 751.829   6
   8  -1 -11 112.839 76.7592   6
   8  -1 -11-42.2082 27.1510  13
   8   1 -11 22.3955 29.6082  13
   8   1 -11 85.4785 70.8333   6
   8  -1 -10 9256.12 481.642  13
   8  -1 -10 9692.90 518.755   6
   8   1 -10 9259.98 484.093   6
   8   1  -9 9505.32 485.352   6
   8  -1  -9 10315.2 532.445   6
   8  -1  -8 950.359 155.332   6
   8   1  -8 1027.13 147.969   6
   8  -1  -7 360.929 99.9604   6
   8   1  -7 416.121 103.056   6
   8  -1  -6 14564.9 612.147   6
   8   1  -6 15008.1 575.531   6
   8  -1  -5 2661.53 248.881   6
   8   1  -5 2495.62 215.712   6
   8  -1  -4 14352.3 606.538   6
   8   1  -4 13569.3 528.940   6
   8  -1  -3 1884.06 208.057   6
   8   1  -3 1465.91 161.890   6
   8  -1  -2 57620.1 1440.75   6
   8   1  -2 55632.9 1316.31   6
   8  -1  -1 91.4871 51.6557   6
   8   1  -1 101.812 52.4999   6
   8  -1   0 55103.3 1318.30   6
   8   1   0 42971.2 1144.72   6
   8  -1   1 82.3386 40.6212   6
   8   1   1 141.554 54.8035   6
   8  -1   2 1622.17 199.943   6
   8   1   2 1436.62 158.119   6
   8  -1   3 20.5257 55.2000   6
   8  -1   4 668.059 128.669   6
  -8   1  -5 1081.57 161.408   4
   8  -1   5 1213.16 176.623   6
  -8   1  -6 7693.29 434.626   4
  -8  -1  -6 8187.92 433.213   4
  -8   1  -7 146.137 75.3524   4
  -8  -1  -7 59.3969 52.4822   4
  -8   1  -8 1231.67 179.015   4
  -8  -1  -8 1384.03 186.132   4
   8  -1   8 1106.70 187.602  10
   8   1   8 1238.64 199.658  10
  -8  -1  -9 5328.82 357.367   4
  -8   1  -9 5153.81 367.517   4
   8  -1   9 5616.19 444.571  10
   8   1   9 5365.16 427.745  10
  -8   1 -10 12315.5 596.634   4
   8  -1  10 12963.0 712.953  10
   8   1  10 13615.6 708.658  10
  -8   1 -11 3158.92 291.456   4
   8  -1  11 3011.98 333.308  10
   8   1  11 3335.89 345.834  10
   8  -1  12 120.024 82.2885  10
   8   1  12 4.53578 61.5468  10
   8   1  13 6727.83 506.982  10
  -8  -1 -13 7137.08 437.829   9
  -8  -1 -14 26.9990 42.2146   9
  -8   1 -14-10.0680 54.7600   9
  -8   1 -15 218.390 63.1036   9
  -8  -1 -15 164.365 69.7792   9
  -8   1 -16 15848.4 576.607   9
  -8  -1 -16 16418.8 634.891   9
  -8  -1 -17 256.373 68.3316   9
  -8  -1 -18-12.1739 33.1122   9
  -8  -1 -19 2030.93 154.986  13
  -8  -1 -19 2428.86 176.303   9
  -8   1 -20 56.1694 30.0007  13
   8   2 -21 123.042 52.5618  10
   8  -2 -20-7.26923 36.7866  13
   8   2 -20-33.3149 47.3021  10
   8  -2 -19 394.366 87.3414  13
   8  -2 -18 10025.0 495.947  13
   8  -2 -17-30.7362 63.7733  13
   8  -2 -16 6253.49 412.341  13
   8  -2 -15 24258.7 888.314  13
   8  -2 -14 3829.26 322.667  13
   8  -2 -13 16300.3 702.533  13
   8  -2 -13 14705.3 676.215   6
   8   2 -13 16342.3 690.674   6
   8  -2 -12 28772.5 981.490  13
   8  -2 -12 28090.2 986.006   6
   8   2 -12 30600.7 980.883   6
   8  -2 -11 22803.2 850.988  13
   8  -2 -11 23308.1 877.807   6
   8   2 -11 24628.8 845.791   6
   8  -2 -10 1363.79 187.855  13
   8  -2 -10 1804.54 219.943   6
   8   2 -10 1378.04 181.383   6
   8  -2  -9 20201.9 769.053  13
   8  -2  -9 22244.9 721.191   7
   8  -2  -9 20654.6 814.859   6
   8   2  -9 20899.8 747.716   6
   8  -2  -8 329.972 108.890   6
   8   2  -8 286.724 77.7797   6
   8  -2  -8 277.691 76.3510   7
   8  -2  -7 4441.75 349.260   6
   8   2  -7 4404.72 296.696   6
   8  -2  -6 754.833 140.981   6
   8   2  -6 807.318 125.194   6
   8  -2  -5 1058.02 171.840   6
   8   2  -5 981.058 134.743   6
   8  -2  -4 94.7515 61.7061   6
   8   2  -4 3.45792 38.5885   6
   8  -2  -3 10455.7 540.680   6
   8   2  -3 9323.35 411.446   6
   8  -2  -2 464.348 103.769   6
   8   2  -2 496.887 87.3272   6
   8  -2  -1 2028.98 233.145   6
   8  -2   0 12773.9 620.115   6
   8  -2   1 54443.6 1493.71   6
   8  -2   2 13072.7 620.054   6
   8  -2   3 2037.35 234.204   6
   8  -2   4 27838.9 962.142   6
  -8   2  -4 28571.1 938.807   4
   8  -2   5 1273.73 191.650   6
  -8   2  -5 1682.66 208.868   4
  -8   2  -6-2.57882 61.5356   4
  -8   2  -7 5644.72 403.484   4
   8   2   7 6127.47 438.667  10
  -8   2  -8 1874.29 224.126   4
   8   2   8 2309.07 272.549  10
  -8  -2  -9 10736.2 509.611  14
  -8   2  -9 10530.7 552.612   4
   8   2   9 11319.7 629.384  10
  -8  -2 -10 15413.1 616.529  14
  -8   2 -10 14268.5 661.885   4
   8  -2  10 13986.1 764.093  10
   8   2  10 16501.9 779.700  10
   8  -2  11 15783.8 824.685  10
   8   2  11 17642.4 821.642  10
   8   2  12 6739.91 493.646  10
  -8  -2 -13 328.384 97.1362   9
   8   2  13 198.319 99.2990  10
  -8  -2 -14 18409.0 724.559   9
  -8  -2 -15 11812.2 550.248   9
  -8  -2 -16 17621.8 661.802   9
  -8  -2 -17 3958.21 276.672   9
  -8  -2 -18 742.732 108.462   9
  -8  -2 -19 1566.87 139.929   9
   8   3 -20 4913.03 276.188  10
  -8  -3  20 5189.50 344.310  15
  -8  -3  19 563.104 127.827  15
   8   3 -19 514.772 93.4477  10
  -8  -3  18 109.315 75.5651  15
   8   3 -18-12.6347 38.5327  10
  -8  -3  17 1392.47 214.942  15
   8  -3 -17 1417.84 179.100  13
  -8  -3  16 1609.92 233.875  15
   8  -3 -16 1483.15 189.148  13
  -8  -3  15 647.195 149.491  15
   8  -3 -15 515.353 116.178  13
   8  -3 -14 1629.00 209.826  13
  -8  -3  14 2113.25 275.072  15
   8  -3 -13 5345.94 391.837  13
  -8  -3  13 6757.12 492.273  15
   8  -3 -12 5160.60 381.178  13
  -8  -3  12 5893.00 460.060  15
   8  -3 -11 4724.68 366.005  13
   8  -3 -11 4863.14 342.105   7
   8   3 -11 5388.76 377.902  10
  -8  -3  11 6111.93 462.259  15
   8   3 -11 5283.52 359.861   6
   8  -3 -10 7261.97 415.973   7
   8   3 -10 7690.32 449.102  10
   8   3 -10 6760.75 404.301   6
   8  -3  -9 36368.9 1061.74   7
   8  -3  -9 33975.5 1143.37   6
   8   3  -9 36913.1 1062.36   6
   8  -3  -8 2414.15 204.843  12
   8  -3  -8 2461.29 230.554   7
   8   3  -8 2843.92 259.979  10
   8  -3  -8 2105.29 255.276   6
   8   3  -8 2662.19 231.456   6
   8  -3  -7 2975.51 297.905   6
   8   3  -7 3927.11 276.942   6
   8  -3  -6 1037.37 180.015   6
   8   3  -6 1139.69 142.495   6
   8  -3  -5 170.652 80.7017   6
   8  -3  -4 133.842 85.7222   6
   8  -3  -3 13718.6 672.442   6
   8  -3  -2 461.300 136.457   6
   8  -3  -1 9354.60 570.098   6
   8  -3   0 1445.69 218.055   6
   8  -3   1 6906.13 470.987   6
   8  -3   2 328.314 116.856   6
  -8   3  -2 656.466 137.105   4
   8  -3   3 450.367 115.347   6
  -8   3  -3 490.452 119.810   4
  -8   3  -4 25119.3 908.760   4
  -8   3  -5 850.765 164.339   4
  -8   3  -6 10.0505 53.2059   4
   8   3   6 115.460 68.5945  10
  -8   3  -7 133.275 74.4341   4
   8   3   7 79.5085 70.0852  10
  -8   3  -8 5230.83 389.860   4
   8   3   8 5020.65 402.840  10
  -8  -3  -9 937.582 153.992  14
  -8   3  -9 906.214 169.495   4
  -8  -3 -10 3860.67 305.704  14
   8   3  10 4352.37 381.593  10
  -8  -3 -11 535.711 124.494   9
  -8  -3 -11 579.111 114.335  14
   8   3  11 541.784 131.180  10
  -8  -3 -12 280.392 86.6018   9
  -8  -3 -12 534.712 107.487  14
   8   3  12 516.126 133.302  10
  -8  -3 -13 3349.57 259.312  14
  -8  -3 -13 3037.53 279.789   9
  -8  -3 -14 1283.53 150.603  14
  -8  -3 -14 965.905 150.576   9
  -8  -3 -15 1358.88 172.835   9
  -8  -3 -16 62.0379 46.0319   9
  -8  -3 -17 33.4525 26.8659   9
  -8  -3 -18 738.522 102.711   9
   8   4 -19 1273.90 129.698  10
  -8  -4  19 1500.39 184.968  15
   8   4 -18 10162.1 422.194  10
  -8  -4  18 10581.9 552.076  15
  -8  -4  17 7.17068 48.1436  15
   8   4 -17 102.141 50.2897  10
   8   4 -16 5713.29 340.191  10
  -8  -4  16 5501.70 423.882  15
  -8  -4  15 34.9492 75.8726  15
   8   4 -15-6.63025 34.5506  10
  -8  -4  14-45.7687 52.1094  15
   8   4 -14 38.2003 37.2911  10
   8   4 -13 5495.88 363.454  10
  -8  -4  13 5953.37 472.541  15
   8   4 -12 5488.40 367.601  10
  -8  -4  12 6090.03 479.446  15
   8   4 -11 10487.2 524.027  10
  -8  -4  11 10804.0 654.550  15
   8  -4 -10 12344.4 497.956  12
   8   4 -10 12070.9 566.393  10
  -8  -4  10 13573.1 726.401  15
   8  -4  -9 237.030 75.8326  12
   8  -4  -9 184.392 53.9321   7
   8   4  -9 175.480 55.9702  10
   8  -4  -8 6602.49 344.799  12
   8   4  -8 6006.29 386.416  10
  -8  -4   8 6500.70 484.007  15
   8  -4  -7 38995.4 1031.92  12
   8   4  -7 38257.4 1135.76  10
   8  -4  -6 2694.02 216.400  12
   8   4  -6 2676.10 247.855  10
   8  -4  -6 1865.76 257.372   6
  -8  -4   6 2444.87 283.504  15
   8  -4  -5 22314.1 702.719  12
   8   4  -5 20905.5 763.299  10
  -8  -4   5 23274.2 921.388  15
   8   4  -4 5098.35 345.534  10
   8  -4  -4 4719.01 403.783   6
  -8  -4   4 5237.34 404.328  15
   8  -4  -3 2755.63 311.037   6
   8  -4  -2 11238.0 640.406   6
  -8  -4   1 8002.42 503.248   8
   8  -4  -1 5656.65 454.161   6
   8  -4   0 140.476 61.6594   6
  -8  -4   0 170.702 88.8346   8
  -8  -4  -1 6576.33 438.437   8
  -8   4  -1 6718.34 433.183   4
   8  -4   1 5424.11 447.170   6
   8  -4   2 454.522 128.542   6
  -8  -4  -2 389.467 106.078   8
  -8   4  -2 686.335 147.306   4
   8   4   2 576.007 115.877  10
  -8   4  -3-82.0210 85.3794   4
  -8  -4  -3-2.48411 45.8240   8
   8   4   3 134.228 73.7921  10
  -8  -4  -4 5591.14 383.051   8
  -8   4  -4 5691.21 414.448   4
   8   4   4 5193.99 378.756  10
  -8   4  -5 770.610 153.971   4
  -8  -4  -5 739.436 134.154   8
   8   4   5 711.564 140.831  10
  -8   4  -6 63.6352 64.3522   4
   8   4   6-5.09496 31.4828  10
  -8   4  -7 1299.19 196.791   4
   8   4   7 1116.66 179.552  10
  -8  -4  -8 2003.10 226.320  14
   8   4   8 2684.26 279.809  10
  -8  -4  -9 1255.05 179.767  14
  -8  -4  -9 1254.00 188.619   9
   8   4   9 1153.49 180.629  10
  -8  -4 -10 10912.9 539.190  14
   8   4  10 10205.6 566.943  10
  -8  -4 -10 10175.8 560.753   9
  -8  -4 -11 724.337 140.331   9
  -8  -4 -11 844.340 137.543  14
   8   4  11 739.430 144.569  10
  -8  -4 -12 2833.48 251.313  14
  -8  -4 -12 2465.92 251.614   9
  -8  -4 -13 299.927 95.6322   9
  -8  -4 -13 302.410 83.7455  14
  -8  -4 -14 3786.02 262.862  14
  -8  -4 -14 3745.27 285.861   9
  -8  -4 -15 34.1941 27.4825   9
  -8  -4 -15 0.11654 32.2858  14
  -8  -4 -16 6711.16 298.905  14
  -8  -4 -16 6812.10 345.823   9
  -8  -4 -17 2796.55 196.221   9
  -8  -5  18 41.4102 46.1986  15
  -8  -5  17 4303.54 338.467  15
  -8  -5  16 532.901 127.662  15
  -8  -5  15 215.221 75.0646  15
  -8  -5  14 8594.02 551.171  15
  -8  -5  13 5815.38 461.368  15
  -8  -5  12 52.8713 71.3448  15
  -8  -5  11 125.525 72.2481  15
   8  -5 -10 97.4360 52.9406  12
  -8  -5  10 181.498 92.6139  15
   8  -5  -9 2462.01 214.701  12
  -8  -5   9 2903.85 336.196  15
   8  -5  -8 3467.50 252.021  12
  -8  -5   8 3605.87 378.889  15
   8  -5  -7 5210.25 317.897  12
  -8  -5   7 5542.63 470.820  15
   8  -5  -6 43800.7 1142.20  12
  -8  -5   6 43346.6 1447.48  15
   8  -5  -5 516.351 96.0957  12
  -8  -5   5 381.737 141.378   8
  -8  -5   5 210.467 80.5105  15
  -8  -5   4 14543.6 860.565   8
   8  -5  -4 16791.5 630.403  12
  -8  -5   4 14964.6 770.581  15
  -8  -5   3 22659.3 1058.25   8
   8  -5  -3 23029.1 776.851  12
  -8  -5   3 21594.0 940.086  15
  -8  -5   2 59977.9 1770.79   8
  -8  -5   2 57276.9 1634.31  15
  -8  -5   1 865.351 189.315   8
  -8  -5   1 884.503 182.447  15
  -8  -5   0 10475.5 629.391   8
  -8  -5   0 10214.9 621.307  15
  -8  -5  -1 1419.20 214.091   8
  -8  -5  -2 3463.91 332.857   8
  -8  -5  -3 1763.98 230.725   8
  -8  -5  -4 4763.56 374.044   8
  -8  -5  -5 36263.7 1140.40   8
  -8  -5  -6 2743.87 282.493  14
  -8  -5  -6 2834.63 268.317   8
  -8  -5  -7 3088.75 296.082  14
  -8  -5  -7 2997.09 274.131   8
  -8  -5  -8 2575.75 261.870  14
  -8  -5  -8 2705.92 248.808   8
  -8  -5  -9 9000.07 493.162  14
  -8  -5 -10 7297.23 426.805  14
  -8  -5 -11 64.0416 59.0118  14
  -8  -5 -12 103.665 64.2146  14
  -8  -5 -13 172.932 70.8819   9
  -8  -5 -13 64.6952 49.8918  14
  -8  -5 -14 10543.1 431.450  14
  -8  -5 -14 10292.3 450.454   9
  -8  -5 -15 234.038 64.2632   9
  -8  -5 -15 243.218 57.6520  14
  -8  -5 -16 55.4245 30.7574  14
  -8  -6  16 566.803 119.822  15
  -8  -6  15 3883.45 330.915  15
  -8  -6  14 104.785 69.5167  15
  -8  -6  13 8214.15 531.560  15
  -8  -6  12 2206.29 276.092  15
  -8  -6  11 4613.42 452.864   8
  -8  -6  11 5020.83 441.373  15
  -8  -6  10 3029.99 380.319   8
   8  -6 -10 2657.17 201.043  12
  -8  -6  10 2889.25 338.164  15
  -8  -6   9 11985.4 791.025   8
   8  -6  -9 9939.52 429.077  12
  -8  -6   9 12522.3 723.056  15
   8  -6  -8 181.960 59.3902  12
  -8  -6   8 126.353 109.609   8
  -8  -6   8 9.49245 45.8280  15
   8  -6  -7 158.917 57.8732  12
  -8  -6   7-31.4357 92.5388   8
  -8  -6   7 248.639 107.685  15
  -8  -6   6 431.641 147.797   8
   8  -6  -6 565.913 103.726  12
  -8  -6   6 574.210 152.423  15
  -8  -6   5 3715.71 455.514   8
   8  -6  -5 4282.86 293.588  12
  -8  -6   5 4432.28 421.750  15
   8  -6  -4 1280.50 161.160  12
  -8  -6   4 1628.01 301.372   8
  -8  -6   4 1162.15 210.291  15
  -8  -6   3 19510.2 1031.96   8
   8  -6  -3 18785.3 691.643  12
  -8  -6   3 17584.9 876.309  15
  -8  -6   2-177.389 104.828   8
   8  -6  -2-5.61071 51.0429  12
  -8  -6   1 8566.05 620.119   8
  -8  -6   1 7819.22 560.990  15
  -8  -6   0 4222.59 416.901   8
  -8  -6  -1 23174.6 990.298   8
  -8  -6  -2 27.2967 38.4335   8
  -8  -6  -3 14279.2 731.191  14
  -8  -6  -3 13307.5 677.217   8
  -8  -6  -4 3762.90 357.224  14
  -8  -6  -4 3973.21 345.572   8
  -8  -6  -5 1858.67 238.776  14
  -8  -6  -5 2070.31 235.013   8
  -8  -6  -6 1798.71 227.767  14
  -8  -6  -6 1612.59 201.435   8
  -8  -6  -7 14350.0 656.463  14
  -8  -6  -7 13719.3 599.236   8
  -8  -6  -8 9318.73 501.389  14
  -8  -6  -8 9519.14 463.785   8
  -8  -6  -9 428.015 106.183  14
  -8  -6  -9 296.721 78.9324   8
  -8  -6 -10 7224.11 401.768  14
  -8  -6 -11 151.839 61.8768  14
  -8  -6 -12 57.9015 32.2160  14
  -8  -6 -13 1192.21 128.312  14
  -8  -6 -14 210.461 49.9950  14
  -8  -7  14 174.772 73.6092  15
  -8  -7  13 537.229 130.463  15
  -8  -7  12 980.639 168.531  15
  -8  -7  11 47.4119 51.2446  15
  -8  -7  10 122.482 102.002  15
  -8  -7   9 9459.23 601.395   8
   8  -7  -9 8308.07 350.622  12
  -8  -7   9 9988.25 617.225  15
  -8  -7   8 2747.05 339.376   8
   8  -7  -8 2295.05 179.696  12
  -8  -7   8 2616.58 321.526  15
  -8  -7   7 353.100 158.062   8
   8  -7  -7 420.993 81.1234  12
  -8  -7   7 387.457 141.279  15
  -8  -7   6 12294.3 790.384   8
   8  -7  -6 11308.9 455.488  12
  -8  -7   6 12529.0 722.800  15
  -8  -7   5 4118.56 450.875   8
   8  -7  -5 4305.97 274.265  12
  -8  -7   5 4687.66 433.808  15
  -8  -7   4 171.188 117.197   8
   8  -7  -4 91.6651 45.5321  12
  -8  -7   4 210.962 133.203  15
   8  -7  -3 1871.16 187.253  12
  -8  -7   3 2001.90 310.242   8
  -8  -7   2 4742.43 470.125   8
   8  -7  -2 4280.77 292.678  12
  -8  -7   1 273.249 121.379   8
   8  -7  -1 419.350 87.6751  12
  -8  -7   0 3770.83 395.491   8
  -8  -7  -1 374.489 109.506  14
  -8  -7  -1 431.927 141.722   8
  -8  -7  -2 932.473 182.797  14
  -8  -7  -2 714.584 157.790   8
  -8  -7  -3 133.868 65.0783  14
  -8  -7  -3 76.4398 64.7208   8
  -8  -7  -4 2426.78 274.566  14
  -8  -7  -4 2117.76 243.086   8
  -8  -7  -5 3570.33 319.583  14
  -8  -7  -5 3776.31 305.815   8
  -8  -7  -6 1533.20 199.880  14
  -8  -7  -6 1484.47 185.500   8
  -8  -7  -7 959.763 153.173  14
  -8  -7  -7 648.573 114.196   8
  -8  -7  -8 420.470 86.7233  14
  -8  -7  -8 398.088 85.9419   8
  -8  -7  -9 2584.82 223.496  14
  -8  -7  -9 2174.63 180.525   8
  -8  -7 -10 4703.83 281.429  14
  -8  -7 -10 4045.82 224.157   8
  -8  -7 -11 2303.28 179.812  14
  -8  -7 -12 26.0145 20.4848  14
  -8  -8  10 209.316 95.0679  15
  -8  -8   9 947.606 171.822  15
   8  -8  -8 1142.88 105.194  12
  -8  -8   7 10135.8 525.057   8
   8  -8  -7 9951.17 354.091  12
  -8  -8   6 2939.82 296.555   8
   8  -8  -6 2846.60 179.133  12
  -8  -8   5 404.972 113.526   8
   8  -8  -5 511.475 79.3003  12
  -8  -8   4 459.222 125.882   8
   8  -8  -4 579.089 90.9135  12
  -8  -8   3 5127.74 427.694   8
   8  -8  -3 5484.62 275.817  12
  -8  -8   2 889.780 179.957   8
   8  -8  -2 835.471 105.283  12
  -8  -8   1 2342.01 285.176   8
   8  -8  -1 2202.11 171.633  12
  -8  -8   0 153.774 84.8243   8
  -8  -8  -1 1148.32 189.606   8
  -8  -8  -2 4384.75 348.410   8
  -8  -8  -3 103.909 63.3487   8
  -8  -8  -4 569.867 112.797   8
  -8  -8  -5 403.068 88.0918   8
  -8  -8  -6 34.1060 39.3546  14
  -8  -8  -6 51.8574 30.6349   8
  -8  -8  -7 1325.80 136.927   8
   9   0 -21 4.78706 26.2726  10
   9   0 -20 315.885 74.5174  10
   9   0 -19 87.3120 60.7257  10
   9   0 -18 71.6722 45.6474  13
   9   0 -18 92.9555 55.0283  10
   9   0 -17 62.5255 58.6277  13
   9   0 -17 13.0229 42.4672  10
   9   0 -16 507.532 112.483  13
   9   0 -15-22.9278 58.8298  13
   9   0 -14 14993.0 652.542  13
   9   0 -13 4.48035 39.7762  13
   9   0 -12 1540.75 198.795  13
   9   0 -12 1388.82 193.760  10
   9   0 -12 1601.27 212.089   6
   9   0 -11 76.7778 74.2182   6
   9   0 -11-45.7010 53.2614  13
   9   0 -11 4.98396 43.6617  10
   9   0 -10 2365.02 238.621  13
   9   0 -10 2436.85 246.812  10
   9   0 -10 2488.61 256.725   6
   9   0  -9-18.7492 57.0929   6
   9   0  -9-15.5859 39.3698  10
   9   0  -8 1974.75 214.459  10
   9   0  -8 2150.74 232.927   6
   9   0  -7 103.296 60.6804   6
   9   0  -6 3927.15 305.419   6
   9   0  -5-11.6057 49.8254   6
   9   0  -4 141.855 65.7331   6
   9   0  -3 24.1481 40.1672   6
   9   0  -2 49240.5 1302.75   6
   9   0  -1-15.5161 46.0623   6
   9   0   0 775.980 131.226   6
   9   0   1-87.4164 70.6058   6
   9   0   2 9382.36 494.714   6
   9   0   3 100.061 62.5006   6
   9   0   4 3357.01 277.796   6
   9   0   5-4.19068 41.0592   6
  -9   0  -5 56.3730 66.5727   4
   9   0   6 7404.33 496.131  10
  -9   0  -6 6784.90 430.850   4
  -9   0  -7 2.17547 53.7480   4
   9   0   7-26.8012 57.5567  10
  -9   0  -8 8971.35 520.027   4
   9   0   8 9241.48 575.948  10
  -9   0  -9 36.1897 44.2360   4
   9   0   9 2.74708 45.7553  10
  -9   0 -10 5011.26 372.384   4
   9   0  10 4952.72 426.282  10
   9   0  11-25.8039 71.0645  10
   9   0  12 3265.94 346.927  10
   9   0  13 59.0842 76.1746  10
  -9   0 -14 30307.6 941.837   9
  -9   0 -15-13.2600 29.1574   9
  -9   0 -16 3440.46 247.580   9
  -9   0 -17-25.8410 34.2128   9
  -9   0 -18 28044.4 715.100   9
   9   1 -21 273.221 60.2906  10
   9   1 -20 3040.28 224.469  10
   9  -1 -19 225.214 61.9204  10
   9   1 -19 219.445 72.6904  10
   9  -1 -18 963.285 142.994  13
   9  -1 -18 786.322 125.027  10
   9   1 -18 902.428 143.703  10
   9   1 -17-32.5114 42.7529  13
   9  -1 -17 54.7697 52.8476  13
   9  -1 -17 9.20915 43.1104  10
   9   1 -17-38.6092 63.0629  10
   9   1 -16 71.6543 44.4367  13
   9  -1 -16 66.8129 50.3745  13
   9  -1 -16 33.4037 35.0535  10
   9   1 -15 1489.01 181.815  13
   9  -1 -15 1282.80 181.776  13
   9  -1 -15 1365.97 180.526  10
   9   1 -14 3533.76 290.156  13
   9  -1 -14 3942.49 322.466  13
   9  -1 -14 3979.04 318.646  10
   9   1 -13 503.888 107.704  13
   9  -1 -13 408.704 110.944  13
   9  -1 -13 549.260 121.069  10
   9   1 -12 20622.2 764.774  13
   9  -1 -12 21176.7 808.659  13
   9  -1 -12 21114.9 799.880  10
   9   1 -12 22072.1 842.788  10
   9  -1 -12 22890.0 872.717   6
   9   1 -12 22666.6 856.730   6
   9   1 -11 12830.9 574.072  13
   9  -1 -11 13365.9 610.217  13
   9  -1 -11 12497.7 588.088  10
   9   1 -11 13453.6 632.128  10
   9  -1 -11 14234.3 667.266   6
   9   1 -11 13534.1 630.673   6
   9  -1 -10 3951.18 309.099  10
   9   1 -10 4157.97 333.340  10
   9  -1 -10 4540.23 358.789   6
   9   1 -10 4025.02 325.937   6
   9  -1  -9 2157.29 228.405  10
   9   1  -9 2382.36 244.556  10
   9  -1  -9 2827.87 277.890   6
   9   1  -9 2769.27 262.820   6
   9  -1  -8 4005.88 306.155  10
   9   1  -8 3999.02 314.500  10
   9  -1  -8 4270.14 343.718   6
   9   1  -8 4160.17 313.486   6
   9  -1  -7 3714.90 322.562   6
   9   1  -7 3212.61 269.971   6
   9  -1  -6 10000.6 544.443   6
   9   1  -6 10047.2 485.723   6
   9  -1  -5-39.5522 53.7145   6
   9   1  -5-18.0772 40.0124   6
   9  -1  -4 13467.9 621.265   6
   9   1  -4 11628.8 514.319   6
   9  -1  -3 6109.71 407.426   6
   9   1  -3 5804.12 349.153   6
   9  -1  -2 30953.6 1010.26   6
   9   1  -2 30803.9 921.501   6
   9  -1  -1 26552.0 890.471   6
   9   1  -1 21141.4 745.329   6
   9  -1   0 10705.7 546.292   6
   9   1   0 10386.7 478.747   6
   9  -1   1 1617.11 220.944   6
   9   1   1 1589.16 178.594   6
   9  -1   2 11808.9 585.900   6
   9  -1   3 3263.65 293.037   6
   9  -1   4 3685.09 314.428   6
   9   1   5 4832.03 391.102  10
   9  -1   5 4697.63 359.598   6
  -9   1  -5 4525.69 351.989   4
  -9  -1  -5 4496.49 342.759   4
   9  -1   6 2174.96 264.998  10
   9   1   6 1999.00 255.589  10
  -9   1  -6 2289.51 253.211   4
  -9  -1  -6 2371.76 243.360   4
  -9   1  -7 4857.94 400.378   4
  -9  -1  -7 5161.73 419.575   4
   9  -1   7 4241.72 384.240  10
   9   1   7 4619.01 395.141  10
  -9   1  -8 299.934 99.1676   4
  -9  -1  -8 180.654 48.4755   4
   9  -1   8 230.134 80.3696  10
   9   1   8 236.388 89.9197  10
  -9   1  -9 568.680 122.454   4
   9  -1   9 622.812 151.712  10
   9   1   9 596.742 154.281  10
   9  -1  10 61.4850 59.6396  10
   9   1  10 37.4665 43.5255  10
   9  -1  11 4480.88 408.701  10
   9   1  11 4819.10 417.736  10
   9  -1  12 840.128 177.583  10
   9   1  12 1074.69 196.750  10
   9   1  13 7528.14 520.870  10
  -9  -1 -13 7269.19 437.014   9
  -9  -1 -14 33.2707 45.2507   9
  -9   1 -14 19.7045 50.7315   9
  -9   1 -15 129.559 46.1692   9
  -9  -1 -15 102.496 56.8627   9
  -9  -1 -16 5255.65 319.623   9
  -9  -1 -17 536.518 92.0615   9
  -9  -1 -18 3161.85 203.386   9
   9   2 -20 713.034 102.736  10
   9   2 -19 3236.81 242.728  10
   9   2 -18 884.241 133.094  10
   9   2 -17 6758.52 400.728  10
   9   2 -16 1087.52 160.627  10
   9   2 -15 32238.1 1040.00  10
   9  -2 -14 6321.33 416.278  13
   9   2 -14 6907.06 438.958  10
   9   2 -13 2581.80 266.099  10
   9   2 -12 303.829 98.1602  10
   9   2 -11 27156.9 947.986  10
   9  -2 -11 25197.0 967.309   6
   9   2 -11 26047.3 912.163   6
   9  -2 -10 127.215 63.1660   6
   9   2 -10 94.0957 71.4474   6
   9   2 -10 91.1910 74.7198  10
   9  -2  -9 293.220 105.605   6
   9   2  -9 322.395 93.6232   6
   9   2  -9 350.199 96.0348  10
   9   2  -8 1978.01 224.267  10
   9  -2  -8 2155.40 253.973   6
   9   2  -8 2118.15 221.166   6
   9   2  -7 23738.9 840.506  10
   9  -2  -7 22703.8 899.822   6
   9   2  -7 21493.0 761.388   6
   9  -2  -6 895.802 170.827   6
   9   2  -6 852.723 135.885   6
   9   2  -6 1058.81 158.169  10
   9  -2  -5 22734.1 890.584   6
   9   2  -5 21033.1 720.552   6
   9  -2  -4 1031.30 186.138   6
   9   2  -4 843.332 123.512   6
   9  -2  -3 10397.9 572.269   6
   9   2  -3 9815.10 448.516   6
   9  -2  -2 3553.44 327.952   6
   9  -2  -1 4575.27 382.127   6
   9  -2   0 8084.08 518.637   6
   9  -2   1 1678.76 231.151   6
   9  -2   2 5110.65 390.735   6
   9  -2   3 20460.3 836.355   6
   9   2   4 4360.43 365.585  10
   9  -2   4 4281.14 361.745   6
  -9   2  -4 4240.04 348.876   4
   9   2   5 15007.9 715.298  10
  -9   2  -5 13151.1 642.315   4
  -9   2  -6 3898.83 381.758   4
   9   2   6 3308.08 328.527  10
  -9   2  -7 1065.87 179.647   4
   9   2   7 920.966 171.999  10
  -9   2  -8 6804.47 451.007   4
   9   2   8 7638.74 518.664  10
  -9  -2  -9 13572.6 591.129  14
   9   2   9 13580.6 713.211  10
   9   2  10 2421.81 287.357  10
   9  -2  10 1748.01 255.488  10
   9   2  11 11259.0 644.764  10
   9   2  12 2568.64 294.653  10
  -9  -2 -12 2417.57 252.553   9
   9   2  13 5013.08 410.462  10
  -9  -2 -13 4884.71 350.782   9
  -9  -2 -14 4756.50 332.982   9
  -9  -2 -15 4892.32 325.736   9
  -9  -2 -16 705.957 117.441   9
  -9  -2 -17 2946.43 214.655   9
  -9  -2 -18 1006.18 112.190   9
   9   3 -20 1014.20 110.271  10
   9   3 -19 1066.12 123.249  10
   9   3 -18 290.139 75.3286  10
   9   3 -17 2230.74 209.394  10
   9   3 -16 105.928 68.8527  10
   9   3 -15 588.381 116.772  10
   9   3 -14 13278.6 599.767  10
   9   3 -13 1638.78 205.945  10
   9   3 -12 1832.14 217.973  10
   9   3 -11 36.2478 51.1956  10
   9   3 -10 15217.2 668.725  10
   9  -3 -10 13850.5 693.775   6
   9  -3  -9 448.073 114.659   6
   9   3  -9 573.608 120.631   6
   9   3  -9 433.243 104.845  10
   9  -3  -8 247.079 110.334   6
   9   3  -8 310.348 80.3552   6
   9   3  -8 182.077 79.7845  10
   9   3  -7 2556.74 257.221  10
   9  -3  -7 2529.47 284.910   6
   9   3  -6 5371.13 371.176  10
   9  -3  -6 4668.58 392.880   6
   9   3  -5 6543.03 410.239  10
   9  -3  -5 5992.85 456.456   6
   9   3  -4 34667.6 1062.31  10
   9  -3  -4 32919.3 1179.44   6
   9  -3  -3 111.986 69.4536   6
   9   3  -3 126.754 53.4873  10
   9  -3  -2 1780.98 255.989   6
   9   3  -2 1424.21 188.590  10
   9  -3  -1 267.814 101.029   6
   9   3  -1 327.981 101.913  10
   9  -3   0 1227.51 209.985   6
   9   3   0 1460.77 194.215  10
   9  -3   1 341.366 104.188   6
  -9  -3  -1 200.331 79.7046   8
   9   3   1 416.162 100.554  10
  -9  -3  -2 38133.6 1158.93   8
   9  -3   2 39091.6 1313.79   6
  -9   3  -2 41259.7 1282.76   4
   9   3   3 42196.8 1276.70  10
   9  -3   3 39988.4 1344.50   6
  -9   3  -3 40995.1 1287.13   4
  -9   3  -4 4400.01 386.524   4
   9   3   4 4096.00 354.271  10
  -9   3  -5 22.0471 58.6426   4
   9   3   5 139.877 74.6047  10
  -9   3  -6 301.640 98.7192   4
   9   3   6 357.394 99.1207  10
  -9   3  -7 9638.82 557.781   4
   9   3   7 9419.10 563.426  10
  -9  -3  -8 1076.14 167.631  14
   9   3   8 807.998 155.657  10
  -9  -3  -9 1696.03 205.140  14
   9   3   9 2000.00 254.878  10
  -9  -3 -10 2994.30 266.967  14
   9   3  10 3105.97 316.292  10
  -9  -3 -11 7340.83 411.432  14
   9   3  11 7221.57 489.782  10
  -9  -3 -11 7483.46 455.389   9
  -9  -3 -12 107.126 59.7209   9
  -9  -3 -12 204.432 67.3361  14
   9   3  12 174.474 83.6328  10
  -9  -3 -13 675.178 122.207   9
  -9  -3 -13 833.816 124.092  14
  -9  -3 -14 114.419 66.9287   9
  -9  -3 -15 15570.7 587.649   9
  -9  -3 -16 4220.40 264.682   9
  -9  -3 -17 1556.28 143.230   9
   9   4 -18 999.440 113.235  10
   9   4 -17 3842.25 246.101  10
  -9  -4  17 4512.32 337.396  15
  -9  -4  16 1103.35 171.552  15
   9   4 -16 874.339 120.129  10
  -9  -4  15 754.296 143.697  15
   9   4 -15 539.855 100.489  10
   9   4 -14 2828.50 244.812  10
  -9  -4  14 3243.09 326.864  15
   9   4 -13 3427.68 275.858  10
  -9  -4  13 3719.30 361.551  15
  -9  -4  12 22.8443 66.8678  15
   9   4 -12 47.5304 30.9891  10
   9   4 -11 9967.33 510.729  10
  -9  -4  11 11434.7 661.408  15
   9   4 -10 36.8116 36.0232  10
  -9  -4  10 61.6458 82.4865  15
   9   4  -9 3320.68 288.042  10
   9  -4  -8 526.558 92.9984  12
   9   4  -8 472.450 107.630  10
   9  -4  -7 22058.3 681.601  12
   9   4  -7 21710.9 807.314  10
   9  -4  -6 13645.4 502.983  12
   9  -4  -6 12521.5 698.291   6
   9   4  -5 4733.08 345.293  10
   9  -4  -5 4247.15 396.229   6
   9  -4  -4 403.395 128.849   6
   9   4  -4 522.095 117.112  10
   9  -4  -3 68.3711 76.4705   6
   9   4  -3 155.401 49.7059  10
   9   4  -2 11571.9 561.280  10
   9  -4  -2 10455.5 636.846   6
   9  -4  -1 585.453 131.946   6
  -9  -4   1 706.088 150.888   8
   9   4  -1 780.244 128.539  10
  -9  -4   0 22646.9 895.711   8
   9   4   0 22481.2 832.301  10
  -9  -4  -1 12346.8 631.350   8
   9   4   1 12497.7 605.447  10
   9  -4   1 11736.9 701.577   6
  -9  -4  -2 6138.23 425.372   8
  -9   4  -2 7615.55 531.818   4
   9   4   2 6579.08 431.223  10
  -9  -4  -3 5646.33 398.636   8
  -9   4  -3 6222.25 471.786   4
   9   4   3 6109.65 422.546  10
  -9   4  -4 645.019 139.258   4
  -9  -4  -4 683.419 131.532   8
   9   4   4 657.945 136.126  10
   9   4   5 3727.14 327.632  10
   9   4   6 5171.34 393.312  10
  -9  -4  -7 369.623 97.6477  14
   9   4   7 190.793 68.3464  10
  -9  -4  -8 1128.89 173.803  14
   9   4   8 713.728 142.894  10
  -9  -4  -9 7503.44 445.364  14
   9   4   9 7820.48 480.150  10
  -9  -4  -9 7634.41 476.975   9
  -9  -4 -10 26358.4 879.109  14
   9   4  10 25709.2 928.959  10
  -9  -4 -10 25819.2 919.428   9
  -9  -4 -11 4436.29 314.766  14
   9   4  11 3904.28 324.319  10
  -9  -4 -11 4291.01 332.585   9
  -9  -4 -12 2527.54 221.762  14
  -9  -4 -12 2284.76 231.054   9
  -9  -4 -13 660.507 123.435   9
  -9  -4 -13 546.678 96.3043  14
  -9  -4 -14 22775.0 667.427  14
  -9  -4 -14 21693.9 716.275   9
  -9  -4 -15 149.621 47.3274   9
  -9  -4 -15 215.428 54.1845  14
  -9  -4 -16 1731.20 148.242   9
  -9  -5  16 2405.21 239.521  15
  -9  -5  15 865.471 155.787  15
  -9  -5  14 6928.72 516.049   8
  -9  -5  14 8646.75 518.318  15
  -9  -5  13 1990.06 289.076   8
  -9  -5  13 2323.44 275.995  15
  -9  -5  12 61.6502 66.4541  15
  -9  -5  11 3844.16 374.967  15
  -9  -5  10 11891.0 684.630  15
   9  -5  -9 155.014 60.5711  12
  -9  -5   9 240.089 102.622  15
   9  -5  -8 28962.2 840.599  12
  -9  -5   8 34883.9 1252.84  15
   9  -5  -7 297.285 74.8411  12
  -9  -5   7 371.589 129.721  15
   9  -5  -6 1596.92 161.401  12
  -9  -5   6 1471.26 236.245  15
  -9  -5   5 5891.63 539.252   8
   9  -5  -5 6103.98 328.371  12
  -9  -5   5 6692.44 504.001  15
  -9  -5   4 42950.1 1561.53   8
  -9  -5   4 44657.7 1455.32  15
  -9  -5   3 1952.93 295.074   8
  -9  -5   3 2272.74 290.825  15
  -9  -5   2 1566.75 261.301   8
  -9  -5   2 1602.31 235.998  15
  -9  -5   1 923.245 187.092   8
  -9  -5   0 1435.71 224.323   8
  -9  -5  -1 11762.5 641.652   8
  -9  -5  -2 166.867 82.3526   8
  -9  -5  -3 10637.3 573.624   8
  -9  -5  -4 273.544 99.1572   8
  -9  -5  -5 6173.46 402.806   8
  -9  -5  -6 11.6462 33.7878  14
  -9  -5  -6-50.3665 41.3106   8
  -9  -5  -7 22495.2 844.089  14
  -9  -5  -8 956.690 152.473  14
  -9  -5  -9 9570.68 489.726  14
  -9  -5 -10 6589.06 386.651  14
  -9  -5 -11 679.789 120.370  14
  -9  -5 -12 298.277 76.2028  14
  -9  -5 -13 1255.19 135.905  14
  -9  -5 -14 2311.70 166.982  14
  -9  -6  14-10.8909 46.3488  15
  -9  -6  13 66.3545 52.6503  15
  -9  -6  12 368.180 127.362   8
  -9  -6  12 787.212 156.207  15
  -9  -6  11 13975.0 775.396   8
  -9  -6  11 14882.7 724.327  15
  -9  -6  10 2189.47 314.139   8
  -9  -6  10 2523.56 298.241  15
  -9  -6   9 349.189 143.708   8
  -9  -6   9 261.075 108.400  15
  -9  -6   8 4239.83 467.617   8
   9  -6  -8 3371.16 229.477  12
  -9  -6   8 4306.49 405.308  15
   9  -6  -7 961.148 125.793  12
  -9  -6   7 748.048 194.684   8
  -9  -6   7 840.754 180.173  15
   9  -6  -6 899.744 118.578  12
  -9  -6   6 885.257 215.961   8
  -9  -6   6 1223.72 221.685  15
  -9  -6   5 11617.0 795.167   8
   9  -6  -5 10017.3 424.756  12
  -9  -6   5 10659.8 662.036  15
  -9  -6   4 513.832 158.111   8
   9  -6  -4 606.746 98.8153  12
  -9  -6   4 513.622 129.995  15
  -9  -6   3 3648.86 409.688   8
  -9  -6   3 3383.95 364.718  15
  -9  -6   2 15040.8 842.772   8
  -9  -6   1 12030.5 718.773   8
  -9  -6   0 16.3173 53.6758   8
  -9  -6  -1 9320.02 580.835   8
  -9  -6  -2 5539.00 421.408   8
  -9  -6  -3 921.350 170.890  14
  -9  -6  -3 743.897 145.856   8
  -9  -6  -4 3538.72 332.606  14
  -9  -6  -4 2796.25 273.492   8
  -9  -6  -5 919.523 161.047  14
  -9  -6  -5 1065.47 156.995   8
  -9  -6  -6 1959.99 230.626  14
  -9  -6  -6 1955.47 208.586   8
  -9  -6  -7 474.781 106.890  14
  -9  -6  -7 262.527 76.8006   8
  -9  -6  -8 2261.52 225.356  14
  -9  -6  -8 2159.42 193.057   8
  -9  -6  -9 610.994 114.017  14
  -9  -6 -10 10978.0 469.755  14
  -9  -6 -11 54.4828 24.8825  14
  -9  -6 -12 923.213 110.359  14
  -9  -6 -13 1616.46 129.360  14
  -9  -7  12 530.828 118.542  15
  -9  -7  11 107.358 68.0530  15
  -9  -7  10 1863.98 231.859   8
  -9  -7  10 2041.03 244.261  15
  -9  -7   9 171.168 85.0290   8
  -9  -7   9 276.517 101.385  15
  -9  -7   8 1361.80 221.356   8
  -9  -7   8 1464.31 224.919  15
  -9  -7   7 4698.19 435.353   8
   9  -7  -7 4510.29 238.450  12
  -9  -7   7 5354.90 429.783  15
  -9  -7   6 9789.63 659.030   8
   9  -7  -6 8891.90 360.907  12
   9  -7  -5 883.428 108.351  12
  -9  -7   5 841.860 190.236   8
   9  -7  -4 895.938 113.447  12
  -9  -7   4 1432.14 250.321   8
   9  -7  -3 1016.23 120.834  12
  -9  -7   3 1106.64 229.163   8
  -9  -7   2 596.253 165.933   8
  -9  -7   1 837.155 176.494   8
  -9  -7   0 2203.00 266.227  14
  -9  -7   0 2160.98 268.138   8
  -9  -7  -1 660.274 145.449  14
  -9  -7  -1 687.082 153.050   8
  -9  -7  -2 137.629 82.3356  14
  -9  -7  -2 26.5228 43.2979   8
  -9  -7  -3 9505.89 536.390  14
  -9  -7  -3 8634.12 482.939   8
  -9  -7  -4 15100.5 669.548  14
  -9  -7  -4 13943.3 597.382   8
  -9  -7  -5 6846.68 414.327  14
  -9  -7  -5 5805.60 353.899   8
  -9  -7  -6 649.866 125.632  14
  -9  -7  -6 767.129 118.626   8
  -9  -7  -7 8224.66 414.640  14
  -9  -7  -7 7609.33 357.905   8
  -9  -7  -8 2355.91 202.246  14
  -9  -7  -8 1954.83 156.533   8
  -9  -7  -9 1730.36 160.879  14
  -9  -7 -10 1550.99 137.508  14
  -9  -8   6 240.155 86.6004   8
  -9  -8   5 2024.39 228.549   8
   9  -8  -5 1918.63 129.038  12
  -9  -8   4 180.834 70.1379   8
   9  -8  -4 111.181 35.0997  12
  -9  -8   3 3137.85 297.701   8
  -9  -8   2 9679.71 532.653   8
  -9  -8   1 2015.08 230.325   8
  -9  -8   0 1782.26 216.743   8
  -9  -8  -1 431.742 107.274   8
  -9  -8  -2 5897.57 353.462   8
  -9  -8  -3 32.9792 39.1171   8
  -9  -8  -4 5888.69 313.110   8
  -9  -8  -5 1150.84 124.431   8
  10   0 -19 61.8602 46.4407  10
  10   0 -18 5594.72 324.302  10
  10   0 -17 34.1736 39.8376  10
  10   0 -16 5854.59 370.315  10
  10   0 -15 35.4595 50.4030  10
  10   0 -14 31472.0 1017.98  10
  10   0 -13 23.9693 45.2317  10
  10   0 -12 27313.8 949.380  10
  10   0 -11 40.8637 50.0340  10
  10   0 -10 4912.34 363.891  10
  10   0 -10 5078.31 377.907   6
  10   0  -9 34.9308 57.3950   6
  10   0  -9-29.3869 40.8352  10
  10   0  -8 828.866 159.969   6
  10   0  -8 731.958 135.962  10
  10   0  -7-55.0401 70.3169   6
  10   0  -7 29.4717 58.5963  10
  10   0  -6 1138.07 179.793   6
  10   0  -6 963.935 155.144  10
  10   0  -5 59.7977 55.0695   6
  10   0  -5 52.2285 64.6261  10
  10   0  -4 463.237 117.845   6
  10   0  -4 418.758 101.745  10
  10   0  -3 0.19869 42.5910   6
  10   0  -3 81.0661 62.4823  10
  10   0  -2 3050.87 282.347  10
  10   0  -2 2950.96 272.788   6
  10   0  -1 14.4863 49.7231   6
  10   0  -1-1.26878 34.8437  10
  10   0   0 6871.84 445.790  10
  10   0   0 7017.78 434.359   6
  10   0   1 80.7902 66.8654   6
  10   0   1-32.1276 59.5162  10
  10   0   2 7172.69 470.644  10
  10   0   2 6282.95 414.731   6
  10   0   3-131.570 63.6216   6
  10   0   3 28.0398 41.2017  10
  10   0   4 73.6511 59.2487  10
 -10   0  -5 30.2830 64.0959   4
  10   0   5 66.1770 91.9387  10
  10   0   6 15968.8 765.985  10
 -10   0  -6 13883.5 674.095   4
 -10   0  -7-77.6658 64.2400   4
  10   0   7 21.3449 41.5665  10
  10   0   8 3692.43 363.533  10
  10   0   9 31.1619 56.8591  10
  10   0  10 314.821 101.273  10
  10   0  11 80.9981 76.2878  10
  10   0  12 8989.61 565.154  10
 -10   0 -13 7.37081 46.0059   9
 -10   0 -14 446.716 96.3675   9
 -10   0 -15-6.48084 36.0881   9
 -10   0 -16-44.9844 40.4597   9
 -10   0 -17 30.1590 28.5866   9
  10   1 -20 3076.15 198.577  10
  10   1 -19 2973.35 218.970  10
  10   1 -18 4164.90 281.388  10
  10  -1 -17 1597.73 168.231  10
  10   1 -17 1313.43 165.243  10
  10  -1 -16 17.0771 42.5339  10
  10   1 -16 91.8615 66.6142  10
  10  -1 -15 2016.95 211.210  10
  10   1 -15 1724.82 207.021  10
  10  -1 -14 3113.12 272.909  10
  10   1 -14 2953.62 277.120  10
  10  -1 -13 15869.9 667.683  10
  10   1 -13 16960.2 716.359  10
  10  -1 -12 5763.12 386.589  10
  10   1 -12 6353.69 426.009  10
  10  -1 -11 86.2103 42.7661  10
  10   1 -11 34.8544 55.9138  10
  10  -1 -10 5650.34 384.719  10
  10   1 -10 6376.52 423.240  10
  10  -1  -9 9823.53 513.124  10
  10   1  -9 9058.18 511.864  10
  10  -1  -9 10272.2 575.475   6
  10   1  -9 9159.00 504.106   6
  10  -1  -8 12.5816 40.8569   6
  10   1  -8 21.9276 42.7983   6
  10  -1  -8-37.4836 49.9313  10
  10   1  -8 27.8842 32.8196  10
  10  -1  -7 5256.16 367.438  10
  10   1  -7 5031.71 368.489  10
  10  -1  -7 5640.09 412.218   6
  10   1  -7 5122.58 354.337   6
  10  -1  -6 27700.3 939.063  10
  10   1  -6 28701.5 966.394  10
  10  -1  -6 29540.0 1027.69   6
  10   1  -6 27506.7 918.850   6
  10  -1  -5 21595.1 807.399  10
  10   1  -5 21915.9 820.463  10
  10  -1  -5 21587.5 859.915   6
  10   1  -5 21621.5 786.145   6
  10  -1  -4 6022.61 399.588  10
  10   1  -4 5833.71 395.357  10
  10  -1  -4 6638.51 447.770   6
  10   1  -4 5775.66 377.440   6
  10  -1  -3 13695.3 635.453  10
  10   1  -3 13517.3 623.709  10
  10  -1  -3 14682.7 677.104   6
  10   1  -3 13222.3 586.497   6
  10  -1  -2 2181.32 239.217  10
  10   1  -2 2593.67 263.458  10
  10  -1  -2 2364.61 260.495   6
  10   1  -2 2282.45 233.152   6
  10  -1  -1 1955.01 232.968  10
  10   1  -1 2417.46 252.390  10
  10  -1  -1 2415.96 262.517   6
  10   1  -1 2218.10 224.974   6
  10  -1   0 1499.21 218.881   6
  10  -1   0 1348.49 194.418  10
  10   1   0 1322.03 192.913  10
  10  -1   1 17461.7 769.566  10
  10   1   1 18764.3 785.950  10
  10  -1   1 17812.7 771.359   6
  10  -1   2 13793.6 681.812  10
  10   1   2 14424.0 686.935  10
  10  -1   2 12753.9 634.471   6
  10  -1   3 1304.42 195.724   6
  10  -1   3 1968.54 250.841  10
  10   1   3 1606.33 220.885  10
  10  -1   4 3860.25 356.999  10
  10   1   4 4300.38 379.015  10
  10  -1   4 3915.43 340.601   6
 -10   1  -4 4008.53 350.608   4
  10  -1   5 17614.7 812.512  10
  10   1   5 18239.3 820.590  10
 -10   1  -5 16396.7 748.107   4
 -10  -1  -5 16592.7 735.153   4
  10  -1   6 1717.86 243.118  10
 -10   1  -6 2370.50 295.716   4
  10   1   6 1925.84 257.770  10
 -10  -1  -6 1968.28 257.852   4
 -10   1  -7 42.3888 50.4094   4
 -10  -1  -7-11.0418 70.4794   4
  10  -1   7 145.223 54.4405  10
  10   1   7 19.1516 47.8927  10
  10  -1   8-17.1455 67.4412  10
  10   1   8 88.4966 64.9542  10
  10  -1   9 622.058 153.324  10
  10   1   9 954.072 176.172  10
  10  -1  10 953.205 189.546  10
  10   1  10 970.412 191.107  10
  10  -1  11 2185.56 274.272  10
  10   1  11 2531.85 297.112  10
  10   1  12 2717.65 299.878  10
 -10  -1 -13 1019.08 153.731   9
 -10   1 -13 929.252 134.370   9
  10   1  13 685.708 145.483  10
 -10  -1 -14 119.014 57.8895   9
 -10   1 -14 134.152 56.2584   9
 -10   1 -15 105.002 39.3304   9
 -10  -1 -15 13.5282 28.6192   9
 -10  -1 -16 2204.47 182.423   9
 -10  -1 -17-20.4670 24.5270   9
  10   2 -19 4773.37 270.547  10
  10   2 -18 114.569 46.4620  10
  10   2 -17 9542.66 454.457  10
  10   2 -16 20.4681 41.8058  10
  10   2 -15 2112.85 227.850  10
  10   2 -14 7509.88 447.302  10
  10   2 -13 864.083 153.005  10
  10   2 -12 1711.19 216.176  10
  10   2 -11 56627.7 1536.49  10
  10   2 -10 2506.50 265.654  10
  10   2  -9 4279.71 348.152  10
  10   2  -8 3841.64 323.969  10
  10  -2  -8 4037.89 370.884   6
  10   2  -8 3441.30 291.090   6
  10   2  -7 6369.00 419.979  10
  10  -2  -7 6171.33 457.531   6
  10   2  -7 5815.02 376.354   6
  10   2  -6 3412.05 306.525  10
  10  -2  -6 3927.51 360.462   6
  10   2  -6 3347.44 275.732   6
  10  -2  -5 1439.55 223.140   6
  10   2  -5 1529.81 196.730  10
  10   2  -5 1702.82 192.293   6
  10   2  -4 17039.3 716.491  10
  10  -2  -4 16572.7 776.285   6
  10  -2  -3 833.987 157.946   6
  10   2  -3 540.247 119.679  10
  10  -2  -2 69.8969 68.0048   6
  10   2  -2 32.7117 41.2689  10
  10   2  -1 2616.48 272.854  10
  10  -2  -1 3193.45 333.874   6
  10   2   0 3850.27 336.651  10
  10  -2   0 3483.66 350.930   6
  10   2   1 28387.0 1007.68  10
  10  -2   1 26943.6 1032.12   6
  10  -2   2 494.121 142.021   6
  10   2   2 770.727 161.855  10
  10  -2   3 111.377 83.8655   6
 -10   2  -3 69.1750 59.4366   4
  10   2   3 21.4936 35.0302  10
  10   2   4 11622.2 632.491  10
  10  -2   4 10277.3 600.829   6
 -10   2  -4 10879.5 606.879   4
 -10   2  -5 24008.0 982.494   4
  10   2   5 24017.0 962.672  10
 -10   2  -6 545.947 140.032   4
  10   2   6 632.770 146.869  10
  10   2   7 646.135 159.672  10
 -10  -2  -8 12242.8 566.776  14
  10   2   8 12042.9 664.011  10
  10   2   9 2795.15 309.987  10
  10   2  10 108.537 71.4646  10
  10   2  11 6975.18 485.421  10
  10   2  12 9609.23 559.413  10
 -10  -2 -12 9259.68 491.793   9
 -10  -2 -13 4089.68 304.084   9
 -10  -2 -14 56.1486 41.1441   9
 -10  -2 -15 7261.87 366.308   9
 -10  -2 -16 50.0569 43.9409   9
 -10  -2 -17 635.902 86.6849   9
  10   3 -18 40.2842 23.9946  10
  10   3 -17 3254.75 235.616  10
  10   3 -16 2480.27 218.961  10
  10   3 -15 5364.06 341.289  10
  10   3 -14 1411.70 179.936  10
  10   3 -13 526.489 115.465  10
  10   3 -12 422.353 103.345  10
  10   3 -11 7136.37 439.731  10
  10   3 -10 1275.49 183.040  10
  10   3  -9 1611.44 207.335  10
  10   3  -8 3450.21 304.435  10
  10   3  -7 2716.89 270.029  10
  10   3  -6 6413.24 420.995  10
  10  -3  -6 6100.28 472.187   6
  10   3  -5 24055.6 880.839  10
  10  -3  -5 24351.5 1018.74   6
  10   3  -4 5948.36 407.841  10
  10  -3  -4 6891.66 524.326   6
  10   3  -3 8142.46 481.528  10
  10  -3  -3 8329.43 580.994   6
  10  -3  -2 1459.65 231.568   6
  10   3  -2 1675.52 207.750  10
  10  -3  -1 3.21235 66.0959   6
  10   3  -1-26.1788 72.1939  10
 -10  -3   0 3392.48 309.575   8
  10   3   0 4256.59 346.327  10
  10  -3   0 3579.92 362.407   6
 -10  -3  -1 21873.0 831.335   8
  10   3   1 23670.4 896.695  10
  10  -3   1 21073.3 938.930   6
 -10   3  -1 23350.1 955.557   4
  10   3   2 5643.94 412.695  10
  10  -3   2 5239.40 443.767   6
 -10   3  -2 6160.61 459.801   4
  10   3   3 3009.44 302.295  10
 -10   3  -3 2402.15 285.056   4
  10   3   4 44363.7 1359.92  10
  10   3   5 512.979 126.382  10
  10   3   6 3066.43 311.267  10
  10   3   7 1624.04 227.158  10
 -10  -3  -8 8902.80 488.991  14
  10   3   8 9778.52 567.474  10
 -10  -3  -9 593.135 121.693  14
  10   3   9 442.317 117.880  10
 -10  -3 -10 5372.44 345.728  14
  10   3  10 5088.82 395.411  10
 -10  -3 -11 5249.30 324.328  14
  10   3  11 4820.56 379.011  10
 -10  -3 -11 4781.74 346.099   9
 -10  -3 -12 1796.55 175.110  14
  10   3  12 1469.02 198.225  10
 -10  -3 -12 1810.99 199.191   9
 -10  -3 -13 21320.1 724.558   9
 -10  -3 -14 26438.5 793.554   9
 -10  -3 -15 14216.3 505.140   9
 -10  -3 -16 3867.74 220.375   9
  10   4 -17 57.7822 32.5555  10
  10   4 -16 14232.4 500.278  10
  10   4 -15 255.530 69.4113  10
  10   4 -14 7974.45 397.637  10
  10   4 -13 2137.41 207.917  10
  10   4 -12 2427.37 230.891  10
  10   4 -11 8658.19 460.759  10
  10   4 -10 3010.43 269.883  10
  10   4  -9 1413.43 187.555  10
  10   4  -8 6167.74 397.569  10
  10   4  -7 27501.3 933.470  10
  10   4  -6 218.664 84.0451  10
  10   4  -5 6264.87 405.956  10
  10   4  -4 6825.65 430.392  10
 -10  -4   3 4181.97 390.137   8
  10   4  -3 3187.19 289.938  10
 -10  -4   2 3333.54 338.876   8
  10   4  -2 3169.31 288.987  10
 -10  -4   1 24924.2 971.794   8
  10   4  -1 24785.9 897.798  10
 -10  -4   0 19083.1 815.732   8
  10   4   0 18779.2 767.702  10
 -10  -4  -1 10145.1 565.749   8
  10   4   1 10288.1 551.109  10
 -10  -4  -2 3339.84 305.333   8
  10   4   2 3396.99 309.751  10
 -10  -4  -3 10393.3 546.122   8
  10   4   3 10978.8 576.711  10
  10   4   4 16114.1 715.443  10
  10   4   5 62.9997 58.6183  10
  10   4   6 12020.7 604.117  10
 -10  -4  -7 3068.98 282.503  14
  10   4   7 3626.51 315.745  10
 -10  -4  -8 2612.91 253.035  14
  10   4   8 2261.59 246.374  10
 -10  -4  -8 2568.92 264.864   9
 -10  -4  -9 51.8142 56.2954   9
 -10  -4  -9-18.7141 36.4925  14
  10   4   9 23.5630 37.6811  10
 -10  -4 -10 1854.29 196.728  14
  10   4  10 1841.27 210.565  10
 -10  -4 -10 1851.36 208.628   9
 -10  -4 -11 394.104 94.8400   9
 -10  -4 -11 542.259 101.043  14
  10   4  11 430.098 99.2127  10
 -10  -4 -12 139.132 55.1763   9
 -10  -4 -12 250.244 67.0149  14
 -10  -4 -13 4912.02 262.521  14
 -10  -4 -13 4848.90 289.334   9
 -10  -4 -14 16566.3 480.288  14
 -10  -4 -14 16526.9 537.918   9
 -10  -5  15 15297.7 676.076   8
 -10  -5  14 503.971 138.550   8
 -10  -5  13 3442.15 347.617   8
 -10  -5  12 5499.00 459.710   8
  10   5 -12 5757.19 314.018  10
 -10  -5  11 1779.68 267.183   8
  10   5 -11 1631.13 171.836  10
 -10  -5  10 501.598 146.921   8
  10   5 -10 489.854 94.6205  10
 -10  -5   9 8042.66 609.370   8
  10   5  -9 8877.27 438.625  10
 -10  -5   8 293.810 131.995   8
 -10  -5   7 4241.61 442.754   8
 -10  -5   6 2120.40 309.189   8
 -10  -5   5 8712.37 630.418   8
 -10  -5   4 4992.44 459.018   8
 -10  -5   3 2025.08 289.587   8
 -10  -5   2 44185.7 1458.32   8
 -10  -5   1 1184.97 202.943   8
 -10  -5   0 1602.45 222.669   8
 -10  -5  -1 641.144 141.444   8
 -10  -5  -2 1170.71 181.580   8
 -10  -5  -3 3715.71 316.083   8
 -10  -5  -4 18257.2 720.885   8
 -10  -5  -5 12464.5 611.481  14
 -10  -5  -5 12186.3 550.227   8
 -10  -5  -6 567.664 120.818  14
 -10  -5  -7 5586.15 371.678  14
 -10  -5  -8 7598.35 422.591  14
 -10  -5  -9 1405.10 171.765  14
 -10  -5 -10 8737.27 414.953  14
 -10  -5 -11 2424.64 195.534  14
 -10  -5 -12 5297.22 272.024  14
 -10  -5 -13 4555.47 226.829  14
 -10  -6  12 553.638 130.719   8
 -10  -6  12 417.684 104.289  15
 -10  -6  11 445.528 118.909   8
 -10  -6  11 638.597 133.496  15
 -10  -6  10-62.1498 91.6148   8
 -10  -6  10 156.954 77.2330  15
 -10  -6   9 1145.31 215.083   8
 -10  -6   9 1387.25 209.963  15
 -10  -6   8 357.221 141.127   8
 -10  -6   8 671.536 158.676  15
 -10  -6   7 52.1824 101.066   8
 -10  -6   7 252.466 116.903  15
 -10  -6   6 2038.87 295.384   8
 -10  -6   6 2351.37 290.010  15
 -10  -6   5-142.436 107.567   8
 -10  -6   4 1170.34 219.772   8
 -10  -6   3 1234.66 227.504   8
 -10  -6   2 368.655 116.592   8
 -10  -6   1 117.456 81.4488   8
 -10  -6   0 2636.60 289.820   8
 -10  -6  -1 3654.55 330.691   8
 -10  -6  -2 313.047 108.911  14
 -10  -6  -2 60.4997 48.8878   8
 -10  -6  -3 4769.62 376.074  14
 -10  -6  -3 4457.84 335.684   8
 -10  -6  -4 1914.85 230.010  14
 -10  -6  -4 1425.75 175.799   8
 -10  -6  -5 7320.13 435.593  14
 -10  -6  -5 7456.42 397.561   8
 -10  -6  -6 1124.40 161.943  14
 -10  -6  -6 841.422 126.166   8
 -10  -6  -7 474.644 104.135  14
 -10  -6  -8 2383.59 209.929  14
 -10  -6  -9 1518.83 156.492  14
 -10  -6 -10 1998.64 166.990  14
 -10  -6 -11 4324.19 226.718  14
 -10  -7   9 2187.07 233.680   8
 -10  -7   8 662.325 139.309   8
 -10  -7   7 1013.98 184.413   8
 -10  -7   6 1344.07 218.384   8
 -10  -7   5 3172.09 332.999   8
 -10  -7   4 54.4429 62.8943   8
 -10  -7   3 9068.04 557.071   8
 -10  -7   2 576.063 138.140   8
 -10  -7   1 24.7223 45.7356  14
 -10  -7   1 116.611 69.8626   8
 -10  -7   0 3818.74 327.149  14
 -10  -7   0 4356.75 341.818   8
 -10  -7  -1 531.620 113.968  14
 -10  -7  -1 434.138 99.5965   8
 -10  -7  -2 2276.24 239.440  14
 -10  -7  -2 2080.86 212.548   8
 -10  -7  -3 1230.12 171.494  14
 -10  -7  -3 995.756 140.586   8
 -10  -7  -4 208.262 75.3056  14
 -10  -7  -4 145.739 55.1601   8
 -10  -7  -5 2371.30 211.861  14
 -10  -7  -5 2108.90 179.034   8
 -10  -7  -6 276.684 70.1109  14
 -10  -7  -6 149.474 39.8726   8
 -10  -7  -7 157.994 57.8772  14
 -10  -8   2 2491.14 217.377   8
 -10  -8   1 822.585 124.638   8
  11   0 -18 697.509 96.0684  10
  11   0 -17 18.4447 32.8977  10
  11   0 -16 3435.31 257.713  10
  11   0 -15 29.6486 36.1295  10
  11   0 -14 8368.48 453.505  10
  11   0 -13-25.3314 38.7211  10
  11   0 -12 1561.98 196.848  10
  11   0 -11-6.60807 31.5875  10
  11   0 -10 9.94488 35.5679  10
  11   0  -9 31.5402 42.4036  10
  11   0  -8 28151.5 968.312  10
  11   0  -7 7.63116 48.3868  10
  11   0  -6 7341.94 452.073  10
  11   0  -6 6768.16 448.735   6
  11   0  -5 0.65932 52.3363   6
  11   0  -5 12.8069 42.2094  10
  11   0  -4 72245.3 1799.47  10
  11   0  -4 69979.3 1787.65   6
  11   0  -3-21.3961 52.2410   6
  11   0  -3-8.04870 52.5130  10
  11   0  -2 26581.7 961.222  10
  11   0  -2 25502.8 922.438   6
  11   0  -1 9.08259 62.8567   6
  11   0  -1 78.2811 64.3686  10
  11   0   0 102.950 69.9336   6
  11   0   0 613.111 129.639  10
  11   0   1 96.6109 67.2500   6
  11   0   1-56.8949 76.3238  10
  11   0   2 1171.42 195.796  10
  11   0   3 31.5345 60.4191  10
  11   0   4 68.7542 65.1265  10
  11   0   5 49.1145 56.7236  10
  11   0   6 49.5932 68.4474  10
  11   0   7-6.11308 56.9791  10
  11   0   8 5269.84 426.141  10
  11   0   9 59.8809 69.9244  10
  11   0  10 18164.0 810.269  10
  11   0  11-20.2963 47.2605  10
  11   0  12 80.1162 53.0446  10
 -11   0 -13 27.3482 39.3288   9
 -11   0 -14 4169.85 262.424   9
 -11   0 -15 19.8713 25.0401   9
  11   1 -18 805.292 108.982  10
  11   1 -17 3045.97 231.557  10
  11   1 -16 17079.0 633.860  10
  11   1 -15 1016.97 149.038  10
  11  -1 -14 3816.22 283.856  10
  11   1 -14 3741.51 300.393  10
  11  -1 -13 4740.28 330.160  10
  11   1 -13 4893.36 353.833  10
  11  -1 -12 49.1995 43.6731  10
  11   1 -12 189.098 72.7163  10
  11  -1 -11 11522.4 556.492  10
  11   1 -11 12227.3 595.188  10
  11  -1 -10 2649.08 258.476  10
  11   1 -10 2832.44 278.330  10
  11  -1  -9 12933.3 601.802  10
  11   1  -9 12667.8 615.578  10
  11  -1  -8 4656.94 349.938  10
  11   1  -8 4524.53 359.051  10
  11  -1  -7 21051.1 807.637  10
  11   1  -7 21488.7 830.643  10
  11  -1  -6 32736.7 1055.93  10
  11   1  -6 32051.1 1062.79  10
  11  -1  -6 33528.1 1137.31   6
  11   1  -6 30719.4 1022.22   6
  11  -1  -5 301.549 99.8643   6
  11   1  -5 274.126 86.6309   6
  11  -1  -5 384.982 102.319  10
  11   1  -5 261.348 93.8195  10
  11  -1  -4 2723.05 277.484  10
  11   1  -4 2798.77 281.190  10
  11  -1  -4 2832.13 298.112   6
  11   1  -4 2929.55 274.633   6
  11  -1  -3 1977.06 230.922  10
  11   1  -3 1953.10 237.379  10
  11  -1  -3 1909.58 244.754   6
  11   1  -3 1659.85 206.433   6
  11  -1  -2 799.326 166.560   6
  11   1  -2 542.382 117.889   6
  11  -1  -2 742.734 151.404  10
  11   1  -2 811.434 151.111  10
  11  -1  -1 270.541 126.202   6
  11  -1  -1 164.515 67.5774  10
  11   1  -1 128.771 60.5061  10
  11  -1   0 63.7835 67.1584   6
  11  -1   0 14.4402 59.0505  10
  11   1   0 29.2337 48.5637  10
  11  -1   1-0.47262 44.8718   6
  11  -1   1 47.8923 50.5050  10
  11   1   1-16.5706 38.5959  10
  11  -1   2 24499.5 959.209  10
  11   1   2 24421.5 951.471  10
  11  -1   2 22329.6 891.550   6
  11  -1   3-5.10625 45.9149   6
 -11   1  -3-31.4743 60.5893   4
  11  -1   3 40.4597 45.8715  10
  11   1   3 86.6909 71.2737  10
  11  -1   4 22358.2 925.092  10
  11   1   4 21218.0 901.017  10
  11  -1   5 8085.57 535.040  10
  11   1   5 8378.52 542.302  10
  11  -1   6 9353.33 578.726  10
  11   1   6 9431.64 579.717  10
  11  -1   7 4492.09 397.033  10
  11   1   7 5069.46 419.611  10
  11  -1   8 3559.46 348.805  10
  11   1   8 3655.85 354.105  10
  11  -1   9 2368.58 276.340  10
  11   1   9 2490.33 285.681  10
  11  -1  10 2688.85 294.837  10
  11   1  10 2848.45 300.409  10
  11  -1  11 458.524 120.110  10
  11   1  11 520.512 128.028  10
  11   1  12 2908.65 289.918  10
 -11  -1 -12 3476.52 275.115   9
 -11  -1 -13 1134.47 149.664   9
 -11   1 -13 1209.17 141.473   9
 -11   1 -14 1654.41 151.130   9
 -11  -1 -14 1733.35 171.501   9
 -11  -1 -15 21.4922 32.7886   9
  11   2 -18 48.7071 28.7428  10
  11   2 -17 107.828 40.8094  10
  11   2 -16 1173.74 147.198  10
  11   2 -15-26.9282 56.9027  10
  11   2 -14 6513.84 394.027  10
  11   2 -13 2426.11 245.510  10
  11   2 -12 5551.46 382.542  10
  11   2 -11 3159.17 291.328  10
  11   2 -10 971.875 164.384  10
  11   2  -9 6524.55 430.234  10
  11   2  -8 6203.50 422.719  10
  11   2  -7 21.2067 45.7365  10
  11   2  -6 151.754 77.7711  10
  11   2  -5 86.8037 66.4380  10
  11   2  -4 4521.53 359.854  10
  11   2  -3 3183.16 304.847  10
  11  -2  -3 3333.46 349.160   6
  11  -2  -2 1796.56 255.191   6
  11   2  -2 1813.37 231.294  10
  11   2  -1 37667.7 1197.45  10
  11  -2  -1 35385.7 1251.48   6
  11  -2   0 331.988 119.469   6
  11   2   0 109.983 66.6700  10
  11   2   1 15258.8 723.764  10
  11   2   2 4690.81 387.357  10
  11   2   3 4320.53 374.358  10
  11   2   4 447.947 116.603  10
  11   2   5 885.835 167.474  10
  11   2   6 63.1756 57.6957  10
  11   2   7 38.7451 43.1913  10
  11   2   8 1474.46 213.419  10
  11   2   9 3455.66 332.856  10
  11   2  10 3134.05 308.069  10
  11   2  11 10957.4 576.969  10
 -11  -2 -11 11096.8 525.163   9
  11   2  12 2313.79 247.613  10
 -11  -2 -12 2714.82 235.430   9
 -11  -2 -13 3749.16 265.473   9
 -11  -2 -14 4500.55 269.250   9
 -11  -2 -15 15202.5 497.334   9
  11   3 -17 5463.70 277.873  10
  11   3 -16 7671.28 361.050  10
  11   3 -15 77.9270 50.8015  10
  11   3 -14 1813.26 192.117  10
  11   3 -13 439.958 103.522  10
  11   3 -12 145.261 70.6092  10
  11   3 -11 4709.76 341.873  10
  11   3 -10 175.065 69.5579  10
  11   3  -9 1085.42 169.662  10
  11   3  -8 2245.52 245.089  10
  11   3  -7 7839.86 472.935  10
  11   3  -6 266.335 84.1103  10
  11   3  -5 175.862 70.6918  10
  11   3  -4 1801.35 223.081  10
  11   3  -3 10025.1 546.024  10
  11   3  -2 848.743 155.666  10
 -11  -3   1 127.105 69.4267   8
  11   3  -1 18.3240 58.6998  10
 -11  -3   0 2716.86 277.407   8
  11   3   0 2865.36 289.457  10
  11   3   1 734.231 146.462  10
  11   3   2 38781.6 1237.91  10
  11   3   3 252.563 97.3542  10
  11   3   4 8460.26 517.954  10
  11   3   5 1252.61 194.905  10
  11   3   6 23771.8 918.683  10
 -11  -3  -7 6516.40 406.268  14
  11   3   7 6540.07 445.713  10
 -11  -3  -8 2251.61 223.568  14
  11   3   8 1451.64 202.698  10
 -11  -3  -9 19.9655 42.5920  14
  11   3   9-9.07302 37.0422  10
 -11  -3 -10 136.056 63.7625   9
 -11  -3 -10 128.213 53.5710  14
  11   3  10 127.453 74.6552  10
  11   3  11 1222.22 170.000  10
 -11  -3 -11 1139.37 150.190   9
 -11  -3 -12 2421.61 208.883   9
 -11  -3 -13 33.3607 33.1124   9
 -11  -3 -14 9977.07 386.870   9
  11   4 -15 1348.55 134.608  10
  11   4 -14 4418.77 264.341  10
  11   4 -13 248.222 66.6064  10
  11   4 -12 2965.57 238.239  10
  11   4 -11 1841.59 193.464  10
  11   4 -10 3123.93 261.048  10
  11   4  -9 361.145 85.1505  10
  11   4  -8 7330.84 427.268  10
  11   4  -7 8542.69 470.632  10
  11   4  -6 2843.88 270.325  10
  11   4  -5 14050.5 631.507  10
 -11  -4   4 11847.7 668.664   8
  11   4  -4 12237.5 587.375  10
 -11  -4   3 15360.9 759.241   8
  11   4  -3 16344.6 689.644  10
 -11  -4   2 1543.08 226.187   8
  11   4  -2 2016.36 228.269  10
 -11  -4   1 18268.9 796.526   8
  11   4  -1 17709.9 733.645  10
 -11  -4   0 160.394 72.6605   8
  11   4   0 1.66704 45.8200  10
 -11  -4  -1 1046.33 164.322   8
  11   4   1 1164.89 180.978  10
 -11  -4  -2 9.81326 38.2075   8
  11   4   2 18.5745 35.4059  10
  11   4   3 2152.55 240.741  10
  11   4   4 3782.44 316.029  10
  11   4   5 224.642 78.8355  10
 -11  -4  -6 1405.27 187.684  14
  11   4   6 1217.88 174.514  10
 -11  -4  -7 777.571 128.506  14
  11   4   7 848.112 142.999  10
 -11  -4  -8 828.048 143.678   9
 -11  -4  -8 1090.82 148.833  14
  11   4   8 900.978 146.825  10
 -11  -4  -9 2296.26 207.870  14
  11   4   9 1988.99 207.436  10
 -11  -4  -9 2195.61 213.693   9
 -11  -4 -10 563.482 100.900   9
 -11  -4 -10 626.786 102.829  14
  11   4  10 642.492 111.728  10
 -11  -4 -11 293.598 71.8417   9
 -11  -4 -11 309.121 68.4740  14
 -11  -4 -12 4529.75 231.418  14
 -11  -4 -12 4265.53 248.840   9
 -11  -5  13 125.171 59.8710   8
 -11  -5  12 707.817 156.042   8
 -11  -5  11 469.210 132.469   8
  11   5 -11 401.708 74.1054  10
 -11  -5  10 839.400 165.953   8
  11   5 -10 968.786 128.823  10
 -11  -5   9 188.950 71.4121   8
  11   5  -9 146.455 57.8061  10
 -11  -5   8 10273.3 634.756   8
  11   5  -8 10291.4 461.667  10
 -11  -5   7 13773.3 749.940   8
  11   5  -7 13246.6 546.486  10
 -11  -5   6 126.335 84.2357   8
  11   5  -6-21.7460 35.3936  10
 -11  -5   5 93.7612 66.2386   8
  11   5  -5 70.1918 34.3566  10
 -11  -5   4 20131.2 896.042   8
  11   5  -4 18091.3 683.984  10
 -11  -5   3 3374.62 345.694   8
 -11  -5   2 135.547 59.5180   8
 -11  -5   1 1947.76 248.721   8
 -11  -5   0 621.545 128.799   8
 -11  -5  -1 207.991 86.4432   8
 -11  -5  -2 10817.6 534.988   8
 -11  -5  -3 1215.69 161.854   8
 -11  -5  -4 1370.93 189.690  14
 -11  -5  -5 6061.89 387.234  14
 -11  -5  -6 17219.7 663.315  14
 -11  -5  -7 294.667 83.7541  14
 -11  -5  -8 1436.18 161.161  14
 -11  -5  -9 2956.27 216.186  14
 -11  -5 -10 90.9584 41.3116  14
 -11  -5 -11 5898.96 266.121  14
 -11  -6  11-54.4233 47.0518   8
 -11  -6  10 407.618 115.517   8
 -11  -6   9 1749.24 228.193   8
 -11  -6   8 851.614 166.990   8
 -11  -6   7 1984.11 256.155   8
 -11  -6   6 640.132 146.250   8
 -11  -6   5 14634.7 729.291   8
 -11  -6   4 5295.96 419.088   8
 -11  -6   3 17880.3 790.124   8
 -11  -6   2 4102.22 349.998   8
 -11  -6   1 27846.8 970.992   8
 -11  -6   0 14581.9 643.343   8
 -11  -6  -1 13714.0 641.242  14
 -11  -6  -1 13323.9 585.377   8
 -11  -6  -2 1106.93 171.909  14
 -11  -6  -2 991.811 146.441   8
 -11  -6  -3 9291.33 483.191  14
 -11  -6  -3 8610.26 420.763   8
 -11  -6  -4 182.479 72.6195  14
 -11  -6  -4 238.097 67.0192   8
 -11  -6  -5 3119.92 249.313  14
 -11  -6  -6 1811.47 179.196  14
 -11  -6  -7 6151.61 318.212  14
 -11  -6  -8 1274.24 129.864  14
 -11  -7   7 128.411 60.1358   8
 -11  -7   6 679.150 128.220   8
 -11  -7   5 2323.78 228.003   8
 -11  -7   4 327.160 84.3783   8
 -11  -7   3 176.369 72.1948   8
 -11  -7   2 1134.72 153.279   8
 -11  -7   1 940.635 132.609  14
 -11  -7   1 923.023 138.023   8
 -11  -7   0 1102.37 149.426  14
 -11  -7   0 1145.22 146.402   8
 -11  -7  -1 1916.41 189.133  14
 -11  -7  -1 1854.57 177.562   8
 -11  -7  -2 1048.72 132.190  14
 -11  -7  -2 881.386 116.055   8
 -11  -7  -3 965.305 123.669  14
  12   0 -16 39.5048 26.2585  10
  12   0 -15 18.4118 34.7340  10
  12   0 -14 2854.59 235.256  10
  12   0 -13 78.7450 57.6011  10
  12   0 -12 18137.2 690.450  10
  12   0 -11 17.9060 52.7699  10
  12   0 -10 218.346 68.9584  10
  12   0  -9-60.2497 58.7745  10
  12   0  -8 4487.85 344.592  10
  12   0  -7-30.9824 41.7143  10
  12   0  -6 37.2442 38.3385  10
  12   0  -5-30.9456 57.6504  10
  12   0  -4 5555.75 397.761  10
  12   0  -3-1.77325 54.9254  10
  12   0  -2 23575.3 903.850  10
  12   0  -1-30.7524 59.6126  10
  12   0   0 15177.8 714.014  10
  12   0   1 77.3121 61.2176  10
  12   0   2 5056.46 403.704  10
  12   0   3-8.15978 66.1792  10
  12   0   4 7290.65 490.758  10
  12   0   5-10.6186 55.2719  10
  12   0   6 7983.11 513.559  10
  12   0   7 21.2855 37.4525  10
  12   0   8 15723.6 723.309  10
  12   0   9-13.6693 58.3476  10
  12   0  10 9079.82 505.629  10
  12   0  11-42.6368 51.4272  10
 -12   0 -12 11770.2 476.654   9
 -12   0 -13 19.3788 30.4298   9
  12   1 -17 813.063 102.161  10
  12   1 -16 7254.97 348.853  10
  12   1 -15 268.578 72.9741  10
  12   1 -14 2098.34 206.201  10
  12   1 -13 3864.03 295.510  10
  12   1 -12 157.361 69.8194  10
  12   1 -11 3029.48 272.843  10
  12  -1 -10 130.160 69.9510  10
  12   1 -10 18.4656 57.3994  10
  12  -1  -9 5565.77 372.189  10
  12   1  -9 5649.82 390.129  10
  12  -1  -8 5003.96 359.040  10
  12   1  -8 5167.52 376.072  10
  12  -1  -7 1078.53 167.221  10
  12   1  -7 1029.34 163.878  10
  12  -1  -6 7521.95 459.647  10
  12   1  -6 8146.86 484.963  10
  12  -1  -5 14467.1 659.493  10
  12   1  -5 13526.4 646.667  10
  12  -1  -4 2306.69 250.615  10
  12   1  -4 2332.28 255.383  10
  12  -1  -3 2467.30 265.438  10
  12   1  -3 2295.27 257.747  10
  12  -1  -2 18514.8 786.070  10
  12   1  -2 17590.8 765.007  10
  12  -1  -1 72.1907 45.6616  10
  12   1  -1 68.2853 51.2518  10
  12  -1   0 685.408 150.079  10
  12   1   0 428.924 109.212  10
  12  -1   1 2773.69 291.381  10
  12   1   1 3026.57 305.832  10
  12  -1   2 741.429 151.957  10
  12   1   2 649.334 150.457  10
  12  -1   3 5681.91 430.487  10
  12   1   3 5917.25 435.961  10
  12  -1   4 6604.42 466.408  10
  12   1   4 6517.98 461.041  10
  12  -1   5 11586.5 627.526  10
  12   1   5 11502.2 624.344  10
  12  -1   6 1988.27 248.508  10
  12   1   6 1844.24 241.236  10
  12  -1   7 2919.44 299.449  10
  12   1   7 3388.42 321.371  10
  12  -1   8 4075.75 348.752  10
  12   1   8 3908.02 341.890  10
  12  -1   9 2272.26 249.203  10
  12   1   9 2174.67 246.037  10
  12  -1  10 2771.30 268.444  10
  12   1  10 2953.97 280.964  10
  12   1  11 54.9815 40.9022  10
 -12  -1 -12 783.663 117.483   9
 -12   1 -12 669.163 101.789   9
 -12   1 -13 3629.14 213.491   9
 -12  -1 -13 3916.93 241.560   9
 -12  -1 -14 1301.68 123.894   9
  12   2 -16 40.5830 23.9204  10
  12   2 -15 9877.81 431.066  10
  12   2 -14 6692.54 366.982  10
  12   2 -13 24720.1 811.677  10
  12   2 -12 9436.37 479.904  10
  12   2 -11 7259.63 429.996  10
  12   2 -10 1716.45 214.141  10
  12   2  -9 2031.62 230.733  10
  12   2  -8 3776.56 320.419  10
  12   2  -7 6282.64 419.763  10
  12   2  -6 11.1478 35.9192  10
  12   2  -5 8910.28 513.919  10
  12   2  -4 19156.0 790.271  10
  12   2  -3 571.389 127.581  10
  12   2  -2 1966.62 233.658  10
  12   2  -1 10796.7 580.206  10
  12   2   0 11504.2 605.274  10
  12   2   1 25283.0 955.644  10
  12   2   2 4805.65 388.900  10
  12   2   3 3942.58 350.169  10
  12   2   4 4906.51 389.551  10
  12   2   5 79.0787 62.4598  10
  12   2   6 428.418 121.523  10
  12   2   7 454.163 114.593  10
  12   2   8 191.351 76.0261  10
  12   2   9 194.708 85.2385  10
  12   2  10 113.849 47.5907  10
  12   2  11 1948.68 206.181  10
 -12  -2 -11 1881.36 184.447   9
 -12  -2 -12 358.554 73.4687   9
 -12  -2 -13 45.6816 40.9052   9
  12   3 -15 1384.34 138.690  10
  12   3 -14 2914.89 217.714  10
  12   3 -13 574.182 104.886  10
  12   3 -12 5480.45 336.366  10
  12   3 -11 643.512 120.271  10
  12   3 -10 8030.01 440.989  10
  12   3  -9 1860.84 211.664  10
  12   3  -8 6561.12 413.136  10
  12   3  -7 20333.9 785.621  10
  12   3  -6 97.5429 33.8341  10
  12   3  -5 311.146 93.3911  10
  12   3  -4 22.0347 38.4072  10
 -12  -3   3 364.257 110.518   8
  12   3  -3 404.169 106.968  10
 -12  -3   2 173.549 87.1360   8
  12   3  -2 263.248 84.3087  10
 -12  -3   1 553.039 122.665   8
  12   3  -1 438.803 111.159  10
  12   3   0 1122.72 171.491  10
  12   3   1 208.490 81.8293  10
  12   3   2 313.707 96.1057  10
  12   3   3 10614.7 563.855  10
  12   3   4 197.010 85.3623  10
  12   3   5 13173.3 622.930  10
 -12  -3  -6 973.165 151.572  14
  12   3   6 817.254 149.897  10
 -12  -3  -7 2438.94 219.930  14
  12   3   7 2398.08 247.231  10
 -12  -3  -8 147.715 49.6534  14
  12   3   8 81.3034 55.1949  10
 -12  -3  -9 1744.65 164.719  14
  12   3   9 1575.54 184.391  10
 -12  -3  -9 1505.07 168.987   9
  12   3  10 1723.90 186.040  10
 -12  -3 -10 1733.73 170.949   9
 -12  -3 -11 977.725 120.767   9
 -12  -3 -12 4183.88 237.563   9
 -12  -4  14 932.862 150.430   8
 -12  -4  13 76.4220 59.4656   8
  12   4 -13 122.238 48.0841  10
 -12  -4  12 509.156 128.331   8
  12   4 -12 588.566 98.1245  10
 -12  -4  11 956.886 173.254   8
  12   4 -11 1038.74 132.404  10
  12   4 -10 8001.08 398.286  10
 -12  -4   9 603.844 151.556   8
  12   4  -9 750.744 123.044  10
 -12  -4   8 274.291 112.948   8
  12   4  -8 305.048 83.6880  10
 -12  -4   7 432.046 119.466   8
  12   4  -7 279.154 79.7557  10
 -12  -4   6 8338.40 532.408   8
  12   4  -6 8416.04 451.331  10
 -12  -4   5 2230.66 263.760   8
  12   4  -5 2193.10 226.647  10
 -12  -4   4 16978.8 764.402   8
  12   4  -4 16071.2 664.019  10
 -12  -4   3 10813.3 587.053   8
  12   4  -3 10568.0 525.899  10
 -12  -4   2 1555.74 216.728   8
  12   4  -2 1120.72 166.387  10
 -12  -4   1 3701.39 320.129   8
  12   4  -1 3926.66 311.778  10
 -12  -4   0 3022.08 276.046   8
  12   4   0 3037.49 273.125  10
  12   4   1 1607.30 197.787  10
  12   4   2 6624.36 407.816  10
  12   4   3 7572.41 432.775  10
  12   4   4 10327.0 505.377  10
 -12  -4  -5 284.252 88.8413  14
  12   4   5 194.800 55.2310  10
 -12  -4  -6 58.9874 43.6835  14
  12   4   6 6.90314 34.7746  10
 -12  -4  -7 3016.72 236.157  14
  12   4   7 2580.70 225.465  10
 -12  -4  -8 11423.7 456.941  14
  12   4   8 10854.4 466.650  10
 -12  -4  -9 112.151 40.6373  14
  12   4   9 0.86210 22.1101  10
 -12  -4 -10 3545.24 203.087  14
 -12  -5  12 291.946 82.0016   8
 -12  -5  11 6609.95 405.083   8
 -12  -5  10 380.762 108.767   8
  12   5 -10 357.473 68.5834  10
 -12  -5   9 234.179 95.1865   8
  12   5  -9 116.807 42.9425  10
 -12  -5   8 4601.62 365.390   8
  12   5  -8 4081.11 252.030  10
 -12  -5   7 666.279 147.841   8
  12   5  -7 826.869 114.216  10
 -12  -5   6 674.182 143.978   8
  12   5  -6 696.211 103.251  10
 -12  -5   5 2687.82 286.489   8
  12   5  -5 2292.47 201.396  10
 -12  -5   4 6720.20 447.219   8
  12   5  -4 5786.47 332.717  10
 -12  -5   3 4654.08 363.160   8
  12   5  -3 4601.44 296.825  10
 -12  -5   2 6574.25 423.463   8
  12   5  -2 6402.93 359.515  10
 -12  -5   1 8027.29 454.885   8
 -12  -5   0 47.9734 58.6452   8
 -12  -5  -1 4024.14 293.808   8
 -12  -5  -2 267.091 71.7876   8
 -12  -5  -3 187.859 80.0476  14
 -12  -5  -4 811.541 130.956  14
 -12  -5  -5 636.788 113.328  14
 -12  -5  -6-7.47713 30.3958  14
 -12  -5  -7 434.189 80.7208  14
 -12  -5  -8 1216.25 125.104  14
 -12  -6   8 314.928 83.6011   8
 -12  -6   7 2004.03 208.019   8
 -12  -6   6 2806.27 253.408   8
 -12  -6   5 5309.15 355.330   8
 -12  -6   4 118.143 70.6938   8
 -12  -6   3 9779.00 483.046   8
 -12  -6   2 30.1006 37.3861   8
 -12  -6   1 866.798 145.253  14
 -12  -6   1 850.824 132.661   8
 -12  -6   0 1933.46 204.048  14
 -12  -6   0 1575.26 168.544   8
 -12  -6  -1 75.5727 38.8236  14
 -12  -6  -1 104.904 48.5134   8
 -12  -6  -2 5880.80 336.908  14
 -12  -6  -2 4937.66 274.158   8
 -12  -6  -3 616.119 105.861  14
 -12  -6  -4 1406.03 146.866  14
 -12  -6  -5 374.477 75.1238  14
  13   0 -14 5993.26 303.742  10
  13   0 -13-46.2462 39.1426  10
  13   0 -12 5303.99 317.947  10
  13   0 -11 39.6036 48.1036  10
  13   0 -10 1570.52 181.844  10
  13   0  -9-43.8166 46.4557  10
  13   0  -8 733.794 137.896  10
  13   0  -7-82.1723 61.3580  10
  13   0  -6 2539.28 250.998  10
  13   0  -5-11.7086 48.1766  10
  13   0  -4 46900.2 1329.93  10
  13   0  -3-48.7236 59.3336  10
  13   0  -2 51794.1 1440.64  10
  13   0  -1 7.75449 41.6960  10
  13   0   0 16539.7 723.485  10
  13   0   1 37.0246 34.3494  10
  13   0   2 16045.3 713.251  10
  13   0   3-20.6479 47.5669  10
  13   0   4 5808.88 408.771  10
  13   0   5-41.2970 66.4867  10
  13   0   6 556.665 114.086  10
  13   0   7 27.3413 49.2972  10
  13   0   8 1325.95 178.624  10
  13   0   9-40.1554 56.6385  10
  13   0  10 493.220 102.585  10
 -13   0 -11-37.8748 32.0622   9
  13   1 -15 1921.43 158.022  10
  13   1 -14 1480.95 149.916  10
  13   1 -13 29381.8 845.470  10
  13   1 -12 34.1950 31.2301  10
  13   1 -11 12.4590 36.8235  10
  13   1 -10 1209.81 159.826  10
  13   1  -9 4338.84 321.033  10
  13   1  -8 4124.67 318.636  10
  13   1  -7 4997.89 358.318  10
  13  -1  -6 59.6642 44.4705  10
  13   1  -6 64.8247 58.0648  10
  13  -1  -5 8722.48 476.171  10
  13   1  -5 7736.02 461.456  10
  13  -1  -4 3921.34 318.300  10
  13   1  -4 4206.29 335.390  10
  13  -1  -3 7966.34 470.469  10
  13   1  -3 7814.31 469.652  10
  13  -1  -2 1804.41 222.539  10
  13   1  -2 1979.27 232.268  10
  13  -1  -1 1668.18 214.012  10
  13   1  -1 1400.46 197.691  10
  13  -1   0 126.792 66.4974  10
  13   1   0 167.876 75.6455  10
  13  -1   1 1330.65 187.619  10
  13   1   1 1065.95 172.919  10
  13  -1   2 17.7621 35.2678  10
  13   1   2 72.8324 51.4016  10
  13  -1   3 5721.12 403.725  10
  13   1   3 5676.81 405.072  10
  13  -1   4 3058.45 287.222  10
  13   1   4 3222.90 300.448  10
  13  -1   5 115.952 56.3892  10
  13   1   5 144.543 59.1799  10
  13  -1   6 2824.13 267.929  10
  13   1   6 3086.94 282.713  10
  13  -1   7 2704.86 255.554  10
  13   1   7 2706.92 258.759  10
  13  -1   8 1550.97 185.462  10
  13   1   8 1618.33 192.605  10
  13  -1   9 123.035 53.0743  10
  13   1   9 147.771 58.8746  10
  13   1  10 3481.26 264.018  10
 -13  -1 -10 3834.99 256.726   9
 -13  -1 -11 535.764 91.2442   9
 -13   1 -11 580.977 83.8673   9
  13   2 -14 797.804 105.131  10
  13   2 -13 3125.61 228.530  10
  13   2 -12 1013.83 136.311  10
  13   2 -11 173.213 71.9809  10
  13   2 -10 1736.22 194.204  10
  13   2  -9 198.845 72.2766  10
  13   2  -8 847.736 143.287  10
  13   2  -7 3046.72 273.581  10
  13   2  -6 579.719 126.999  10
  13   2  -5 120.709 66.6127  10
  13   2  -4 20781.4 801.564  10
  13   2  -3 6317.04 415.707  10
  13   2  -2 2532.55 262.248  10
  13   2  -1 7072.14 445.048  10
  13   2   0 907.082 160.001  10
  13   2   1 117.799 47.2060  10
  13   2   2 2282.85 250.482  10
  13   2   3 6282.78 415.983  10
  13   2   4 327.558 92.9503  10
  13   2   5 13273.2 609.655  10
  13   2   6 3793.49 305.471  10
  13   2   7 2166.07 223.272  10
  13   2   8 504.687 110.274  10
 -13  -2  -9 707.546 113.374   9
  13   2   9 708.144 118.686  10
 -13  -2 -10 188.312 55.5546   9
  13   2  10 202.716 67.1276  10
 -13  -2 -11 1008.89 111.516   9
  13   3 -13 11633.3 431.193  10
  13   3 -12 13044.1 488.676  10
  13   3 -11 1498.79 162.503  10
  13   3 -10 359.088 85.9501  10
  13   3  -9 7956.70 414.498  10
  13   3  -8 36.0967 43.9153  10
  13   3  -7 11336.6 527.416  10
 -13  -3   6 868.458 160.130   8
  13   3  -6 1184.62 163.633  10
 -13  -3   5 532.695 124.504   8
  13   3  -5 833.491 139.916  10
 -13  -3   4 218.445 96.4207   8
  13   3  -4 300.405 90.2845  10
 -13  -3   3 6309.22 416.279   8
  13   3  -3 6186.47 397.271  10
  13   3  -2 63.2589 55.0163  10
  13   3  -1 1570.01 196.895  10
  13   3   0 464.157 110.800  10
  13   3   1 12426.9 578.921  10
  13   3   2 2133.17 229.301  10
  13   3   3 27131.6 899.119  10
  13   3   4-36.0664 58.1375  10
 -13  -3  -5 26794.8 813.834  14
  13   3   5 25355.4 843.787  10
 -13  -3  -6 18694.0 620.161  14
  13   3   6 18196.9 671.448  10
 -13  -3  -7 8102.09 357.424  14
  13   3   7 8132.49 410.142  10
 -13  -3  -8 715.957 107.697   9
  13   3   8 495.933 93.5679  10
  13   3   9 3917.18 251.796  10
 -13  -3  -9 4076.38 240.717   9
 -13  -4  12 2672.33 231.966   8
 -13  -4  11 810.009 130.517   8
  13   4 -11 762.877 94.9149  10
 -13  -4  10 5222.32 351.053   8
  13   4 -10 5521.27 286.717  10
 -13  -4   9 121.581 67.0853   8
  13   4  -9 106.018 44.1167  10
 -13  -4   8 661.399 129.348   8
  13   4  -8 799.866 113.670  10
 -13  -4   7 5905.80 397.597   8
  13   4  -7 5410.91 319.440  10
 -13  -4   6 7868.38 466.599   8
  13   4  -6 7151.81 378.781  10
 -13  -4   5 1286.36 189.279   8
  13   4  -5 1064.74 144.201  10
 -13  -4   4 28181.0 937.080   8
  13   4  -4 25419.8 820.154  10
 -13  -4   3 322.294 98.1833   8
  13   4  -3 392.136 96.0922  10
 -13  -4   2 6597.94 394.215   8
  13   4  -2 6119.80 362.240  10
 -13  -4   1 14329.5 579.868   8
  13   4  -1 12374.8 539.282  10
  13   4   0 15138.6 596.851  10
  13   4   1 204.488 59.2455  10
  13   4   2 14331.9 564.901  10
  13   4   3 417.803 93.0651  10
 -13  -4  -4 16468.2 603.861  14
  13   4   4 15963.2 581.608  10
 -13  -4  -5 881.737 121.454  14
  13   4   5 847.863 119.816  10
 -13  -4  -6 28309.4 767.354  14
  13   4   6 25847.5 751.710  10
 -13  -4  -7 497.783 80.7589  14
  13   4   7 432.576 79.4576  10
 -13  -5   9 750.067 121.466   8
 -13  -5   8 135.554 57.7357   8
 -13  -5   7 129.114 67.5798   8
 -13  -5   6 22.0389 49.8778   8
 -13  -5   5 735.093 123.510   8
 -13  -5   4 2184.03 212.326   8
 -13  -5   3 10049.0 469.699   8
 -13  -5   2 1103.70 142.159   8
 -13  -5   1 1655.43 170.532   8
 -13  -5  -1 267.717 81.1900  14
 -13  -5  -2 1373.88 155.128  14
 -13  -5  -3 2550.02 204.820  14
 -13  -5  -4 1208.89 133.807  14
 -13  -5  -5 486.953 79.3013  14
  14   0 -12 30923.7 790.675  10
  14   0 -11 79.2465 47.3372  10
  14   0 -10 2316.63 193.251  10
  14   0  -9-14.4493 31.8498  10
  14   0  -8 744.537 120.194  10
  14   0  -7 3.68425 29.2569  10
  14   0  -6 1542.58 180.491  10
  14   0  -5-66.7824 62.9406  10
  14   0  -4 3199.50 267.016  10
  14   0  -3-16.5801 46.3052  10
  14   0  -2 31.4251 47.8877  10
  14   0  -1-11.5880 30.1377  10
  14   0   0 9623.40 488.985  10
  14   0   1 22.0816 43.9668  10
  14   0   2 594.345 113.585  10
  14   0   3-58.9850 51.7919  10
  14   0   4 1484.21 177.026  10
  14   0   5 18.9105 40.3365  10
  14   0   6 2750.16 229.852  10
  14   0   7-27.8287 33.5752  10
  14   0   8 287.835 72.1483  10
  14   1 -12 5732.61 290.519  10
  14   1 -11 255.938 69.8056  10
  14   1 -10 1057.02 136.066  10
  14   1  -9 718.538 117.757  10
  14   1  -8 12829.2 533.316  10
  14   1  -7 1377.32 167.819  10
  14   1  -6 1175.46 162.176  10
  14   1  -5 2770.69 251.284  10
  14   1  -4 737.168 122.479  10
  14   1  -3 2803.42 253.819  10
  14   1  -2 973.757 150.989  10
  14   1  -1 4091.41 311.587  10
  14   1   0 1112.50 157.934  10
  14   1   1 1388.32 177.864  10
  14  -1   2 528.726 102.693  10
  14   1   2 543.656 114.913  10
  14  -1   3 36.5686 32.1910  10
  14   1   3 42.2504 38.2762  10
  14  -1   4 861.816 131.708  10
  14   1   4 970.685 143.005  10
  14   1   5 573.443 108.070  10
  14   1   6 36.2556 30.0090  10
  14   1   7 178.182 64.9349  10
  14   1   8 7437.76 358.479  10
 -14  -1  -9 254.459 63.8793   9
  14   2 -12 628.743 88.2058  10
  14   2 -11 3780.10 239.924  10
  14   2 -10 2359.67 197.440  10
  14   2  -9 853.469 121.020  10
  14   2  -8 1117.29 145.255  10
 -14  -2   7 5860.00 374.717   8
  14   2  -7 5273.17 331.593  10
 -14  -2   6 1654.03 195.627   8
  14   2  -6 1630.79 185.606  10
  14   2  -5 129.020 56.2021  10
  14   2  -4 756.524 127.319  10
  14   2  -3 6305.69 384.126  10
  14   2  -2 88.7821 56.5385  10
  14   2  -1 569.369 119.420  10
  14   2   0 5652.68 361.250  10
  14   2   1 812.116 131.910  10
  14   2   2 22.3231 33.6423  10
  14   2   3 6933.27 391.187  10
  14   2   4 2387.89 217.720  10
  14   2   5 6075.47 346.762  10
  14   2   6 1175.77 144.740  10
  14   2   7 9939.58 424.279  10
 -14  -2  -8 64.4019 39.4188   9
  14   2   8-43.5149 42.0737  10
 -14  -3  10 1097.78 146.279   8
  14   3 -10 999.413 116.644  10
 -14  -3   9 858.779 130.125   8
  14   3  -9 944.573 117.999  10
 -14  -3   8 15395.9 611.167   8
  14   3  -8 13843.3 520.672  10
 -14  -3   7 222.119 77.6420   8
  14   3  -7 165.283 50.8847  10
 -14  -3   6 977.600 153.573   8
  14   3  -6 966.428 132.883  10
 -14  -3   5 1392.62 176.941   8
  14   3  -5 1251.89 153.786  10
  14   3  -4 4802.75 309.961  10
  14   3  -3 5717.50 344.515  10
  14   3  -2 916.538 138.023  10
  14   3  -1 45.3200 33.3924  10
  14   3   0 8.86149 31.1025  10
  14   3   1 1761.35 182.577  10
  14   3   2 590.557 103.403  10
 -14  -3  -3 737.945 112.250  14
  14   3   3 760.006 116.808  10
 -14  -3  -4 11181.4 430.083  14
  14   3   4 11186.5 460.376  10
  14   3   5 3562.30 238.325  10
 -14  -3  -5 3493.26 225.724   9
  14   3   6 324.866 66.4373  10
 -14  -4   6 3413.88 251.561   8
  14   4  -6 2924.18 199.454  10
 -14  -4   5 1948.10 186.393   8
  14   4  -5 1883.39 162.373  10
 -14  -4   4 2097.20 189.057   8
  14   4  -4 1660.76 156.782  10
  14   4  -3-39.4921 31.8006  10
  14   4  -2 9975.04 410.495  10
  14   4  -1 1351.91 141.704  10
  14   4   0 69.3191 35.8483  10
  14   4   1 3360.72 220.988  10
 -14  -4  -2 7148.97 349.230  14
  14   4   2 6889.91 318.595  10
 -14  -4  -3 1284.47 136.592  14
  15   0  -7 30.7894 38.6480  10
  15   0  -6 73.1530 32.8419  10
  15   0  -5-47.1029 42.4321  10
  15   0  -4-44.3859 26.0221  10
  15   0  -3-41.9839 46.5257  10
  15   0  -2 1004.12 128.303  10
  15   0  -1 31.8402 38.7093  10
  15   0   0 46895.6 1142.69  10
  15   0   1-60.2529 40.0667  10
  15   0   2 18196.9 594.960  10
  15   0   3 42.5120 32.2698  10
  15   0   4 27652.6 747.606  10
  15   1  -8 185.505 53.9558  10
  15   1  -7 362.093 71.8773  10
  15   1  -6 32.8615 28.9921  10
  15   1  -5 472.849 85.4603  10
  15   1  -4 681.357 104.573  10
  15   1  -3 3956.99 262.541  10
  15   1  -2 217.542 64.9924  10
  15   1  -1 3304.65 239.600  10
  15   1   0 5172.71 302.883  10
  15   1   1 270.384 65.9705  10
  15   1   2 18478.4 608.872  10
  15   1   3 456.357 81.9400  10
  15   1   4 6806.08 323.972  10
  15   2  -7 5579.59 288.315  10
  15   2  -6 5353.13 289.293  10
  15   2  -5 12698.4 480.527  10
  15   2  -4 111.498 50.4697  10
  15   2  -3 13647.4 512.489  10
  15   2  -2 31.7309 26.5868  10
  15   2  -1 189.465 57.9154  10
  15   2   0 3229.07 228.984  10
  15   2   1 61.5379 29.7172  10
  15   2   2 1838.67 165.047  10
  15   2   3 714.923 98.6212  10
  15   3  -4 2880.81 196.909  10
  15   3  -3 6274.50 301.506  10
  15   3  -2 5518.70 281.801  10
  15   3  -1 0.30965 30.1519  10
   0   0   0    0.00    0.00   0

TITL MPC_1023 in P2(1)/c
REM P2(1)/c (#14 in standard setting)
CELL 1.54184  12.920778   8.520475  20.309236  90.0000  95.0402  90.0000
ZERR    4.00   0.000350   0.000200   0.000514   0.0000   0.0024   0.0000
LATT  1
SYMM -x, y+1/2,-z+1/2
SFAC C H B N O F S
UNIT 112.00 64.00 4.00 12.00 4.00 8.00 4.00
TREF
HKLF 4
END
;
_shelx_hkl_checksum   45299
